# Supplementary material for: Quantifying Shark Distribution Patterns and Species-Habitat Associations: Implications of Marine Park Zoning
Source: PLoS One. 2014 Sep 10;9(9):e106885. doi: 10.1371/journal.pone.0106885 (PMC4160204; doi:10.1371/journal.pone.0106885)
Supplement: Dataset S1 — Dataset of baited remote underwater video station deployed in the Great Barrier Reef, Australia. (CSV) [file pone.0106885.s007.csv]

BRUVSID	bruvsid	date	Time	DayNight-time sets	opcode	camera	site	location	Comments	Visibility	depth	lat	long	soak.mins	across	along	distreef	sst	chlorophyll	diffdays	diffyears	year	season	zoning	type	fishing	soakhrs	camera.y	algae	softcoral	hardcoral	filter	sandmud	encrusting	complexity	GRS	TGS	STS	SES	TNS	WTS	GHH	SBS	WSH	UBT	ASS	SLE	UWS	GRA
128	128	24/03/2000	12:02:00	Day-time	PALM_1	2	S_PALM_1	Calliope Channel			23	-18.68505	146.5654	92.5	0.24499	0.50104	0.213490394	27.675	1.5192	-1560	-5	2000	Fall	Pre-zoning	General Use B	Open	1.541666667	2	30	0	10	0	10	50	2	0	0	0	0	1	0	0	0	0	0	0	0	0	0
130	130	24/03/2000	12:10:00	Day-time	PALM_1	3	S_PALM_1	Calliope Channel			23	-18.68201	146.5639	92.5	0.24338	0.50124	0	27.675	1.5192	-1560	-5	2000	Fall	Pre-zoning	General Use B	Open	1.541666667	3	20	0	0	0	40	40	2	0	0	0	0	0	0	0	0	0	0	0	0	0	0
132	132	24/03/2000	12:23:00	Day-time	PALM_1	5	S_PALM_1	Calliope Channel			23	-18.68065	146.5671	92.5	0.24648	0.5012	0.241859572	27.675	1.5192	-1560	-5	2000	Fall	Pre-zoning	General Use B	Open	1.541666667	5	40	0	0	0	40	20	2	0	0	0	0	1	0	0	0	0	0	0	0	0	0
134	134	25/03/2000	7:05:00	Day-time	PALM_2	3	S_PALM_2	Calliope Channel "Deep"			28	-18.68881	146.5652	92.5	0.24496	0.50087	0.33504413	27.675	1.5192	-1559	-5	2000	Fall	Pre-zoning	General Use B	Open	1.541666667	3	0	0	0	0	100	0	1	0	1	0	0	0	0	0	0	0	0	0	0	0	0
136	136	25/03/2000	7:16:00	Day-time	PALM_2	4	S_PALM_2	Calliope Channel "Deep"			28	-18.67813	146.5706	92.5	0.24981	0.50121	0.40458976	27.675	1.5192	-1559	-5	2000	Fall	Pre-zoning	General Use B	Open	1.541666667	4	30	0	0	0	60	10	2	0	0	0	0	0	0	0	0	0	0	0	0	0	0
138	138	25/03/2000	7:25:00	Day-time	PALM_2	5	S_PALM_2	Calliope Channel "Deep"			28	-18.67436	146.5703	92.5	0.24948	0.5014	0.161037082	27.825	1.5192	-1559	-5	2000	Fall	Pre-zoning	General Use B	Open	1.541666667	5	0	0	0	0	10	90	2	0	0	0	0	0	0	0	0	0	0	0	0	0	0
140	140	26/03/2000	7:22:00	Day-time	PALM_3	1	S_PALM_3	Curacoa Channel			28	-18.68703	146.545	92.5	0.22543	0.50158	0.732183058	28.05	1.5192	-1558	-5	2000	Fall	Pre-zoning	General Use B	Open	1.541666667	1	0	0	0	0	90	10	1	0	0	0	0	0	0	0	0	0	0	0	0	0	0
142	142	26/03/2000	7:34:00	Day-time	PALM_3	3	S_PALM_3	Curacoa Channel			27	-18.686	146.5407	92.5	0.22118	0.50177	1.069642658	28.05	1.5192	-1558	-5	2000	Fall	Pre-zoning	General Use B	Open	1.541666667	3	10	0	0	0	80	10	1	0	0	0	0	0	0	0	0	0	0	0	0	0	0
144	144	26/03/2000	7:44:00	Day-time	PALM_3	4	S_PALM_3	Curacoa Channel			27	-18.68526	146.5372	92.5	0.21767	0.50191	1.369272394	28.05	1.5192	-1558	-5	2000	Fall	Pre-zoning	General Use B	Open	1.541666667	4	0	0	0	0	100	0	1	0	0	0	0	0	0	0	0	0	0	0	0	0	0
146	146	27/03/2000	7:04:00	Day-time	PALM_4	2	S_PALM_4	Fantome Island			36	-18.6774	146.5282	92.5	0.20842	0.50257	1.220683209	28.05	1.5192	-1557	-5	2000	Fall	Pre-zoning	General Use B	Open	1.541666667	2	0	0	0	0	100	0	1	0	0	0	0	0	0	0	0	0	0	0	0	0	0
148	148	27/03/2000	7:09:00	Day-time	PALM_4	6	S_PALM_4	Fantome Island			36	-18.67268	146.5291	92.5	0.20911	0.50277	1.557871315	28.425	1.5192	-1557	-5	2000	Fall	Pre-zoning	General Use B	Open	1.541666667	6	20	10	0	0	70	0	2	0	0	0	0	0	0	0	0	0	0	0	0	0	0
150	150	27/03/2000	7:15:00	Day-time	PALM_4	5	S_PALM_4	Fantome Island			36	-18.66716	146.5292	92.5	0.20899	0.50303	1.444859301	28.425	1.5192	-1557	-5	2000	Fall	Pre-zoning	General Use B	Open	1.541666667	5	10	30	20	0	10	30	3	0	0	0	0	0	0	0	0	0	0	0	0	0	0
152	152	28/03/2000	7:31:00	Day-time	PALM_5	2	S_PALM_5	Calliope Channel "Deep"			47	-18.65895	146.5346	92.5	0.21442	0.50326	0.715665269	28.425	1.63495	-1556	-5	2000	Fall	Pre-zoning	General Use B	Open	1.541666667	2	10	10	0	0	30	50	1	0	0	0	0	0	0	0	0	0	0	0	0	0	0
154	154	28/03/2000	7:40:00	Day-time	PALM_5	6	S_PALM_5	Calliope Channel "Deep"			38	-18.65518	146.5341	92.5	0.21404	0.50345	0.905101564	28.425	1.63495	-1556	-5	2000	Fall	Pre-zoning	General Use B	Open	1.541666667	6	10	10	0	0	30	50	1	0	0	0	0	0	0	0	0	0	0	0	0	0	0
156	156	28/03/2000	7:48:00	Day-time	PALM_5	5	S_PALM_5	Calliope Channel "Deep"			29	-18.65181	146.5329	92.5	0.21305	0.50365	1.231511644	28.425	1.63495	-1556	-5	2000	Fall	Pre-zoning	General Use B	Open	1.541666667	5	10	10	0	0	30	50	1	0	0	0	0	0	0	0	0	0	0	0	0	0	0
158	158	29/03/2000	11:54:00	Day-time	PALM_6	3	S_PALM_6	Fantome Island			29	-18.66093	146.5251	92.5	0.20491	0.50346	1.404156295	28.425	1.63495	-1555	-5	2000	Fall	Pre-zoning	General Use B	Open	1.541666667	3	10	10	0	0	30	50	1	0	0	0	0	0	0	0	0	0	0	0	0	0	0
164	164	30/03/2000	8:12:00	Day-time	PALM_7	3	S_PALM_7	Fantome Island			26	-18.66093	146.5251	92.5	0.20491	0.50346	1.404156295	28.425	1.63495	-1554	-5	2000	Fall	Pre-zoning	General Use B	Open	1.541666667	3	20	10	0	0	20	50	2	0	0	0	0	0	0	0	0	0	0	0	0	0	0
166	166	30/03/2000	8:20:00	Day-time	PALM_7	6	S_PALM_7	Fantome Island			27	-18.66293	146.5263	92.5	0.20615	0.50332	1.442513602	28.425	1.63495	-1554	-5	2000	Fall	Pre-zoning	General Use B	Open	1.541666667	6	10	30	20	10	10	20	3	0	0	0	0	0	0	0	0	0	0	0	0	0	0
168	168	30/03/2000	8:26:00	Day-time	PALM_7	5	S_PALM_7	Fantome Island			23	-18.66503	146.5272	92.5	0.20701	0.5032	1.471104063	28.425	1.63495	-1554	-5	2000	Fall	Pre-zoning	General Use B	Open	1.541666667	5	10	30	20	10	10	20	3	0	0	0	0	0	0	0	0	0	0	0	0	0	0
170	170	31/03/2000	8:15:00	Day-time	PALM_8	1	S_PALM_8	Orpheus Island			17	-18.64416	146.5077	92.5	0.18764	0.5048	0.083846814	28.575	1.63495	-1553	-5	2000	Fall	Pre-zoning	Marine National Park B	Closed	1.541666667	1	0	0	0	0	100	0	1	0	0	0	0	0	0	1	0	0	0	0	0	0	0
172	172	31/03/2000	8:19:00	Day-time	PALM_8	2	S_PALM_8	Orpheus Island			24	-18.64175	146.5092	92.5	0.18929	0.50487	0.109885227	28.575	1.63495	-1553	-5	2000	Fall	Pre-zoning	Marine National Park B	Closed	1.541666667	2	0	0	0	0	100	0	1	0	0	0	0	0	0	0	0	1	0	0	0	0	0
174	174	31/03/2000	8:24:00	Day-time	PALM_8	4	S_PALM_8	Orpheus Island			25	-18.63893	146.5101	92.5	0.19049	0.50498	0.152766899	28.575	1.63495	-1553	-5	2000	Fall	Pre-zoning	Marine National Park B	Closed	1.541666667	4	0	0	0	0	100	0	1	0	0	0	0	0	0	0	0	0	0	0	0	0	0
176	176	1/04/2000	7:55:00	Day-time	PALM_9	3	S_PALM_9	Orpheus Island			28	-18.64543	146.5164	92.5	0.19655	0.50447	0.962348501	26.775	1.63495	-1552	-5	2000	Fall	Pre-zoning	General Use B	Open	1.541666667	3	0	0	0	0	100	0	1	0	0	0	0	0	0	0	0	0	0	0	0	0	0
178	178	1/04/2000	8:00:00	Day-time	PALM_9	4	S_PALM_9	Orpheus Island			30	-18.64165	146.5165	92.5	0.19693	0.50465	0.85672589	26.775	1.63495	-1552	-5	2000	Fall	Pre-zoning	General Use B	Open	1.541666667	4	10	0	0	0	90	0	1	0	0	0	0	0	0	0	0	1	0	0	0	0	0
180	180	1/04/2000	8:04:00	Day-time	PALM_9	5	S_PALM_9	Orpheus Island			30	-18.63861	146.5165	92.5	0.19718	0.50479	0.827383779	26.775	1.63495	-1552	-5	2000	Fall	Pre-zoning	General Use B	Open	1.541666667	5	10	0	0	0	90	0	1	0	0	0	0	0	0	0	0	1	0	0	0	0	0
182	182	1/04/2000	14:54:00	Day-time	PALM_10	3	S_PALM_10	Robbery Shoals Bomber wreck			42	-18.55283	146.7683	92.5	0.46805	0.50104	11.53226428	26.775	0.27633	-1552	-5	2000	Fall	Pre-zoning	General Use A	Open	1.541666667	3	0	0	0	0	100	0	1	0	0	0	0	0	0	0	0	0	0	0	0	0	0
184	184	1/04/2000	14:59:00	Day-time	PALM_10	4	S_PALM_10	Robbery Shoals Bomber wreck			42	-18.55283	146.7683	92.5	0.46805	0.50104	11.53226428	26.775	0.27633	-1552	-5	2000	Fall	Pre-zoning	General Use A	Open	1.541666667	4	10	0	0	0	80	10	1	0	0	0	0	0	0	0	0	0	0	0	0	0	0
187	187	1/04/2000	15:08:00	Day-time	PALM_10	5	S_PALM_10	Robbery Shoals Bomber wreck			42	-18.55283	146.7683	92.5	0.46805	0.50104	11.53226428	26.775	0.27633	-1552	-5	2000	Fall	Pre-zoning	General Use A	Open	1.541666667	5	0	0	0	0	100	0	1	0	0	0	0	0	0	0	0	0	0	0	0	0	0
188	188	8/04/2000	9:22:00	Day-time	MID_1	1	S_MID_1	Kelso Reef			57	-18.46185	147.0502	92.5	0.77014	0.49646	0.749042803	27.225	0.30496	-1545	-5	2000	Fall	Pre-zoning	General Use B	Open	1.541666667	1	0	0	0	0	90	10	1	0	0	0	0	0	0	0	0	0	0	0	0	0	0
190	190	8/04/2000	9:37:00	Day-time	MID_1	6	S_MID_1	Kelso Reef			52	-18.4565	147.0522	92.5	0.77545	0.49665	0.194040246	26.925	0.30496	-1545	-5	2000	Fall	Pre-zoning	General Use B	Open	1.541666667	6	0	10	0	0	90	0	1	0	0	0	1	0	0	0	0	0	0	0	0	0	0
192	192	8/04/2000	9:51:00	Day-time	MID_1	4	S_MID_1	Kelso Reef			51	-18.45666	147.0463	92.5	0.77089	0.49684	0.12125105	26.925	0.30496	-1545	-5	2000	Fall	Pre-zoning	General Use B	Open	1.541666667	4	0	0	0	0	100	0	1	0	0	0	0	0	0	0	0	0	0	0	0	0	0
194	194	8/04/2000	14:05:00	Day-time	MID_2	3	S_MID_2	Kelso Reef			48	-18.46185	147.0303	92.5	0.75483	0.4971	0.579767413	27.075	0.30496	-1545	-5	2000	Fall	Pre-zoning	General Use B	Open	1.541666667	3	10	0	0	0	80	10	1	0	0	0	0	0	0	0	0	0	0	0	0	0	0
196	196	8/04/2000	14:12:00	Day-time	MID_2	5	S_MID_2	Kelso Reef			50	-18.46185	147.0267	92.5	0.75195	0.49722	0.737876804	27.075	0.30496	-1545	-5	2000	Fall	Pre-zoning	General Use B	Open	1.541666667	5	0	0	0	0	0	100	1	0	0	0	0	0	0	0	0	0	0	1	0	0	0
198	198	8/04/2000	14:19:00	Day-time	MID_2	2	S_MID_2	Kelso Reef			47	-18.4616	147.0231	92.5	0.74921	0.49734	0.958831884	27.075	0.30496	-1545	-5	2000	Fall	Pre-zoning	General Use B	Open	1.541666667	2	0	0	0	0	90	10	1	0	0	0	0	0	0	0	0	0	0	0	0	0	0
200	200	9/04/2000	7:36:00	Day-time	MID_3	3	S_MID_3	Kelso Reef			50	-18.4616	147.0354	92.5	0.75903	0.49695	0.458837581	27.075	0.30496	-1544	-5	2000	Fall	Pre-zoning	General Use B	Open	1.541666667	3	30	0	0	0	70	0	2	0	0	0	0	0	0	0	0	0	0	0	0	0	0
202	202	9/04/2000	7:45:00	Day-time	MID_3	5	S_MID_3	Kelso Reef			53	-18.4616	147.039	92.5	0.76183	0.49683	0.447464458	27.075	0.30496	-1544	-5	2000	Fall	Pre-zoning	General Use B	Open	1.541666667	5	0	0	0	0	90	10	1	0	0	0	1	0	0	0	0	0	0	0	0	0	0
204	204	9/04/2000	7:56:00	Day-time	MID_3	2	S_MID_3	Kelso Reef			53	-18.4616	147.0436	92.5	0.76534	0.49668	0.506561381	27.225	0.30496	-1544	-5	2000	Fall	Pre-zoning	General Use B	Open	1.541666667	2	0	10	10	0	60	20	2	0	0	0	1	0	0	0	0	0	0	0	0	0	0
206	206	9/04/2000	12:00:00	Day-time	MID_4	1	S_MID_4	Kelso Reef			33	-18.47461	147.0025	92.5	0.72386	0.49737	0.176319505	27.075	0.30496	-1544	-5	2000	Fall	Pre-zoning	General Use B	Open	1.541666667	1	10	0	0	0	70	20	1	1	0	0	0	0	0	0	0	0	0	0	0	0	0
208	208	9/04/2000	12:06:00	Day-time	MID_4	6	S_MID_4	Kelso Reef			30	-18.47231	147.0055	92.5	0.72784	0.49739	0.219536559	27.075	0.30496	-1544	-5	2000	Fall	Pre-zoning	General Use B	Open	1.541666667	6	20	0	0	0	50	30	2	0	0	0	0	0	0	0	0	0	0	0	0	0	0
210	210	9/04/2000	12:15:00	Day-time	MID_4	4	S_MID_4	Kelso Reef			32	-18.4695	147.0086	92.5	0.73215	0.49743	0.252787537	27.075	0.30496	-1544	-5	2000	Fall	Pre-zoning	General Use B	Open	1.541666667	4	10	0	0	0	60	30	1	0	0	0	0	0	0	0	0	0	0	0	0	0	0
212	212	10/04/2000	7:37:00	Day-time	MID_5	3	S_MID_5	Kelso Reef			32	-18.45445	147.006	92.5	0.73927	0.49825	0.450330265	27	0.30496	-1543	-5	2000	Fall	Pre-zoning	General Use B	Open	1.541666667	3	10	0	0	0	80	10	1	0	0	0	0	0	0	0	0	0	0	0	0	0	0
214	214	10/04/2000	7:47:00	Day-time	MID_5	2	S_MID_5	Kelso Reef			31	-18.45648	147.0091	92.5	0.74068	0.49805	0.757235213	27	0.30496	-1543	-5	2000	Fall	Pre-zoning	General Use B	Open	1.541666667	2	10	10	40	0	30	10	3	1	0	0	0	0	0	0	0	0	0	0	0	0	0
216	216	10/04/2000	7:58:00	Day-time	MID_5	5	S_MID_5	Kelso Reef			32	-18.46236	147.0114	92.5	0.73898	0.49769	0.581911877	27.075	0.30496	-1543	-5	2000	Fall	Pre-zoning	General Use B	Open	1.541666667	5	30	0	0	0	50	20	1	0	0	0	2	0	0	0	0	0	0	0	0	0	0
218	218	10/04/2000	10:46:00	Day-time	MID_6	4	S_MID_6	Kelso Reef			35	-18.457	147.016	92.5	0.74622	0.4978	1.278798485	27	0.30496	-1543	-5	2000	Fall	Pre-zoning	General Use B	Open	1.541666667	4	20	0	0	0	80	0	1	0	0	0	0	1	0	0	0	0	0	0	0	0	0
220	220	10/04/2000	10:56:00	Day-time	MID_6	6	S_MID_6	Kelso Reef			35	-18.4547	147.0191	92.5	0.75027	0.49782	0.980617786	27	0.30496	-1543	-5	2000	Fall	Pre-zoning	General Use B	Open	1.541666667	6	20	0	0	0	60	20	2	0	0	0	0	0	0	0	0	0	0	0	0	0	0
222	222	10/04/2000	11:04:00	Day-time	MID_6	1	S_MID_6	Kelso Reef			44	-18.45036	147.0221	92.5	0.75564	0.49793	0.616304058	27	0.30496	-1543	-5	2000	Fall	Pre-zoning	General Use B	Open	1.541666667	1	0	0	0	0	90	10	1	1	0	0	1	0	0	0	0	0	0	0	0	0	0
224	224	1/10/2000	7:21:00	Day-time	MID_10	6	S_MID_10	Rib Reef NE Corner			42	-18.4665	146.8737	92.5	0.60859	0.50191	0.078917771	25.725	0.26116	-1369	-4	2000	Spring	Pre-zoning	General Use A	Open	1.541666667	6	20	0	0	0	60	20	1	0	0	0	0	0	0	0	0	0	0	0	0	0	0
226	226	1/10/2000	7:30:00	Day-time	MID_10	3	S_MID_10	Rib Reef NE Corner			38	-18.4715	146.8812	92.5	0.6129	0.50142	0	25.725	0.26116	-1369	-4	2000	Spring	Pre-zoning	General Use A	Open	1.541666667	3	0	10	30	0	40	20	3	0	0	0	0	0	0	0	0	0	0	0	0	0	0
228	228	1/10/2000	7:39:00	Day-time	MID_10	4	S_MID_10	Rib Reef NE Corner			40	-18.47733	146.8857	92.5	0.61384	0.50099	0	25.725	0.26116	-1369	-4	2000	Spring	Pre-zoning	General Use A	Open	1.541666667	4	10	10	0	0	30	50	2	0	0	0	0	0	0	0	0	0	0	0	0	0	0
230	230	1/10/2000	10:55:00	Day-time	MID_11	2	S_MID_11	Rib Reef NE Corner			40	-18.46766	146.8747	92.5	0.60891	0.50182	0	25.725	0.26116	-1369	-4	2000	Spring	Pre-zoning	General Use A	Open	1.541666667	2	10	20	10	10	10	40	2	0	0	0	0	0	0	0	0	0	0	0	0	0	0
232	232	1/10/2000	11:05:00	Day-time	MID_11	5	S_MID_11	Rib Reef NE Corner			39	-18.46666	146.867	92.5	0.60217	0.50211	0.136617602	25.725	0.26116	-1369	-4	2000	Spring	Pre-zoning	General Use A	Open	1.541666667	5	30	0	0	0	50	20	1	0	0	0	0	0	0	0	0	0	0	0	0	0	0
234	234	1/10/2000	11:10:00	Day-time	MID_11	1	S_MID_11	Rib Reef NE Corner			39	-18.469	146.8607	92.5	0.59486	0.5022	0.118459058	25.8	0.26116	-1369	-4	2000	Spring	Pre-zoning	General Use A	Open	1.541666667	1	30	0	0	0	40	30	1	0	0	0	0	0	0	0	0	0	0	0	0	0	0
236	236	1/10/2000	14:06:00	Day-time	MID_12	6	S_MID_12	Rib Reef NE Corner			31	-18.4675	146.8723	92.5	0.60679	0.5019	0	25.725	0.26116	-1369	-4	2000	Spring	Pre-zoning	General Use A	Open	1.541666667	6	10	10	0	10	60	10	2	1	0	0	0	0	0	0	0	0	0	0	0	0	0
238	238	1/10/2000	14:13:00	Day-time	MID_12	3	S_MID_12	Rib Reef NE Corner			30	-18.4675	146.8677	92.5	0.60236	0.50205	0.023712474	25.725	0.26116	-1369	-4	2000	Spring	Pre-zoning	General Use A	Open	1.541666667	3	10	10	0	10	60	10	2	0	0	0	0	0	0	0	0	0	0	0	0	0	0
240	240	1/10/2000	14:19:00	Day-time	MID_12	4	S_MID_12	Rib Reef NE Corner			30	-18.46966	146.8625	92.5	0.59628	0.50211	0	25.8	0.26116	-1369	-4	2000	Spring	Pre-zoning	General Use A	Open	1.541666667	4	10	10	0	10	60	10	2	0	1	0	0	0	0	0	0	0	0	0	0	0	0
250	250	2/10/2000	12:30:00	Day-time	MID_21	56	S_MID_21	Rib Reef			25	-18.47213	146.8601	30	0.59266	0.50207	0	25.8	0.26116	-1368	-4	2000	Spring	Pre-zoning	General Use A	Open	0.5	56	0	10	40	0	40	10	4	1	0	0	0	0	1	0	0	0	0	0	0	0	0
259	259	3/10/2000	8:02:00	Day-time	MID_30	2	S_MID_30	Davies Reef west of Light			41	-18.82516	147.6237	92.5	0.7133	0.45945	0.076663803	25.65	0.23638	-1367	-4	2000	Spring	Pre-zoning	Marine National Park A	Closed	1.541666667	2	10	30	30	0	20	10	3	0	0	0	0	0	0	0	0	0	0	0	0	0	0
261	261	3/10/2000	8:11:00	Day-time	MID_30	5	S_MID_30	Davies Reef west of Light			38	-18.8205	147.6273	92.5	0.72074	0.45956	0	25.65	0.23638	-1367	-4	2000	Spring	Pre-zoning	Marine National Park A	Closed	1.541666667	5	0	10	30	0	40	20	3	0	1	0	0	0	0	0	0	0	0	0	0	0	0
263	263	3/10/2000	8:20:00	Day-time	MID_30	1	S_MID_30	Davies Reef west of Light			38	-18.8155	147.6315	92.5	0.72879	0.45966	0	25.65	0.23638	-1367	-4	2000	Spring	Pre-zoning	Marine National Park A	Closed	1.541666667	1	10	20	40	0	20	10	3	0	0	0	0	0	0	0	0	0	0	0	0	0	0
265	265	3/10/2000	11:01:00	Day-time	MID_31	6	S_MID_31	Davies Reef west of Light			38	-18.81	147.6355	92.5	0.73737	0.45979	0	25.65	0.23638	-1367	-4	2000	Spring	Pre-zoning	Marine National Park A	Closed	1.541666667	6	10	10	50	0	20	10	3	0	0	0	1	0	0	0	0	0	0	0	0	0	0
267	267	3/10/2000	11:09:00	Day-time	MID_31	3	S_MID_31	Davies Reef west of Light			39	-18.8145	147.6323	92.5	0.73039	0.45968	0	25.65	0.23638	-1367	-4	2000	Spring	Pre-zoning	Marine National Park A	Closed	1.541666667	3	0	20	40	0	20	20	3	0	0	0	0	0	0	0	0	0	0	0	0	0	0
269	269	3/10/2000	11:15:00	Day-time	MID_31	4	S_MID_31	Davies Reef west of Light			39	-18.81933	147.6287	92.5	0.72277	0.45957	0	25.65	0.23638	-1367	-4	2000	Spring	Pre-zoning	Marine National Park A	Closed	1.541666667	4	0	10	10	0	50	30	2	0	0	0	0	0	0	0	0	0	0	0	0	0	0
271	271	3/10/2000	14:03:00	Day-time	MID_32	2	S_MID_32	Davies Reef west of Light			39	-18.82433	147.6247	92.5	0.71477	0.45946	0.017470962	25.65	0.23638	-1367	-4	2000	Spring	Pre-zoning	Marine National Park A	Closed	1.541666667	2	0	10	10	0	50	30	2	0	0	0	0	0	0	0	0	0	0	0	0	0	0
273	273	3/10/2000	14:11:00	Day-time	MID_32	5	S_MID_32	Davies Reef west of Light			40	-18.81966	147.6285	92.5	0.72229	0.45956	0	25.65	0.23638	-1367	-4	2000	Spring	Pre-zoning	Marine National Park A	Closed	1.541666667	5	0	20	60	0	10	10	3	0	0	0	0	0	0	0	0	0	0	0	0	0	0
275	275	3/10/2000	14:17:00	Day-time	MID_32	1	S_MID_32	Davies Reef west of Light			39	-18.81483	147.6322	92.5	0.7299	0.45967	0	25.65	0.23638	-1367	-4	2000	Spring	Pre-zoning	Marine National Park A	Closed	1.541666667	1	0	20	60	0	10	10	3	0	0	0	0	0	0	0	0	0	0	0	0	0	0
336	336	5/09/2001	10:40:00	Day-time	BGB_3	1	S_BGB_3	Bowling Green Bay	5m viz (read to 60mins)	5	22	-19.16	147.285	60	0.21571	0.45484	22.57537566	23.25	0.29475	-1030	-3	2001	Spring	Pre-zoning	General Use A	Open	1	1	0	10	0	10	70	10	2	0	0	0	0	0	0	0	0	0	0	0	0	0	0
343	343	5/09/2001	16:33:00	Day-time	BGB_7	2	S_BGB_7	Bowling Green Bay	5m viz (read to 17:16:01 when gear came off)	5	20	-19.15691	147.243	47.45	0.23068	0.45641	18.61077651	23.175	0.3207	-1030	-3	2001	Spring	Pre-zoning	General Use A	Open	0.790833333	2	0	0	0	0	100	0	1	0	0	0	0	0	0	0	0	0	0	0	0	0	0
353	353	6/09/2001	11:44:00	Day-time	BGB_14	3	S_BGB_14	Bowling Green Bay	6m viz recovered one week after rope taken by tiger shark. Bait arm taken at 12:31:34	6	27	-19.10111	147.2988	60	0.27021	0.45717	25.80154888	23.4	0.29475	-1029	-3	2001	Spring	Pre-zoning	General Use A	Open	1	3	0	10	0	0	90	0	1	0	1	0	0	0	0	0	0	0	0	0	0	0	0
360	360	12/12/2001	7:51:00	Day-time	CBG_1	1	S_CBG_1	Site 2 East of Cape Cleveland	4m viz (only 60mins read)	4	18	-19.15516	147.1358	60	0.12794	0.46012	7.649329459	29.325	0.43797	-932	-3	2001	Summer	Pre-zoning	General Use A	Open	1	1	0	10	0	0	0	90	2	0	0	0	0	1	0	0	0	0	0	0	0	0	0
361	361	12/12/2001	7:53:00	Day-time	CBG_1	2	S_CBG_1	Site 2 East of Cape Cleveland	4m viz (only 60mins read)	4	18	-19.15566	147.1337	60	0.1256	0.46017	7.416119042	29.325	0.43797	-932	-3	2001	Summer	Pre-zoning	General Use A	Open	1	2	0	0	0	0	90	10	2	0	0	0	0	0	0	0	0	0	0	0	0	0	0
365	365	12/12/2001	8:20:00	Day-time	CBG_1	5	S_CBG_1	Site 2 East of Cape Cleveland	4m viz (first hour only read)	4	18	-19.15483	147.1243	60	0.11777	0.46052	6.54247498	29.4	0.43797	-932	-3	2001	Summer	Pre-zoning	General Use A	Open	1	5	0	0	0	0	100	0	1	0	0	0	0	0	0	0	0	0	0	0	0	0	0
366	366	12/12/2001	11:10:00	Day-time	CBG_2	5	S_CBG_2	Site 2 East of Cape Cleveland	4m viz (read to 60mins)	4	17	-19.165	147.181	60	0.16624	0.45813	12.02943003	29.475	0.43797	-932	-3	2001	Summer	Pre-zoning	General Use A	Open	1	5	0	0	0	0	100	0	1	0	0	0	0	0	0	0	0	0	0	0	0	0	0
367	367	12/12/2001	11:11:00	Day-time	CBG_2	6	S_CBG_2	Site 2 East of Cape Cleveland	4m viz (read to 60mins)	4	17	-19.1655	147.1803	60	0.16533	0.45813	11.95251934	29.475	0.43797	-932	-3	2001	Summer	Pre-zoning	General Use A	Open	1	6	0	0	0	0	100	0	1	0	0	0	0	0	0	0	0	0	0	0	1	0	0
369	369	12/12/2001	11:17:00	Day-time	CBG_2	3	S_CBG_2	Site 2 East of Cape Cleveland	Viz. 5m. viz (first 60 mins only read)	5	17	-19.16783	147.1817	60	0.16556	0.45797	12.06206622	29.475	0.46166	-932	-3	2001	Summer	Pre-zoning	General Use A	Open	1	3	0	0	0	0	100	0	1	0	0	0	0	0	0	0	0	0	0	0	0	0	0
379	379	13/12/2001	12:15:00	Day-time	CBG_4	5	S_CBG_4	Site 4 between Cp Cleveland and John Brewer Reef	5m viz (read to 60mins)	5	28	-18.88216	147.0027	60	0.32909	0.47755	22.02148793	29.175	0.22465	-931	-3	2001	Summer	Pre-zoning	General Use A	Open	1	5	10	0	0	0	90	0	2	0	0	0	1	0	0	0	0	0	0	0	0	0	0
382	382	13/12/2001	12:28:00	Day-time	CBG_4	2	S_CBG_4	Site 4 between Cp Cleveland and John Brewer Reef	5m viz (read to 60mins)	5	29	-18.8805	147.005	60	0.33115	0.47755	21.75069022	29.175	0.22465	-931	-3	2001	Summer	Pre-zoning	General Use A	Open	1	2	10	0	0	0	90	0	1	0	0	0	0	0	0	0	0	0	0	0	0	0	0
387	387	14/12/2001	9:09:00	Day-time	CBG_6	2	S_CBG_6	Site 6 East of Rib Reef	5m viz (read to 60mins)	5	49	-18.50216	146.9273	60	0.64189	0.49844	4.273450178	29.4	0.17336	-930	-3	2001	Summer	Pre-zoning	General Use A	Open	1	2	0	0	0	0	100	0	1	0	0	0	0	0	0	0	0	0	0	0	0	0	0
388	388	14/12/2001	9:12:00	Day-time	CBG_6	3	S_CBG_6	Site 6 East of Rib Reef	5m viz (read to 60mins)	5	49	-18.50166	146.9183	60	0.63373	0.49875	3.340067082	29.4	0.17336	-930	-3	2001	Summer	Pre-zoning	General Use A	Open	1	3	0	0	0	0	100	0	1	0	0	0	0	0	0	0	0	0	0	0	0	0	0
390	390	14/12/2001	9:26:00	Day-time	CBG_6	5	S_CBG_6	Site 6 East of Rib Reef	5m viz (read to 60mins)	5	49	-18.504	146.9278	60	0.64144	0.49833	4.375681188	29.4	0.17336	-930	-3	2001	Summer	Pre-zoning	General Use A	Open	1	5	10	10	0	0	80	0	2	0	0	0	0	0	0	0	0	0	0	0	0	0	0
393	393	14/12/2001	13:45:00	Day-time	CBG_7	5	S_CBG_7	Site 7 Robbery Shoals Bomber wreck	10m viz (read to 60mins)	10	40	-18.5545	146.768	60	0.46713	0.50097	11.67208581	29.25	0.18455	-930	-3	2001	Summer	Pre-zoning	General Use A	Open	1	5	20	30	50	0	0	0	2	0	0	0	0	0	0	0	0	0	0	0	0	0	0
395	395	14/12/2001	13:56:00	Day-time	CBG_7	3	S_CBG_7	Site 7 Robbery Shoals Bomber wreck	5m viz (read to 60mins)	5	40	-18.557	146.7663	60	0.46464	0.5009	11.98041867	29.25	0.18455	-930	-3	2001	Summer	Pre-zoning	General Use A	Open	1	3	10	0	0	0	90	0	1	0	0	0	4	0	0	0	0	0	0	0	0	0	0
399	399	15/12/2001	8:40:00	Day-time	CBG_9	1	S_CBG_9	Site 8 South of Bomber wreck	5m viz (read to 60mins)	5	40	-18.63083	146.7753	60	0.45357	0.49703	15.22133527	29.4	0.18677	-929	-3	2001	Summer	Pre-zoning	General Use A	Open	1	1	0	0	0	0	100	0	1	0	0	0	0	0	0	0	0	0	0	0	0	0	0
400	400	15/12/2001	8:43:00	Day-time	CBG_9	2	S_CBG_9	Site 8 South of Bomber wreck	5m viz (read to 60mins)	5	40	-18.6275	146.7752	60	0.45412	0.4972	15.50870557	29.4	0.18677	-929	-3	2001	Summer	Pre-zoning	General Use A	Open	1	2	0	0	0	0	100	0	1	0	0	0	0	0	0	0	0	0	0	0	0	1	0
403	403	23/01/2002	19:44:44	Night-time	DI_N1	2	S_DI_N1	Double Island			20	-16.6643	145.7221	62.5	0.16426	0.62684	7.426965139	30.225	0.30818	-890	-3	2002	Summer	Pre-zoning	General Use	Open	1.041666667	2	0	0	0	0	100	0	1	0	0	0	0	0	0	0	0	0	0	0	0	0	0
404	404	23/01/2002	19:52:04	Night-time	DI_N1	3	S_DI_N1	Double Island			20	-16.66606	145.7245	62.5	0.16487	0.62669	7.397711961	30.225	0.30818	-890	-3	2002	Summer	Pre-zoning	General Use	Open	1.041666667	3	0	0	0	0	100	0	1	0	0	0	0	0	0	0	0	0	0	0	0	0	0
405	405	23/01/2002	19:58:15	Night-time	DI_N1	4	S_DI_N1	Double Island			20	-16.6677	145.7269	62.5	0.16575	0.62654	7.391894947	30.225	0.30818	-890	-3	2002	Summer	Pre-zoning	General Use	Open	1.041666667	4	0	0	0	0	100	0	1	0	0	0	0	0	0	0	0	0	0	0	0	0	0
406	406	23/01/2002	20:04:25	Night-time	DI_N1	5	S_DI_N1	Double Island			20	-16.67015	145.7297	62.5	0.16644	0.62634	7.360342516	30.225	0.30818	-890	-3	2002	Summer	Pre-zoning	General Use	Open	1.041666667	5	0	0	0	0	100	0	1	0	0	0	0	0	0	0	0	0	0	0	0	0	0
407	407	24/01/2002	11:58:49	Day-time	DI_D2	5	S_DI_D2	Double Island			20	-16.61856	145.6604	62.5	0.15415	0.63081	9.018837178	30.15	0.37597	-889	-3	2002	Summer	Pre-zoning	General Use	Open	1.041666667	5	0	0	0	0	100	0	1	0	0	0	0	0	0	0	0	0	0	0	0	0	0
408	408	24/01/2002	12:02:43	Day-time	DI_D2	4	S_DI_D2	Double Island			20	-16.61556	145.6576	62.5	0.15584	0.63104	8.901775389	30.15	0.37597	-889	-3	2002	Summer	Pre-zoning	General Use	Open	1.041666667	4	0	0	0	0	100	0	1	0	0	0	0	0	0	0	0	0	0	0	0	0	0
409	409	24/01/2002	12:06:21	Day-time	DI_D2	3	S_DI_D2	Double Island			20	-16.61271	145.6549	62.5	0.15757	0.63125	8.802325456	30.15	0.37597	-889	-3	2002	Summer	Pre-zoning	General Use	Open	1.041666667	3	0	0	0	0	100	0	1	0	0	0	0	0	0	0	0	0	0	0	0	0	0
410	410	24/01/2002	12:08:10	Day-time	DI_D2	2	S_DI_D2	Double Island			20	-16.60963	145.6518	62.5	0.15959	0.63149	8.711496036	29.625	0.37597	-889	-3	2002	Summer	Pre-zoning	General Use	Open	1.041666667	2	0	0	0	0	100	0	1	0	0	0	0	0	0	0	0	0	0	0	0	0	0
411	411	24/01/2002	12:12:23	Day-time	DI_D2	1	S_DI_D2	Double Island			20	-16.60656	145.6489	62.5	0.15889	0.63173	8.654895689	29.625	0.37597	-889	-3	2002	Summer	Pre-zoning	General Use	Open	1.041666667	1	0	0	0	0	100	0	1	0	0	0	0	0	0	0	0	0	0	0	0	0	0
412	412	24/01/2002	13:47:46	Day-time	DI_D3	1	S_DI_D3	Double Island			21	-16.62008	145.689	62.5	0.18238	0.63	11.2668356	30.225	0.30818	-889	-3	2002	Summer	Pre-zoning	General Use	Open	1.041666667	1	0	0	0	0	100	0	1	0	0	0	0	0	0	0	0	0	0	0	0	0	0
413	413	24/01/2002	13:50:32	Day-time	DI_D3	2	S_DI_D3	Double Island			21	-16.62365	145.6926	62.5	0.18106	0.62973	10.8901717	30.225	0.30818	-889	-3	2002	Summer	Pre-zoning	General Use	Open	1.041666667	2	0	0	0	0	100	0	1	0	0	0	0	0	0	0	0	0	0	0	0	0	0
414	414	24/01/2002	13:55:46	Day-time	DI_D3	3	S_DI_D3	Double Island			21	-16.62666	145.6965	62.5	0.18134	0.62947	10.59375495	30.225	0.30818	-889	-3	2002	Summer	Pre-zoning	General Use	Open	1.041666667	3	0	0	0	0	100	0	1	0	0	0	0	0	0	0	0	0	0	0	0	0	0
415	415	24/01/2002	13:59:12	Day-time	DI_D3	4	S_DI_D3	Double Island			21	-16.62993	145.6997	62.5	0.18088	0.62922	10.27717596	30.225	0.30818	-889	-3	2002	Summer	Pre-zoning	General Use	Open	1.041666667	4	0	0	0	0	100	0	1	0	0	0	0	0	0	0	0	0	0	0	0	0	0
416	416	24/01/2002	14:02:49	Day-time	DI_D3	5	S_DI_D3	Double Island			21	-16.63213	145.7024	62.5	0.18136	0.62903	10.08208159	30.225	0.30818	-889	-3	2002	Summer	Pre-zoning	General Use	Open	1.041666667	5	0	0	0	0	100	0	1	0	0	0	0	0	0	0	0	0	0	0	0	0	0
417	417	24/01/2002	19:33:27	Night-time	DI_N4	5	S_DI_N4	Double Island			22	-16.64628	145.7183	62.5	0.18449	0.62788	9.039028125	30.225	0.30818	-889	-3	2002	Summer	Pre-zoning	General Use	Open	1.041666667	5	0	0	0	0	100	0	1	0	0	0	0	0	0	0	0	0	0	0	0	0	0
418	418	24/01/2002	19:37:56	Night-time	DI_N4	4	S_DI_N4	Double Island			22	-16.64946	145.7219	62.5	0.18392	0.62762	8.870791978	30.225	0.30818	-889	-3	2002	Summer	Pre-zoning	General Use	Open	1.041666667	4	0	0	0	0	100	0	1	0	0	0	0	0	0	0	0	0	0	0	0	0	0
419	419	24/01/2002	19:42:21	Night-time	DI_N4	3	S_DI_N4	Double Island			23	-16.65231	145.7256	62.5	0.1842	0.62738	8.768007541	30.225	0.30818	-889	-3	2002	Summer	Pre-zoning	General Use	Open	1.041666667	3	0	0	0	0	100	0	1	0	0	0	0	0	0	1	0	0	0	0	0	0	0
420	420	24/01/2002	19:44:57	Night-time	DI_N4	2	S_DI_N4	Double Island			22	-16.65493	145.7284	62.5	0.18399	0.62717	8.663897943	30.225	0.30818	-889	-3	2002	Summer	Pre-zoning	General Use	Open	1.041666667	2	0	0	0	0	100	0	1	0	0	0	0	0	0	0	0	0	0	0	0	1	0
421	421	24/01/2002	19:49:20	Night-time	DI_N4	1	S_DI_N4	Double Island			23	-16.65761	145.7316	62.5	0.18434	0.62695	8.595118024	30.225	0.30818	-889	-3	2002	Summer	Pre-zoning	General Use	Open	1.041666667	1	0	0	0	0	100	0	1	0	0	0	0	0	0	0	0	0	0	0	0	0	0
422	422	24/01/2002	21:30:31	Night-time	DI_N5	1	S_DI_N5	Double Island			18	-16.63508	145.6661	62.5	0.13767	0.6298	8.498692259	30.15	0.37597	-889	-3	2002	Summer	Pre-zoning	General Use	Open	1.041666667	1	0	0	0	0	100	0	1	0	0	0	0	0	0	0	0	0	0	0	0	0	0
423	423	24/01/2002	21:33:03	Night-time	DI_N5	2	S_DI_N5	Double Island			18	-16.6382	145.6695	62.5	0.13771	0.62955	8.425234278	30.15	0.30818	-889	-3	2002	Summer	Pre-zoning	General Use	Open	1.041666667	2	0	0	0	0	100	0	1	0	0	0	0	0	0	0	0	0	0	0	0	0	0
424	424	24/01/2002	21:37:33	Night-time	DI_N5	3	S_DI_N5	Double Island			19	-16.64125	145.6731	62.5	0.13786	0.62929	8.393622195	30.15	0.30818	-889	-3	2002	Summer	Pre-zoning	General Use	Open	1.041666667	3	0	0	0	0	100	0	1	0	0	0	0	0	0	1	0	0	0	0	0	0	0
425	425	24/01/2002	21:40:21	Night-time	DI_N5	4	S_DI_N5	Double Island			19	-16.644	145.6769	62.5	0.13773	0.62905	8.430046389	30.15	0.30818	-889	-3	2002	Summer	Pre-zoning	General Use	Open	1.041666667	4	0	0	0	0	100	0	1	0	0	0	0	0	0	0	0	0	0	0	0	0	0
426	426	24/01/2002	21:43:19	Night-time	DI_N5	5	S_DI_N5	Double Island			19	-16.64643	145.6801	62.5	0.13774	0.62884	8.369260989	30.225	0.30818	-889	-3	2002	Summer	Pre-zoning	General Use	Open	1.041666667	5	0	0	0	0	100	0	1	0	0	0	0	0	0	0	0	0	0	0	0	0	0
427	427	25/01/2002	12:00:58	Day-time	DI_D6	5	S_DI_D6	Double Island			18	-16.61575	145.6416	62.5	0.1426	0.63143	7.428130878	30.15	0.37597	-888	-3	2002	Summer	Pre-zoning	General Use	Open	1.041666667	5	0	0	0	0	100	0	1	0	0	0	0	0	0	0	0	0	0	0	0	0	0
428	428	25/01/2002	12:04:36	Day-time	DI_D6	4	S_DI_D6	Double Island			18	-16.61241	145.6388	62.5	0.13982	0.63167	7.405040208	30.15	0.37597	-888	-3	2002	Summer	Pre-zoning	General Use	Open	1.041666667	4	0	0	0	0	100	0	1	0	0	0	0	0	0	0	0	0	0	0	0	0	0
429	429	25/01/2002	12:08:09	Day-time	DI_D6	3	S_DI_D6	Double Island			18	-16.60931	145.636	62.5	0.13725	0.6319	7.399214933	29.625	0.37597	-888	-3	2002	Summer	Pre-zoning	General Use	Open	1.041666667	3	0	0	0	0	100	0	1	0	0	0	0	0	0	0	0	0	0	0	0	0	0
430	430	25/01/2002	12:10:01	Day-time	DI_D6	2	S_DI_D6	Double Island			18	-16.60605	145.6328	62.5	0.13434	0.63216	7.39875894	29.175	0.37597	-888	-3	2002	Summer	Pre-zoning	General Use	Open	1.041666667	2	0	0	0	0	100	0	1	0	0	0	0	0	0	0	0	0	0	0	0	0	0
431	431	25/01/2002	12:13:45	Day-time	DI_D6	1	S_DI_D6	Double Island			18	-16.6029	145.6299	62.5	0.13202	0.6324	7.436780773	29.175	0.37597	-888	-3	2002	Summer	Pre-zoning	General Use	Open	1.041666667	1	0	0	0	0	100	0	1	0	0	0	0	0	0	0	0	0	0	0	0	0	0
432	432	25/01/2002	14:21:42	Day-time	DIW_D7	1	S_DIW_D7	Double Island Wide			31	-16.55405	145.7707	62.5	0.35803	0.6314	9.233981285	30.375	0.23003	-888	-3	2002	Summer	Pre-zoning	General Use	Open	1.041666667	1	0	0	0	0	100	0	1	0	0	0	0	0	0	0	0	0	0	0	0	0	0
433	433	25/01/2002	14:23:52	Day-time	DIW_D7	2	S_DIW_D7	Double Island Wide			31	-16.55748	145.7736	62.5	0.35767	0.63115	9.053921656	30.375	0.23003	-888	-3	2002	Summer	Pre-zoning	General Use	Open	1.041666667	2	0	0	0	0	100	0	1	0	0	0	0	0	0	0	0	0	0	0	0	0	0
434	434	25/01/2002	14:27:34	Day-time	DIW_D7	3	S_DIW_D7	Double Island Wide			31	-16.56073	145.7767	62.5	0.35794	0.63089	8.763945392	30.375	0.23003	-888	-3	2002	Summer	Pre-zoning	General Use	Open	1.041666667	3	0	0	0	0	80	20	1	0	0	0	0	0	0	0	0	0	0	0	0	0	0
436	436	25/01/2002	14:31:34	Day-time	DIW_D7	5	S_DIW_D7	Double Island Wide			31	-16.56756	145.784	62.5	0.3589	0.63034	8.157413932	30.375	0.23003	-888	-3	2002	Summer	Pre-zoning	General Use	Open	1.041666667	5	0	0	0	0	100	0	1	0	0	0	0	0	0	0	0	0	0	0	0	0	0
437	437	25/01/2002	19:28:14	Night-time	DIW_N8	5	S_DIW_N8	Double Island Wide			33	-16.5404	145.778	62.5	0.3829	0.63193	7.590116258	30.375	0.23003	-888	-3	2002	Summer	Pre-zoning	General Use	Open	1.041666667	5	0	0	0	0	100	0	1	0	0	0	0	0	0	0	0	0	0	0	0	1	0
438	438	25/01/2002	19:32:19	Night-time	DIW_N8	4	S_DIW_N8	Double Island Wide			33	-16.54438	145.7817	62.5	0.38288	0.63163	7.962616477	30.375	0.23003	-888	-3	2002	Summer	Pre-zoning	General Use	Open	1.041666667	4	0	0	0	0	100	0	1	0	0	0	0	0	0	0	0	0	0	0	0	0	0
439	439	25/01/2002	19:36:08	Night-time	DIW_N8	3	S_DIW_N8	Double Island Wide			33	-16.5482	145.7849	62.5	0.38259	0.63134	7.801927187	30.375	0.23003	-888	-3	2002	Summer	Pre-zoning	General Use	Open	1.041666667	3	0	0	0	0	100	0	1	0	0	0	0	0	0	0	0	0	0	0	0	1	0
440	440	25/01/2002	19:37:45	Night-time	DIW_N8	2	S_DIW_N8	Double Island Wide			33	-16.55078	145.7884	62.5	0.38416	0.63112	7.430891528	30.375	0.23003	-888	-3	2002	Summer	Pre-zoning	General Use	Open	1.041666667	2	0	0	0	0	100	0	1	0	0	0	0	0	0	0	0	0	0	0	0	1	0
441	441	25/01/2002	19:41:13	Night-time	DIW_N8	1	S_DIW_N8	Double Island Wide			33	-16.55271	145.7897	62.5	0.38369	0.63098	7.299257281	30.375	0.23003	-888	-3	2002	Summer	Pre-zoning	General Use	Open	1.041666667	1	0	0	0	0	100	0	1	0	0	0	0	0	0	0	0	0	0	0	0	0	0
442	442	25/01/2002	21:30:22	Night-time	DIW_N9	1	S_DIW_N9	Double Island Wide			31	-16.51866	145.7493	62.5	0.37357	0.63382	6.224723879	29.175	0.25004	-888	-3	2002	Summer	Pre-zoning	General Use	Open	1.041666667	1	0	0	0	0	100	0	1	0	0	0	0	0	0	0	0	0	0	0	0	0	0
443	443	25/01/2002	21:33:05	Night-time	DIW_N9	2	S_DIW_N9	Double Island Wide			31	-16.52256	145.7532	62.5	0.37394	0.63351	6.469424262	29.175	0.23003	-888	-3	2002	Summer	Pre-zoning	General Use	Open	1.041666667	2	0	0	0	0	100	0	1	0	0	0	0	0	0	0	0	0	0	0	0	0	0
444	444	25/01/2002	21:37:12	Night-time	DIW_N9	3	S_DIW_N9	Double Island Wide			31	-16.52516	145.7554	62.5	0.37365	0.63332	6.661189781	28.95	0.23003	-888	-3	2002	Summer	Pre-zoning	General Use	Open	1.041666667	3	0	0	0	0	100	0	1	0	0	0	0	0	0	0	0	0	0	0	0	0	0
445	445	25/01/2002	21:39:51	Night-time	DIW_N9	4	S_DIW_N9	Double Island Wide			31	-16.52883	145.7583	62.5	0.37264	0.63305	6.944647796	28.95	0.23003	-888	-3	2002	Summer	Pre-zoning	General Use	Open	1.041666667	4	0	0	0	0	100	0	1	0	0	0	0	0	0	0	0	0	0	0	0	0	0
446	446	25/01/2002	21:42:57	Night-time	DIW_N9	5	S_DIW_N9	Double Island Wide			31	-16.53266	145.761	62.5	0.37125	0.63278	7.257391186	28.95	0.23003	-888	-3	2002	Summer	Pre-zoning	General Use	Open	1.041666667	5	0	0	0	0	100	0	1	0	0	0	0	0	0	0	0	0	0	0	0	0	0
447	447	26/01/2002	12:01:24	Day-time	DIW_D10	5	S_DIW_D10	Double Island Wide			32	-16.50573	145.7583	62.5	0.39793	0.63427	4.538764727	29.175	0.23003	-887	-3	2002	Summer	Pre-zoning	General Use	Open	1.041666667	5	0	0	0	0	100	0	1	0	0	0	0	0	0	0	0	0	0	0	0	0	0
448	448	26/01/2002	12:04:54	Day-time	DIW_D10	4	S_DIW_D10	Double Island Wide			32	-16.50486	145.754	62.5	0.39247	0.63443	4.618498142	29.175	0.23003	-887	-3	2002	Summer	Pre-zoning	General Use	Open	1.041666667	4	0	0	0	0	100	0	1	0	0	0	0	0	0	0	0	0	0	0	0	0	0
449	449	26/01/2002	12:08:40	Day-time	DIW_D10	3	S_DIW_D10	Double Island Wide			32	-16.50415	145.7492	62.5	0.38627	0.63459	4.759363838	29.175	0.25004	-887	-3	2002	Summer	Pre-zoning	General Use	Open	1.041666667	3	0	0	0	0	100	0	1	0	0	0	0	0	0	0	0	0	0	0	1	0	0
450	450	26/01/2002	12:10:30	Day-time	DIW_D10	2	S_DIW_D10	Double Island Wide			32	-16.50321	145.7451	62.5	0.38149	0.63474	4.824058618	29.175	0.25004	-887	-3	2002	Summer	Pre-zoning	General Use	Open	1.041666667	2	0	0	0	0	100	0	1	0	0	0	0	0	0	0	0	0	0	0	0	0	0
451	451	26/01/2002	12:14:33	Day-time	DIW_D10	1	S_DIW_D10	Double Island Wide			32	-16.50223	145.741	62.5	0.37695	0.6349	4.899610605	29.175	0.25004	-887	-3	2002	Summer	Pre-zoning	General Use	Open	1.041666667	1	0	0	0	0	100	0	1	0	0	0	0	0	0	0	0	0	0	0	0	0	0
452	452	26/01/2002	13:34:34	Day-time	DIW_D11	1	S_DIW_D11	Double Island Wide			32	-16.48726	145.7401	62.5	0.39032	0.63572	3.54344636	29.175	0.31906	-887	-3	2002	Summer	Pre-zoning	General Use	Open	1.041666667	1	0	0	0	0	100	0	1	0	0	0	0	0	0	0	0	0	0	0	1	0	0
453	453	26/01/2002	13:36:44	Day-time	DIW_D11	2	S_DIW_D11	Double Island Wide			32	-16.48658	145.7357	62.5	0.38515	0.63587	3.752556415	29.175	0.31906	-887	-3	2002	Summer	Pre-zoning	General Use	Open	1.041666667	2	0	0	0	0	100	0	1	0	0	0	0	0	0	1	0	0	0	0	0	0	0
454	454	26/01/2002	13:41:12	Day-time	DIW_D11	3	S_DIW_D11	Double Island Wide			32	-16.4858	145.7313	62.5	0.38023	0.63602	3.96812881	29.175	0.31906	-887	-3	2002	Summer	Pre-zoning	General Use	Open	1.041666667	3	10	0	0	0	90	0	1	0	0	0	0	0	0	0	0	0	0	0	0	0	0
455	455	26/01/2002	13:43:35	Day-time	DIW_D11	4	S_DIW_D11	Double Island Wide			31	-16.48506	145.7273	62.5	0.3757	0.63616	4.131929005	29.175	0.31906	-887	-3	2002	Summer	Pre-zoning	General Use	Open	1.041666667	4	0	0	0	0	100	0	1	0	0	0	0	0	0	0	0	1	0	0	0	0	0
456	456	26/01/2002	13:46:20	Day-time	DIW_D11	5	S_DIW_D11	Double Island Wide			31	-16.48453	145.7231	62.5	0.37075	0.63629	4.31495428	29.175	0.31906	-887	-3	2002	Summer	Pre-zoning	General Use	Open	1.041666667	5	0	0	0	0	100	0	1	0	0	0	0	0	0	0	0	0	0	0	0	0	0
457	457	26/01/2002	19:33:40	Night-time	DIW_N12	5	S_DIW_N12	Double Island Wide			32	-16.46803	145.6921	62.5	0.34341	0.63795	2.062708748	29.625	0.31906	-887	-3	2002	Summer	Pre-zoning	General Use	Open	1.041666667	5	0	0	0	0	100	0	1	0	0	0	0	0	0	0	0	0	0	0	0	0	0
458	458	26/01/2002	19:36:47	Night-time	DIW_N12	4	S_DIW_N12	Double Island Wide			32	-16.46913	145.6962	62.5	0.34782	0.63779	2.184484099	29.625	0.31906	-887	-3	2002	Summer	Pre-zoning	General Use	Open	1.041666667	4	0	0	0	0	100	0	1	0	0	0	0	0	0	0	0	0	0	0	0	0	0
459	459	26/01/2002	19:40:25	Night-time	DIW_N12	3	S_DIW_N12	Double Island Wide			32	-16.47068	145.7007	62.5	0.35256	0.63759	2.448826799	29.625	0.31906	-887	-3	2002	Summer	Pre-zoning	General Use	Open	1.041666667	3	0	0	0	0	100	0	1	0	0	0	0	0	0	0	0	0	0	0	0	0	0
460	460	26/01/2002	19:41:49	Night-time	DIW_N12	2	S_DIW_N12	Double Island Wide			32	-16.47196	145.7048	62.5	0.35685	0.63742	2.733276378	29.625	0.31906	-887	-3	2002	Summer	Pre-zoning	General Use	Open	1.041666667	2	10	0	0	0	90	0	1	0	0	0	0	0	0	0	0	0	0	0	0	0	0
461	461	26/01/2002	19:47:57	Night-time	DIW_N12	1	S_DIW_N12	Double Island Wide			32	-16.47316	145.7085	62.5	0.36092	0.63727	3.037671714	29.625	0.31906	-887	-3	2002	Summer	Pre-zoning	General Use	Open	1.041666667	1	0	0	0	0	100	0	1	0	0	0	0	0	0	0	0	0	0	0	0	0	0
462	462	27/01/2002	11:56:33	Day-time	SR_D13	1	S_SR_D13	Scott Reef			34	-17.03582	146.102	62.5	0.31212	0.5973	3.161064155	29.55	0.32258	-886	-3	2002	Summer	Pre-zoning	General Use	Open	1.041666667	1	0	0	0	0	100	0	1	0	0	0	0	0	0	0	0	0	0	0	0	0	0
463	463	27/01/2002	11:58:47	Day-time	SR_D13	2	S_SR_D13	Scott Reef			34	-17.04	146.1041	62.5	0.31124	0.59703	3.22766724	29.55	0.32258	-886	-3	2002	Summer	Pre-zoning	General Use	Open	1.041666667	2	0	0	0	0	100	0	1	0	0	0	0	0	0	0	0	0	0	0	0	0	0
464	464	27/01/2002	12:03:00	Day-time	SR_D13	3	S_SR_D13	Scott Reef			34	-17.04371	146.1064	62.5	0.31134	0.59677	3.301265895	29.55	0.32258	-886	-3	2002	Summer	Pre-zoning	General Use	Open	1.041666667	3	10	0	0	0	90	0	2	0	0	0	0	0	0	0	0	0	0	0	0	0	0
465	465	27/01/2002	12:05:13	Day-time	SR_D13	4	S_SR_D13	Scott Reef			34	-17.04733	146.1086	62.5	0.31156	0.59652	3.435302717	29.55	0.32258	-886	-3	2002	Summer	Pre-zoning	General Use	Open	1.041666667	4	0	0	0	0	100	0	1	0	0	0	0	0	0	0	0	0	0	0	0	0	0
466	466	27/01/2002	12:07:26	Day-time	SR_D13	5	S_SR_D13	Scott Reef			34	-17.05071	146.1108	62.5	0.31193	0.59629	3.608173451	29.55	0.32258	-886	-3	2002	Summer	Pre-zoning	General Use	Open	1.041666667	5	10	0	0	0	90	0	1	0	0	0	0	0	0	0	0	0	0	0	0	0	0
467	467	27/01/2002	13:40:47	Day-time	SR_D14	5	S_SR_D14	Scott Reef			37	-17.0594	146.1337	62.5	0.33969	0.5952	2.825144796	29.4	0.32258	-886	-3	2002	Summer	Pre-zoning	General Use	Open	1.041666667	5	0	0	0	0	100	0	1	0	0	0	0	0	0	0	0	0	0	0	0	0	0
468	468	27/01/2002	13:43:48	Day-time	SR_D14	4	S_SR_D14	Scott Reef			37	-17.05618	146.1314	62.5	0.33868	0.59543	3.132177457	29.4	0.32258	-886	-3	2002	Summer	Pre-zoning	General Use	Open	1.041666667	4	0	0	0	0	100	0	1	0	0	0	0	0	0	0	0	0	0	0	0	0	0
469	469	27/01/2002	13:47:01	Day-time	SR_D14	3	S_SR_D14	Scott Reef			37	-17.0528	146.129	62.5	0.33775	0.59567	3.285990752	29.4	0.32258	-886	-3	2002	Summer	Pre-zoning	General Use	Open	1.041666667	3	0	0	0	0	100	0	1	0	0	0	0	0	0	0	0	0	0	0	0	0	0
470	470	27/01/2002	13:48:09	Day-time	SR_D14	2	S_SR_D14	Scott Reef			37	-17.04916	146.1267	62.5	0.33724	0.59592	2.895611232	29.625	0.32258	-886	-3	2002	Summer	Pre-zoning	General Use	Open	1.041666667	2	0	0	0	0	90	10	1	0	0	0	0	0	0	0	0	0	0	0	0	0	0
471	471	27/01/2002	13:51:37	Day-time	SR_D14	1	S_SR_D14	Scott Reef			37	-17.0454	146.1244	62.5	0.33692	0.59618	2.517292009	29.625	0.32258	-886	-3	2002	Summer	Pre-zoning	General Use	Open	1.041666667	1	10	0	0	0	90	0	1	0	0	0	0	0	0	0	0	0	0	0	0	0	0
472	472	27/01/2002	19:34:07	Night-time	SR_N15	1	S_SR_N15	Scott Reef			37	-17.08996	146.1476	62.5	0.3425	0.59322	2.423169674	29.4	0.31325	-886	-3	2002	Summer	Pre-zoning	General Use	Open	1.041666667	1	10	0	0	0	90	0	1	0	0	0	0	0	0	0	0	0	0	0	0	1	0
473	473	27/01/2002	19:36:38	Night-time	SR_N15	2	S_SR_N15	Scott Reef			36	-17.08583	146.1461	62.5	0.34231	0.59348	2.340787804	29.4	0.31325	-886	-3	2002	Summer	Pre-zoning	General Use	Open	1.041666667	2	10	0	0	0	90	0	1	0	0	0	0	0	0	0	0	0	0	0	0	0	0
474	474	27/01/2002	19:41:14	Night-time	SR_N15	3	S_SR_N15	Scott Reef			38	-17.0816	146.1445	62.5	0.3421	0.59374	2.364582772	29.4	0.32258	-886	-3	2002	Summer	Pre-zoning	General Use	Open	1.041666667	3	0	0	0	0	100	0	1	0	0	0	0	0	0	0	0	0	0	0	0	0	0
475	475	27/01/2002	19:44:07	Night-time	SR_N15	4	S_SR_N15	Scott Reef			38	-17.07726	146.1427	62.5	0.34177	0.59402	2.280337741	29.4	0.32258	-886	-3	2002	Summer	Pre-zoning	General Use	Open	1.041666667	4	0	0	0	0	100	0	1	0	0	0	0	0	0	0	0	0	0	0	0	0	0
476	476	27/01/2002	19:46:22	Night-time	SR_N15	5	S_SR_N15	Scott Reef			38	-17.07465	146.1418	62.5	0.34185	0.59418	2.224829919	29.4	0.32258	-886	-3	2002	Summer	Pre-zoning	General Use	Open	1.041666667	5	0	0	0	0	100	0	1	0	0	0	0	0	0	0	0	0	0	0	0	0	0
477	477	27/01/2002	22:26:57	Night-time	SR_N16	5	S_SR_N16	Scott Reef			34	-17.08601	146.1266	62.5	0.31099	0.59401	4.250321409	29.4	0.31325	-886	-3	2002	Summer	Pre-zoning	General Use	Open	1.041666667	5	0	0	0	0	100	0	1	0	0	0	0	0	0	0	0	0	0	0	0	0	0
478	478	27/01/2002	22:30:22	Night-time	SR_N16	4	S_SR_N16	Scott Reef			34	-17.08236	146.1249	62.5	0.31046	0.59425	4.206757997	29.4	0.32258	-886	-3	2002	Summer	Pre-zoning	General Use	Open	1.041666667	4	0	0	0	0	100	0	1	0	0	0	0	0	0	0	0	0	0	0	0	0	0
479	479	27/01/2002	22:34:18	Night-time	SR_N16	3	S_SR_N16	Scott Reef			35	-17.07833	146.1228	62.5	0.30948	0.59452	4.23066547	29.4	0.32258	-886	-3	2002	Summer	Pre-zoning	General Use	Open	1.041666667	3	0	0	0	0	100	0	1	0	0	0	0	0	0	0	0	0	0	0	0	0	0
480	480	27/01/2002	22:35:49	Night-time	SR_N16	2	S_SR_N16	Scott Reef			34	-17.07475	146.1212	62.5	0.30908	0.59475	4.279347914	29.4	0.32258	-886	-3	2002	Summer	Pre-zoning	General Use	Open	1.041666667	2	0	0	0	0	100	0	1	0	0	0	0	0	0	0	0	0	0	0	0	0	0
481	481	27/01/2002	22:40:08	Night-time	SR_N16	1	S_SR_N16	Scott Reef			35	-17.07095	146.1191	62.5	0.3087	0.595	4.403797455	29.4	0.32258	-886	-3	2002	Summer	Pre-zoning	General Use	Open	1.041666667	1	0	0	0	0	100	0	1	0	0	0	0	0	0	0	0	0	0	0	0	0	0
482	482	28/01/2002	11:55:51	Day-time	SR_D17	1	S_SR_D17	Scott Reef			34	-17.11938	146.1466	62.5	0.32498	0.59173	4.237851658	29.85	0.31325	-885	-3	2002	Summer	Pre-zoning	General Use	Open	1.041666667	1	0	0	0	0	90	10	1	0	0	0	0	0	0	0	0	0	0	0	0	0	0
483	483	28/01/2002	11:57:27	Day-time	SR_D17	2	S_SR_D17	Scott Reef			34	-17.11525	146.145	62.5	0.32473	0.59199	4.092895116	29.85	0.31325	-885	-3	2002	Summer	Pre-zoning	General Use	Open	1.041666667	2	0	0	0	0	80	20	1	0	0	0	0	0	0	0	0	0	0	0	0	0	0
484	484	28/01/2002	12:01:29	Day-time	SR_D17	3	S_SR_D17	Scott Reef			35	-17.11116	146.1435	62.5	0.32488	0.59224	3.942957778	29.85	0.31325	-885	-3	2002	Summer	Pre-zoning	General Use	Open	1.041666667	3	10	0	0	0	70	20	1	0	0	0	0	0	0	0	0	0	0	0	0	0	0
485	485	28/01/2002	12:03:15	Day-time	SR_D17	4	S_SR_D17	Scott Reef			35	-17.1075	146.1423	62.5	0.32523	0.59246	3.830838833	29.85	0.31325	-885	-3	2002	Summer	Pre-zoning	General Use	Open	1.041666667	4	10	0	0	0	70	20	1	0	0	0	0	0	0	0	0	0	0	0	0	0	0
486	486	28/01/2002	12:05:26	Day-time	SR_D17	5	S_SR_D17	Scott Reef			34	-17.10393	146.1411	62.5	0.32504	0.59268	3.755430779	29.85	0.31325	-885	-3	2002	Summer	Pre-zoning	General Use	Open	1.041666667	5	10	0	0	0	70	20	1	0	0	0	0	0	0	0	0	0	0	0	0	0	0
487	487	28/01/2002	13:27:03	Day-time	SR_D18	5	S_SR_D18	Scott Reef			29	-17.1207	146.1304	62.5	0.29898	0.59211	5.691453162	29.85	0.31325	-885	-3	2002	Summer	Pre-zoning	General Use	Open	1.041666667	5	20	0	0	0	50	30	2	0	0	0	0	0	0	0	0	0	0	0	0	0	0
488	488	28/01/2002	13:29:28	Day-time	SR_D18	4	S_SR_D18	Scott Reef			29	-17.11698	146.1294	62.5	0.29954	0.59233	5.548071594	29.85	0.31325	-885	-3	2002	Summer	Pre-zoning	General Use	Open	1.041666667	4	20	0	0	0	60	20	2	0	0	0	0	0	0	0	0	0	0	0	0	0	0
489	489	28/01/2002	13:32:31	Day-time	SR_D18	3	S_SR_D18	Scott Reef			31	-17.11288	146.1282	62.5	0.30001	0.59258	5.428539286	29.85	0.31325	-885	-3	2002	Summer	Pre-zoning	General Use	Open	1.041666667	3	10	0	0	0	60	30	1	0	0	0	0	0	0	0	0	0	0	0	0	0	0
490	490	28/01/2002	13:33:33	Day-time	SR_D18	2	S_SR_D18	Scott Reef			29	-17.10911	146.1269	62.5	0.30016	0.59281	5.350907932	29.85	0.31325	-885	-3	2002	Summer	Pre-zoning	General Use	Open	1.041666667	2	10	0	30	0	40	20	2	0	0	0	0	0	0	0	0	0	0	0	0	0	0
491	491	28/01/2002	13:37:05	Day-time	SR_D18	1	S_SR_D18	Scott Reef			30	-17.1047	146.1255	62.5	0.29977	0.59308	5.281934517	29.85	0.31325	-885	-3	2002	Summer	Pre-zoning	General Use	Open	1.041666667	1	10	0	0	0	70	20	2	0	0	0	0	0	0	0	0	0	0	0	0	0	0
492	492	28/01/2002	19:28:48	Night-time	SR_N19	1	S_SR_N19	Scott Reef			36	-17.06818	146.1276	62.5	0.32373	0.59491	3.468999542	29.4	0.32258	-885	-3	2002	Summer	Pre-zoning	General Use	Open	1.041666667	1	0	0	0	0	100	0	1	0	0	0	0	0	0	0	0	0	0	0	0	0	0
495	495	28/01/2002	19:37:25	Night-time	SR_N19	4	S_SR_N19	Scott Reef			36	-17.05671	146.1215	62.5	0.32314	0.59568	3.80624262	29.4	0.32258	-885	-3	2002	Summer	Pre-zoning	General Use	Open	1.041666667	4	0	0	0	0	100	0	1	0	0	0	0	0	0	0	0	0	0	0	0	0	0
496	496	28/01/2002	19:39:44	Night-time	SR_N19	5	S_SR_N19	Scott Reef			36	-17.05306	146.1195	62.5	0.32316	0.59592	3.463924141	29.4	0.32258	-885	-3	2002	Summer	Pre-zoning	General Use	Open	1.041666667	5	0	0	0	0	90	10	1	0	0	0	0	0	0	0	0	0	0	0	0	0	0
625	625	23/06/2002	10:56:42	Day-time	HICKS_2	2	S_HICKS_2	Minesweeper Wreck, nr Fairway Rf	baited hang over shipwreck, then lowered to seabed		26	-11.75643	143.2409	31.35	0.18776	0.93653	0.143683143	25.725	0.41064	-739	-3	2002	Winter	Pre-zoning	General Use	Open	0.5225	2	0	0	0	0	100	0	1	0	0	0	0	0	0	0	0	0	0	0	0	0	0
626	626	27/06/2002	12:00:00	Day-time	HICKS_3	1	S_HICKS_3	Minesweeper Wreck, nr Fairway Rf	Viz. 2m. Dark and poor.	2	26	-11.75636	143.2411	44.21667	0.18787	0.93654	0.131666719	25.725	0.41064	-735	-3	2002	Winter	Pre-zoning	General Use	Open	0.7369445	1	0	0	0	0	100	0	1	0	0	0	0	0	0	0	0	0	0	0	0	0	0
627	627	27/06/2002	12:10:00	Day-time	HICKS_4	2	S_HICKS_4	Minesweeper Wreck, nr Fairway Rf	Viz. 2m. Murky and dark	2	26	-11.75646	143.2412	32.26667	0.18788	0.93653	0.117269357	25.725	0.41064	-735	-3	2002	Winter	Pre-zoning	General Use	Open	0.537777833	2	0	0	0	0	100	0	1	0	0	0	0	0	0	0	0	0	0	0	0	0	0
630	630	28/06/2002	11:25:00	Day-time	HICKS_7	2	S_HICKS_11	Mason Reef	Viz. 4m. Slightly murky	4	17	-12.12836	143.4731	17.66667	0.36373	0.91401	0	25.725	0.42983	-734	-3	2002	Winter	Pre-zoning	Habitat Protection	Open	0.2944445	2	0	20	0	0	70	10	2	1	0	0	0	0	0	0	0	0	0	0	0	0	0
631	631	28/06/2002	12:00:00	Day-time	HICKS_8	2	S_HICKS_11	Mason Reef	Viz. 4m. Slightly murky.	4	17	-12.1249	143.4925	45.26667	0.38511	0.91416	0	25.875	0.42983	-734	-3	2002	Winter	Pre-zoning	Habitat Protection	Open	0.7544445	2	0	20	10	0	40	30	2	0	0	0	0	0	0	0	0	0	0	0	0	0	0
632	632	28/06/2002	12:25:00	Day-time	HICKS_9	1	S_HICKS_11	Mason Reef	Viz. 5m	5	21	-12.1061	143.5125	36.36666	0.40177	0.9152	0	25.875	0.52952	-734	-3	2002	Winter	Pre-zoning	Habitat Protection	Open	0.606111	1	0	20	40	0	10	30	3	0	0	0	0	0	0	0	0	0	0	0	0	0	0
634	634	28/06/2002	13:20:00	Day-time	HICKS_11	2	S_HICKS_11	Mason Reef	Viz. 5m.	5	17	-12.10531	143.5417	93.8	0.43822	0.91512	0	25.8	0.52952	-734	-3	2002	Winter	Pre-zoning	Habitat Protection	Open	1.563333333	2	10	30	20	0	0	40	3	1	0	0	0	0	0	0	0	0	0	0	0	0	0
2087	2087	8/09/2004	15:08:52	Day-time	2281	3	S_2281	off CBG	Viz 8m. CHECKED FOR SEASNAKES. EXCELLENT POTENTIAL THIS SITE FOR STEREO-VIDEO MEASUREMENTS	8	30.7	-19.16347	147.4087	62.2	0.19108	0.45044	20.76644425	23.4	0.26768	69	0	2004	Spring	Post-zoning	General Use	Open	1.036666667	3	10	0	0	0	70	20	1	0	0	0	0	0	0	0	0	0	0	0	0	0	0
2088	2088	8/09/2004	15:11:41	Day-time	2281	2	S_2281	off CBG	Viz. 10m. CHECKED FOR SEASNAKES. T_pallimac has white lips and is larger than usual. EXCELLENT POTENTIAL FOR STEREO-MEASURMENT THIS SITE. CRISP AND CLEAR	10	30.8	-19.1659	147.4063	59.23333	0.18745	0.45041	20.45572052	23.4	0.26768	69	0	2004	Spring	Post-zoning	General Use	Open	0.987222167	2	10	0	0	0	80	10	1	0	0	0	0	0	0	0	1	0	0	0	0	0	0
2089	2089	8/09/2004	15:14:01	Day-time	2281	1	S_2281	off CBG	Viz. 8m. CHECKED FOR SEASNAKES. Excellent potential this site for stereo-measurement	8	31.2	-19.16792	147.4043	51.03333	0.18446	0.45038	20.1986554	23.4	0.28527	69	0	2004	Spring	Post-zoning	General Use	Open	0.8505555	1	0	0	0	0	80	20	1	0	0	0	0	0	0	0	0	0	0	0	0	0	0
2091	2091	9/09/2004	6:49:49	Day-time	1524	3	S_1524	Flinders Psg nr Bowden Rf	Viz. 7m. CHECKED SEASNAKES.	7	54	-19.06784	147.974	62.45	0.65814	0.43543	3.955210973	24	0.26169	70	0	2004	Spring	Post-zoning	General Use	Open	1.040833333	3	10	0	0	0	90	0	1	0	0	0	0	0	0	0	0	0	0	0	0	0	0
2092	2092	9/09/2004	6:52:32	Day-time	1524	2	S_1524	Flinders Psg nr Bowden Rf	Viz. 6m. CHECKED IMAGES.	6	54.8	-19.06574	147.9723	62.53333	0.6587	0.43559	3.696066015	24	0.26169	70	0	2004	Spring	Post-zoning	General Use	Open	1.042222167	2	10	10	0	0	80	0	1	0	0	0	0	0	0	0	0	0	0	0	0	0	0
2093	2093	9/09/2004	6:55:14	Day-time	1524	1	S_1524	Flinders Psg nr Bowden Rf	Viz. 5m. CHECKED IMAGES.	5	56	-19.06362	147.9706	61.01667	0.65932	0.43575	3.441952497	24	0.26169	70	0	2004	Spring	Post-zoning	General Use	Open	1.0169445	1	10	0	0	0	90	0	1	0	0	0	0	0	0	0	0	0	0	0	0	0	0
2095	2095	9/09/2004	10:40:22	Day-time	1521	3	S_1521	Viper Rf	10m viz	10	69.7	-18.93476	148.1771	62.18333	0.89148	0.43487	5.223534574	24.075	0.17408	70	0	2004	Spring	Post-zoning	Habitat Protection	Open	1.036388833	3	0	0	0	0	100	0	1	0	0	0	0	0	0	0	0	0	0	0	0	0	0
2096	2096	9/09/2004	10:42:47	Day-time	1521	2	S_1521	Viper Rf	10m viz	10	69	-18.93307	148.1749	62.45	0.89253	0.43503	5.146149792	24.075	0.17408	70	0	2004	Spring	Post-zoning	Habitat Protection	Open	1.040833333	2	0	0	0	0	100	0	1	0	0	0	0	0	0	0	1	0	0	0	0	0	0
2097	2097	9/09/2004	10:45:08	Day-time	1521	1	S_1521	Viper Rf	10m viz	10	69.1	-18.93141	148.1728	58.35	0.89351	0.43519	5.086575589	24.075	0.17408	70	0	2004	Spring	Post-zoning	Habitat Protection	Open	0.9725	1	0	0	0	0	100	0	1	0	0	1	0	0	0	0	0	0	0	0	0	0	0
2099	2099	9/09/2004	13:16:16	Day-time	1528	3	S_1528	Eagle Rf	Viz. 10m. CHECKED IMAGES. Sunny 15% cloud, calm,	10	78	-18.83543	148.0503	62.41667	0.91871	0.44423	1.837783065	24.3	0.26915	70	0	2004	Spring	Post-zoning	Habitat Protection	Open	1.040277833	3	10	0	0	0	90	0	1	0	0	0	0	0	0	0	0	0	0	0	0	0	0
2100	2100	9/09/2004	13:18:42	Day-time	1528	2	S_1528	Eagle Rf	Viz. 10m. CHECKED IMAGES. Sunny 15% cloud, calm, video for long flatfish or snake on periphery of vision at end of tape. Aprion_vir ? has only one passing, not clear	10	76.8	-18.8358	148.0531	62.46667	0.91865	0.44411	1.539278745	24.6	0.26915	70	0	2004	Spring	Post-zoning	Habitat Protection	Open	1.041111167	2	10	0	0	0	90	0	1	0	0	0	0	0	0	0	0	0	0	0	0	0	0
2101	2101	9/09/2004	13:21:37	Day-time	1528	1	S_1528	Eagle Rf	Viz. 10m. CHECKED IMAGES.	10	74.9	-18.83637	148.0564	57.96667	0.9183	0.44397	1.187952572	24.6	0.26915	70	0	2004	Spring	Post-zoning	Habitat Protection	Open	0.966111167	1	0	0	0	0	100	0	1	0	0	0	0	0	0	0	1	0	0	0	0	0	0
2103	2103	9/09/2004	15:50:18	Day-time	2597	3	S_2597	off Viper Rf	Viz. 12m. Crisp and clear. Calapid crab feeding.	12	77.9	-18.82702	148.2029	62.43333	1.01095	0.43934	1.370031883	24.6	0.13058	70	0	2004	Spring	Post-zoning	Habitat Protection	Open	1.0405555	3	0	0	0	0	90	10	1	0	0	0	0	0	0	0	0	0	0	0	0	0	0
2104	2104	9/09/2004	15:53:40	Day-time	2597	2	S_2597	off Viper Rf	Viz. 15m. Very clear, crisp. Tiger shark took bait arm at 46mins.	15	75.7	-18.83119	148.2024	62.45	1.00808	0.43915	1.438421604	24.6	0.13058	70	0	2004	Spring	Post-zoning	Habitat Protection	Open	1.040833333	2	10	0	0	0	70	20	1	0	1	0	0	0	0	0	0	0	0	0	0	0	0
2105	2105	9/09/2004	15:56:26	Day-time	2597	1	S_2597	off Viper Rf	10m viz Calapid crab	10	77.5	-18.83391	148.2018	60.56667	1.007	0.43903	1.535101159	24.6	0.22673	70	0	2004	Spring	Post-zoning	Habitat Protection	Open	1.0094445	1	0	0	0	0	100	0	1	0	0	0	0	0	0	0	0	0	0	0	0	0	0
2107	2107	10/09/2004	6:43:23	Day-time	1515	3	S_1515	EulalieRf	6m viz	6	73.8	-19.39883	149.4522	62.53333	1.04068	0.36674	4.516095054	23.625	0.24013	71	0	2004	Spring	Post-zoning	Habitat Protection	Open	1.042222167	3	0	0	0	10	90	0	1	0	0	0	0	0	0	0	0	0	0	0	0	0	0
2108	2108	10/09/2004	6:46:16	Day-time	1515	2	S_1515	EulalieRf	6m viz	6	73.8	-19.39694	149.4506	62.5	1.04278	0.36689	4.716891721	23.625	0.24013	71	0	2004	Spring	Post-zoning	Habitat Protection	Open	1.041666667	2	0	0	0	10	90	0	1	0	0	0	0	0	0	0	0	0	0	0	0	0	0
2109	2109	10/09/2004	6:49:26	Day-time	1515	1	S_1515	EulalieRf	Viz. 10m. Early and dark. Trevally caused plume.	10	73.6	-19.39465	149.4487	56.4	1.04535	0.36707	4.845332727	23.625	0.24013	71	0	2004	Spring	Post-zoning	Habitat Protection	Open	0.94	1	0	0	0	0	100	0	1	0	0	0	0	1	0	0	0	0	0	0	0	0	0
2111	2111	11/09/2004	6:42:00	Day-time	2051	3	S_2051	off Stucco Rf	7m viz on side at 4.8mins	7	76.6	-19.5531	149.5252	62.4	0.91585	0.35633	2.037999153	23.55	0.32667	72	0	2004	Spring	Post-zoning	Habitat Protection	Open	1.04	3	0	0	0	0	80	20	1	0	0	0	2	0	0	0	0	0	0	0	0	0	0
2112	2112	11/09/2004	6:44:36	Day-time	2051	2	S_2051	off Stucco Rf	8m viz on side at 5.5mins	8	72.2	-19.55609	149.526	62.48333	0.91349	0.35615	2.255917936	23.625	0.32667	72	0	2004	Spring	Post-zoning	Habitat Protection	Open	1.041388833	2	0	0	0	0	80	20	1	0	0	0	3	0	0	0	0	0	0	0	0	0	0
2115	2115	11/09/2004	8:53:46	Day-time	2046	3	S_2046	off Oublier Reef	Viz 10m. CHECKED IMAGES. Sunny 10% cloud, calm, boat board says "off Stucco Rf"	10	74	-19.47263	149.4939	62.65	0.96136	0.36152	1.694403982	23.55	0.21536	72	0	2004	Spring	Post-zoning	Habitat Protection	Open	1.044166667	3	0	0	0	0	90	10	1	0	0	0	0	0	0	0	0	0	0	0	0	0	0
2116	2116	11/09/2004	8:56:35	Day-time	2046	2	S_2046	off Oublier Reef	Viz 4m. CHECKED IMAGES. Sunny 10% cloud, calm, boat board says "off Stucco Rf"	4	75.6	-19.47583	149.494	62.45	0.95909	0.36135	1.625984481	23.55	0.21536	72	0	2004	Spring	Post-zoning	Habitat Protection	Open	1.040833333	2	0	0	0	0	90	10	1	0	0	0	0	0	0	0	0	0	0	0	0	0	0
2117	2117	11/09/2004	8:59:06	Day-time	2046	1	S_2046	off Oublier Reef	10m viz. CHECK IDS	10	75.7	-19.47873	149.4941	52.98333	0.95698	0.36121	1.620375449	23.55	0.21536	72	0	2004	Spring	Post-zoning	Habitat Protection	Open	0.8830555	1	0	0	0	0	90	10	1	0	0	1	0	0	0	0	0	0	0	0	0	0	0
2119	2119	11/09/2004	12:42:12	Day-time	1522	3	S_1522	off Ellen Rf	Viz. 12m. CHECKED IMAGES. Sunny, <5% cloud, Leth_ravus couldbe Leth_gen, ID made on facial markings and "all images for taxa"	12	44.3	-19.3668	149.1837	61.95	0.89184	0.37776	0	23.625	0.21599	72	0	2004	Spring	Post-zoning	Habitat Protection	Open	1.0325	3	40	0	20	10	0	30	3	0	0	0	0	0	0	0	0	0	0	0	0	0	0
2120	2120	11/09/2004	12:44:43	Day-time	1522	2	S_1522	off Ellen Rf	Viz. 12m. CHECKED IMAGES. Sunny 5% cloud, calm, images S510_5 and _6 show fish records 3,4&5 in same frame	12	44.7	-19.36423	149.1826	54.6	0.89364	0.37792	0	23.625	0.21599	72	0	2004	Spring	Post-zoning	Habitat Protection	Open	0.91	2	10	0	0	0	70	20	1	0	0	0	0	0	0	0	0	0	0	0	0	0	0
2121	2121	11/09/2004	12:47:10	Day-time	1522	1	S_1522	off Ellen Rf	Viz. 12m. Clear water. Excellent viz.	12	45.5	-19.36174	149.1815	47.8	0.89534	0.37809	0	23.625	0.21599	72	0	2004	Spring	Post-zoning	Habitat Protection	Open	0.796666667	1	10	0	0	0	80	10	1	0	0	0	0	0	0	0	0	0	0	0	0	0	0
2123	2123	11/09/2004	14:56:16	Day-time	2059	3	S_2059	off Elizabeth Rf	Viz 6m. CHECKED IMAGES. Viz 10m, sunny 10% high cloud, calm. EXCELLENT SHARK STILLS	6	46.5	-19.40699	149.0939	62.5	0.81416	0.3789	1.376103104	23.7	0.23	72	0	2004	Spring	Post-zoning	Habitat Protection	Open	1.041666667	3	0	30	0	0	50	20	1	0	0	1	0	0	0	0	1	0	0	0	0	0	0
2124	2124	11/09/2004	14:59:11	Day-time	2059	2	S_2059	off Elizabeth Rf	Viz 6m. CHECKED IMAGES.sunny, 10% high cloud, calm	6	45.6	-19.40489	149.0914	58.28333	0.81503	0.3791	1.638408992	23.7	0.23	72	0	2004	Spring	Post-zoning	Habitat Protection	Open	0.971388833	2	10	10	0	0	60	20	1	0	0	0	0	0	0	0	0	0	0	0	0	0	0
2125	2125	11/09/2004	15:01:48	Day-time	2059	1	S_2059	off Elizabeth Rf	8m viz.CHECK IDS	8	53.9	-19.40306	149.0891	48.5	0.81575	0.37927	1.868131398	23.7	0.23	72	0	2004	Spring	Post-zoning	Habitat Protection	Open	0.808333333	1	0	0	0	0	80	20	1	0	0	0	0	0	0	0	0	0	0	0	0	0	0
2127	2127	12/09/2004	7:24:42	Day-time	1757	3	S_1757	off Black Reef	7m viz low contrast	7	50.7	-19.6424	149.3041	62.46667	0.77226	0.35961	1.345716508	23.7	0.32274	73	0	2004	Spring	Post-zoning	Habitat Protection	Open	1.041111167	3	50	20	0	10	10	10	3	0	0	0	0	0	0	0	0	0	0	0	0	0	0
2128	2128	12/09/2004	7:27:04	Day-time	1757	2	S_1757	off Black Reef	8m viz low contrast tipped towards bottom at 4.35mins	8	51.2	-19.64458	149.302	4.35	0.76952	0.35957	1.543096227	23.4	0.32274	73	0	2004	Spring	Post-zoning	Habitat Protection	Open	0.0725	2	20	10	0	0	50	20	2	0	0	0	0	0	0	0	0	0	0	0	0	0	0
2129	2129	12/09/2004	7:30:10	Day-time	1757	1	S_1757	off Black Reef	6m viz pointing to bottom at 4.4mins	6	52.7	-19.64746	149.2991	4.4	0.76589	0.35953	1.662490234	23.4	0.32274	73	0	2004	Spring	Post-zoning	Habitat Protection	Open	0.073333333	1	0	10	80	10	0	0	3	0	0	0	0	0	0	0	0	0	0	0	0	0	0
2131	2131	12/09/2004	9:14:00	Day-time	2483	3	S_2483	off Black Reef	Viz. 12m. Clear and crisp	12	59.2	-19.59323	149.3397	62.61666	0.82813	0.36081	2.60442085	23.625	0.32093	73	0	2004	Spring	Post-zoning	Habitat Protection	Open	1.043611	3	0	0	0	0	50	50	1	0	0	0	0	0	0	0	0	0	0	0	0	0	0
2132	2132	12/09/2004	9:16:17	Day-time	2483	2	S_2483	off Black Reef	Viz. 12m. Clear and crisp	12	58.5	-19.59076	149.3381	55.75	0.82981	0.361	2.92770285	23.625	0.32093	73	0	2004	Spring	Post-zoning	Habitat Protection	Open	0.929166667	2	0	0	0	0	50	50	1	0	0	1	0	0	0	0	0	0	0	0	0	0	0
2133	2133	12/09/2004	9:18:37	Day-time	2483	1	S_2483	off Black Reef	Viz. 10m. CHECKED IMAGES.	10	57.7	-19.58838	149.3365	47.85	0.83142	0.36117	3.174608963	23.625	0.32093	73	0	2004	Spring	Post-zoning	Habitat Protection	Open	0.7975	1	10	0	0	0	40	50	1	0	0	0	0	0	0	0	0	0	0	0	0	0	0
2135	2135	12/09/2004	11:07:00	Day-time	1768	3	S_1768	off Oublier Reef	Viz. 12m. Crisp and clear. Tipped on side at 30min mark in raging current	12	52.5	-19.54631	149.3863	62.4	0.88024	0.36154	0.724320585	23.175	0.28376	73	0	2004	Spring	Post-zoning	Habitat Protection	Open	1.04	3	40	0	0	0	20	40	2	0	0	1	0	0	0	0	0	0	0	0	0	0	0
2136	2136	12/09/2004	11:09:01	Day-time	1768	2	S_1768	off Oublier Reef	Viz. 9m. Good. Tipped on side at 23 min mark. Dragged by sled from 30 mins	9	52.8	-19.54472	149.3851	29.23333	0.88163	0.36166	0.602048369	23.175	0.28376	73	0	2004	Spring	Post-zoning	Habitat Protection	Open	0.487222167	2	40	0	0	0	20	40	2	0	0	0	0	0	0	0	0	0	0	0	0	0	0
2137	2137	12/09/2004	11:11:11	Day-time	1768	1	S_1768	off Oublier Reef	8m viz	8	51.4	-19.54303	149.3836	29.45	0.88305	0.3618	0.564050302	23.175	0.28376	73	0	2004	Spring	Post-zoning	Habitat Protection	Open	0.490833333	1	40	10	0	10	20	20	2	0	0	0	0	0	0	0	0	0	0	0	0	0	0
2139	2139	12/09/2004	14:19:04	Day-time	2504	3	S_2504	Black Reef	Viz. 12m. Excellent.	12	27.5	-19.71302	149.3002	62.4	0.71065	0.35621	0.337386483	23.4	0.9488	73	0	2004	Spring	Post-zoning	Habitat Protection	Open	1.04	3	70	0	0	0	10	20	2	0	0	0	1	0	0	0	0	0	0	0	0	0	0
2140	2140	12/09/2004	14:22:40	Day-time	2504	2	S_2504	Black Reef	Viz. 12m. Excellent.	12	27.7	-19.71696	149.2989	61.15	0.70685	0.35606	0.433457427	23.4	0.9488	73	0	2004	Spring	Post-zoning	Habitat Protection	Open	1.019166667	2	60	0	20	0	10	10	2	0	0	0	0	0	0	0	0	0	0	0	0	0	0
2141	2141	12/09/2004	14:25:44	Day-time	2504	1	S_2504	Black Reef	6m viz strong current	6	23.9	-19.7197	149.2976	50.68333	0.70404	0.35597	0.535811258	23.4	0.9488	73	0	2004	Spring	Post-zoning	Habitat Protection	Open	0.844722167	1	60	0	20	0	10	10	2	0	0	0	0	0	0	0	0	0	0	0	0	0	0
2143	2143	14/09/2004	9:36:10	Day-time	2492	3	S_2492	off Gargoyle Reef	Viz. 12m. Clear and crisp.Halichoeres sp has spot midway along body under midline stripe.	12	42.4	-19.72056	149.6751	62.58333	0.8144	0.34257	1.179185828	23.4	0.46043	75	0	2004	Spring	Post-zoning	Habitat Protection	Open	1.0430555	3	20	10	0	0	60	10	1	0	0	0	0	0	0	0	0	0	0	0	0	0	0
2144	2144	14/09/2004	9:38:42	Day-time	2492	2	S_2492	off Gargoyle Reef	Viz. 12m. Mixed school of CAR_GYMN and CAR_FULV, showing differences.	12	36.5	-19.72295	149.6755	62.45	0.81311	0.34243	0.910891661	23.4	0.46043	75	0	2004	Spring	Post-zoning	Habitat Protection	Open	1.040833333	2	40	0	0	0	50	10	1	0	0	0	0	0	0	0	0	0	0	0	0	0	0
2145	2145	14/09/2004	9:40:58	Day-time	2492	1	S_2492	off Gargoyle Reef	10m viz	10	41.2	-19.72505	149.676	58.21667	0.81202	0.34231	0.673720509	23.4	0.46043	75	0	2004	Spring	Post-zoning	Habitat Protection	Open	0.970277833	1	20	0	0	0	60	20	1	0	0	0	0	0	0	0	0	0	0	0	0	0	0
2148	2148	14/09/2004	12:01:14	Day-time	2074	2	S_2074	off Hewitt Reef	10m viz strong current building thru set capsized onto side at 32.6 mins - revealed hard coral	10	34.3	-19.77646	149.6745	55.51667	0.78032	0.33974	1.635899714	23.325	0.32638	75	0	2004	Spring	Post-zoning	Habitat Protection	Open	0.925277833	2	40	20	0	0	40	0	2	0	0	0	0	0	0	0	0	0	0	0	0	0	0
2149	2149	14/09/2004	12:03:22	Day-time	2074	1	S_2074	off Hewitt Reef	10m viz	10	40.2	-19.77399	149.6744	30.28333	0.78158	0.33987	1.615766473	23.175	0.32638	75	0	2004	Spring	Post-zoning	Habitat Protection	Open	0.504722167	1	40	0	0	0	60	0	2	0	0	0	0	0	0	0	0	0	0	0	0	0	0
2150	2150	14/09/2004	15:57:35	Day-time	2503	3	S_2503	off Black Reef	Viz. 8m. CHECKED IMAGES.sunny, ~20% cloud, more light than camera 2 at 2503, colour and pattern on Lethrids varies a lot, spotted appear deeper bodied. THESE LETHRINUS_SP MAY BE JUV L.MINIATUS	8	27.9	-19.81857	149.5383	62.5	0.70977	0.34242	3.434168308	23.175	0.44946	75	0	2004	Spring	Post-zoning	Habitat Protection	Open	1.041666667	3	60	0	10	0	20	10	2	0	0	0	0	1	0	0	0	0	0	0	0	0	0
2151	2151	14/09/2004	16:00:15	Day-time	2503	2	S_2503	off Black Reef	Viz 6m. CHECKED IMAGES., sunny, 15% cumulus cloud, picture dark. THIS LETHRINUS SP LOOK SLIKE JUVENILE L.MINIATUS??	6	27.3	-19.81592	149.537	61.93333	0.71137	0.3426	3.173401644	23.175	0.44946	75	0	2004	Spring	Post-zoning	Habitat Protection	Open	1.032222167	2	80	0	0	0	10	10	2	0	0	0	0	0	0	0	0	0	0	0	0	0	0
2152	2152	14/09/2004	16:02:50	Day-time	2503	1	S_2503	off Black Reef	8m viz. CHECKED IMAGES. LETHRINID_SP LOOKS LIKE JUV L.MINIATUSor L.lentjan AND MAY BE COMMONER ON TAPE THAN MAXN. EXCELLENT POTENTIAL THIS SITE FOR STEREO-MEASUREMENTS.	8	27.5	-19.81336	149.5358	52.58333	0.7129	0.34277	2.932268795	23.175	0.44946	75	0	2004	Spring	Post-zoning	Habitat Protection	Open	0.876388833	1	60	0	0	0	20	20	2	0	0	0	0	0	0	0	0	0	0	0	0	0	0
2153	2153	15/09/2004	10:24:59	Day-time	2142	3	S_2142	off Tideway Reef	8m viz	8	26.1	-19.98793	149.7483	55.75	0.69908	0.32642	0.28340457	23.25	0.32527	76	0	2004	Spring	Post-zoning	Habitat Protection	Open	0.929166667	3	20	40	0	0	30	10	2	0	0	0	0	0	0	0	0	0	0	0	0	0	0
2154	2154	15/09/2004	10:27:19	Day-time	2142	2	S_2142	off Tideway Reef	8m viz	8	25.6	-19.98644	149.7455	50	0.69853	0.3266	0	23.25	0.32527	76	0	2004	Spring	Post-zoning	Habitat Protection	Open	0.833333333	2	10	30	0	0	50	10	2	0	0	0	0	0	0	0	0	0	0	0	0	0	0
2155	2155	15/09/2004	10:29:30	Day-time	2142	1	S_2142	off Tideway Reef	8m viz	8	26.4	-19.98508	149.7432	44.86666	0.69809	0.32675	0	23.25	0.32527	76	0	2004	Spring	Post-zoning	Habitat Protection	Open	0.747777667	1	20	10	0	0	60	10	1	0	0	0	0	0	0	0	0	0	0	0	0	0	0
2156	2156	15/09/2004	12:11:24	Day-time	1551	3	S_1551	off Tideway Reef	Overcast. Viz 8m. Raging Current. Toppled onto side at 6.2mins, but still got a nice sample	8	19.7	-19.9552	149.8096	62.51667	0.74425	0.32592	1.316291509	23.175	0.33057	76	0	2004	Spring	Post-zoning	Habitat Protection	Open	1.0419445	3	30	10	30	0	10	20	3	0	0	0	0	0	0	0	1	0	0	0	0	0	0
2158	2158	15/09/2004	12:16:32	Day-time	1551	1	S_1551	off Tideway Reef	7m viz capsized at 2.95 mins	7	37.5	-19.95169	149.8059	57.35	0.74462	0.32623	1.07260689	23.175	0.33057	76	0	2004	Spring	Post-zoning	Habitat Protection	Open	0.955833333	1	10	0	20	10	40	20	2	0	0	0	0	0	0	0	0	0	0	0	0	0	0
2160	2160	16/09/2004	6:36:36	Day-time	1748	2	S_1748	Hyde Reef	5m viz low contrast pointing down at 13.8mins on side at 19.9mins	5	60.8	-19.78299	150.0546	62.5	0.92859	0.32635	2.286558231	23.4	0.49672	77	0	2004	Spring	Post-zoning	Habitat Protection	Open	1.041666667	2	30	0	0	0	40	30	2	0	0	0	0	0	0	0	0	0	0	0	0	0	0
2161	2161	16/09/2004	6:39:06	Day-time	1748	1	S_1748	Hyde Reef	8m viz low contrast on side at 18.7mins dragging at 33mins	8	59.8	-19.78573	150.0539	56.98333	0.92692	0.32624	2.010200078	23.4	0.49672	77	0	2004	Spring	Post-zoning	Habitat Protection	Open	0.949722167	1	30	0	0	0	40	30	2	0	0	0	1	0	0	0	0	0	0	0	0	0	0
2163	2163	16/09/2004	10:45:09	Day-time	1923	3	S_1923	Hydrographers Passage	Viz. 3m. CHECKED IMAGES. Sunny, <5% cloud, calm, cannot see the bait bag, no fish seen only one starfish	3	58.1	-20.03636	150.3188	62.63334	0.91852	0.30436	2.683610438	23.325	0.39723	77	0	2004	Spring	Post-zoning	Habitat Protection	Open	1.043889	3	50	10	0	0	30	10	2	0	0	0	0	0	0	0	0	0	0	0	0	0	0
2164	2164	16/09/2004	10:48:13	Day-time	1923	2	S_1923	Hydrographers Passage	Viz. 8m. CHECKED IMAGES. Sunny, <5% cloud, calm	8	56.2	-20.0389	150.3183	62.41667	0.91727	0.30424	2.966020026	23.325	0.39723	77	0	2004	Spring	Post-zoning	Habitat Protection	Open	1.040277833	2	40	10	10	0	30	10	2	0	0	0	0	0	0	1	0	0	0	0	0	0	0
2165	2165	16/09/2004	10:51:36	Day-time	1923	1	S_1923	Hydrographers Passage	Viz. 3m. CHECKED IMAGES.	3	43.9	-20.04217	150.3178	54.73333	0.91576	0.30409	3.330450552	23.325	0.39723	77	0	2004	Spring	Post-zoning	Habitat Protection	Open	0.912222167	1	40	10	10	0	30	10	2	0	0	1	0	0	0	0	0	0	0	0	0	0	0
2168	2168	17/09/2004	6:48:40	Day-time	2058	3	S_2058	inshore of Pompeys	10m viz. CHECKED IMAGES	10	40.1	-20.94114	150.34	62.41667	0.55587	0.25738	7.893809777	22.875	0.19209	78	0	2004	Spring	Post-zoning	General Use	Open	1.040277833	3	10	0	0	0	90	0	1	0	0	0	0	0	0	0	0	0	0	0	0	0	0
2169	2169	17/09/2004	6:51:22	Day-time	2058	2	S_2058	inshore of Pompeys	10m viz	10	43	-20.94383	150.3385	60.26667	0.5544	0.2573	8.067062993	22.875	0.19209	78	0	2004	Spring	Post-zoning	General Use	Open	1.0044445	2	0	0	0	0	90	10	1	0	0	0	0	0	0	0	0	0	0	0	0	0	0
2170	2170	17/09/2004	6:54:06	Day-time	2058	1	S_2058	inshore of Pompeys	10m viz	10	43.3	-20.94667	150.3372	51.66667	0.55291	0.25721	7.839501252	22.875	0.19209	78	0	2004	Spring	Post-zoning	General Use	Open	0.861111167	1	0	0	0	0	90	10	1	0	1	0	0	0	0	0	0	0	0	0	0	0	0
2172	2172	17/09/2004	8:53:38	Day-time	2226	3	S_2226	inshore of Pompeys	Viz. 10m. CHECKED IMAGES.	10	43.9	-20.93297	150.4558	62.51667	0.6079	0.25359	5.975657727	22.8	0.31464	78	0	2004	Spring	Post-zoning	General Use	Open	1.0419445	3	0	0	0	0	90	10	1	0	0	0	0	0	0	0	0	0	0	0	0	0	0
2173	2173	17/09/2004	8:56:01	Day-time	2226	2	S_2226	inshore of Pompeys	10m viz	10	43.2	-20.93537	150.4539	55.68333	0.60637	0.25354	6.100713567	22.8	0.31464	78	0	2004	Spring	Post-zoning	General Use	Open	0.9280555	2	0	0	0	0	80	20	1	0	0	0	0	0	0	0	0	0	0	0	0	0	0
2174	2174	17/09/2004	8:58:51	Day-time	2226	1	S_2226	inshore of Pompeys	10m viz	10	42.9	-20.93813	150.4517	47.26667	0.60455	0.25348	6.276946841	22.8	0.31464	78	0	2004	Spring	Post-zoning	General Use	Open	0.787777833	1	0	0	0	0	80	20	1	0	1	0	0	0	0	0	0	0	0	0	0	0	0
2175	2175	17/09/2004	11:22:08	Day-time	2404	3	S_2404	inshore of Pompeys	Viz. 10m. CHECKED IMAGES. Pointing up at 24mins	10	60.9	-21.04511	150.5645	24.26667	0.6207	0.24406	3.632321835	22.875	0.44049	78	0	2004	Spring	Post-zoning	Habitat Protection	Open	0.4044445	3	0	0	0	0	80	20	1	0	0	0	0	0	0	0	0	0	0	0	0	0	0
2176	2176	17/09/2004	11:26:20	Day-time	2404	2	S_2404	inshore of Pompeys	Viz. 10m. CHECKED IMAGES.	10	60.7	-21.04495	150.5608	62.51667	0.61898	0.2442	3.893109694	22.875	0.44049	78	0	2004	Spring	Post-zoning	Habitat Protection	Open	1.0419445	2	0	0	0	0	80	20	1	0	0	0	0	0	0	0	0	0	0	0	0	0	0
2177	2177	17/09/2004	11:28:43	Day-time	2404	1	S_2404	inshore of Pompeys	10m viz	10	60.6	-21.04481	150.5586	58.88334	0.61799	0.24429	4.050634515	22.875	0.44049	78	0	2004	Spring	Post-zoning	Habitat Protection	Open	0.981389	1	0	0	0	0	80	20	1	0	0	0	0	0	0	0	0	0	0	0	0	0	0
2180	2180	17/09/2004	13:51:52	Day-time	2229	3	S_2229	Pompey Reef	Viz. 10m. CHECKED IMAGES. POTENTIAL THIS SITE FOR STEREO-MEASUREMENT.	10	48.6	-20.98701	150.6932	60.81667	0.69122	0.24249	2.760840595	22.95	0.26401	78	0	2004	Spring	Post-zoning	General Use	Open	1.013611167	3	0	0	0	0	90	10	1	0	0	0	0	0	0	0	0	0	0	0	0	0	0
2181	2181	17/09/2004	13:54:27	Day-time	2229	2	S_2229	Pompey Reef	Viz. 10m. CHECKED IMAGES. POTENTIAL THIS SITE FOR STEREO-MEASUREMENT. Cannot see seasnake adequately to identify.	10	53	-20.98406	150.6941	53.28333	0.69249	0.24261	2.652311951	22.95	0.26401	78	0	2004	Spring	Post-zoning	General Use	Open	0.8880555	2	0	0	0	0	90	10	1	0	0	0	0	0	0	0	0	0	0	0	0	0	0
2182	2182	17/09/2004	13:57:05	Day-time	2229	1	S_2229	Pompey Reef	Viz. 10m. CHECKED IMAGES. POTENTIAL THIS SITE FOR STEREO-MEASUREMENT.	8	53.3	-20.98109	150.6951	44.93333	0.69381	0.24273	2.567126241	22.95	0.26401	78	0	2004	Spring	Post-zoning	General Use	Open	0.748888833	1	10	0	0	0	80	10	1	0	0	0	0	0	0	0	0	0	0	0	0	0	0
2184	2184	18/09/2004	8:41:05	Day-time	2314	3	S_2314	Heralds Prong#2	8m viz	8	76.5	-21.71084	151.4736	62.53333	0.5874	0.17886	3.650735657	22.65	0.25634	79	0	2004	Spring	Post-zoning	General Use	Open	1.042222167	3	0	0	0	0	90	10	1	0	0	0	0	0	0	0	0	0	0	0	0	0	0
2185	2185	18/09/2004	8:43:50	Day-time	2314	2	S_2314	Heralds Prong#2	8m viz	8	76.9	-21.71248	151.4709	59.58333	0.58584	0.17885	3.928637481	22.65	0.25634	79	0	2004	Spring	Post-zoning	General Use	Open	0.9930555	2	0	0	0	0	90	10	1	0	0	0	0	0	0	0	0	0	0	0	0	0	0
2186	2186	18/09/2004	8:46:21	Day-time	2314	1	S_2314	Heralds Prong#2	8m viz	8	77.3	-21.71402	151.4685	51.36666	0.58439	0.17885	4.185625296	22.65	0.25634	79	0	2004	Spring	Post-zoning	General Use	Open	0.856111	1	0	0	0	0	90	10	1	0	1	0	0	0	0	0	0	0	0	0	0	0	0
2188	2188	18/09/2004	10:44:23	Day-time	1700	3	S_1700	Heralds Prong#2	8m viz	8	84.4	-21.80288	151.4949	62.51667	0.55041	0.1733	10.02893904	22.575	0.25508	79	0	2004	Spring	Post-zoning	General Use	Open	1.0419445	3	0	0	0	0	100	0	1	0	0	0	0	0	0	0	0	0	0	0	0	0	0
2189	2189	18/09/2004	10:46:45	Day-time	1700	2	S_1700	Heralds Prong#2	8m viz	8	84.6	-21.80296	151.4919	58.88334	0.54953	0.17339	10.27911127	22.575	0.25508	79	0	2004	Spring	Post-zoning	General Use	Open	0.981389	2	0	0	0	0	100	0	1	0	1	0	0	0	0	0	0	0	0	0	0	0	0
2190	2190	18/09/2004	10:49:06	Day-time	1700	1	S_1700	Heralds Prong#2	Viz. 6m. CHECKED IMAGES. POTENTIAL THIS SITE FOR STEREO-MEASUREMENT	6	84.8	-21.80293	151.4889	50.78333	0.54871	0.17348	10.52233472	22.575	0.25508	79	0	2004	Spring	Post-zoning	General Use	Open	0.846388833	1	0	10	0	0	90	0	1	0	0	0	0	0	0	0	0	0	0	0	0	0	0
2192	2192	18/09/2004	13:01:16	Day-time	1694	3	S_1694	Heralds Prong#2	Viz. 6m. CHECKED IMAGES. Sunny, no cloud	6	85.6	-21.85753	151.5531	62.5	0.5416	0.16856	9.794378319	22.575	0.24104	79	0	2004	Spring	Post-zoning	General Use	Open	1.041666667	3	0	0	0	0	100	0	1	0	0	0	0	0	0	0	0	0	0	0	0	0	0
2193	2193	18/09/2004	13:03:44	Day-time	1694	2	S_1694	Heralds Prong#2	Viz. 4m. CHECKED IMAGES.Viz 8m, sunny, no cloud. GOOD POTENTIAL THIS SITE FOR STEREO-MEASUREMENTS	4	85	-21.85558	151.5551	54.56667	0.54295	0.1686	9.510525462	22.575	0.24104	79	0	2004	Spring	Post-zoning	General Use	Open	0.9094445	2	0	0	0	0	100	0	1	0	1	0	0	0	0	0	0	0	0	0	0	0	0
2194	2194	18/09/2004	13:06:30	Day-time	1694	1	S_1694	Heralds Prong#2	8m viz	8	83.1	-21.85345	151.5573	44.61666	0.54445	0.16864	9.196864027	22.575	0.24104	79	0	2004	Spring	Post-zoning	General Use	Open	0.743611	1	0	0	0	0	100	0	1	0	0	0	0	0	0	0	0	0	0	0	0	0	0
2196	2196	18/09/2004	14:44:23	Day-time	1684	3	S_1684	Heralds Prong#2	Viz. 3m. CHECKED IMAGES. dark, blurry fuzzy image	3	87.4	-21.92348	151.564	62.5	0.51646	0.16471	16.2620713	22.725	0.21925	79	0	2004	Spring	Post-zoning	Habitat Protection	Open	1.041666667	3	0	0	0	0	100	0	1	0	0	0	0	0	0	0	0	0	0	0	0	0	0
2197	2197	18/09/2004	14:47:08	Day-time	1684	2	S_1684	Heralds Prong#2	Viz. 4m. CHECKED IMAGES. sunny <5% cloud, dark image difficult to see detail	4	87.1	-21.92326	151.5671	61.76667	0.51738	0.16462	16.15764816	22.725	0.21925	79	0	2004	Spring	Post-zoning	Habitat Protection	Open	1.0294445	2	0	10	0	0	70	20	1	0	0	0	0	0	0	0	0	0	0	0	0	0	0
2198	2198	18/09/2004	14:49:47	Day-time	1684	1	S_1684	Heralds Prong#2	Viz. 6m. CHECKED IMAGES. POTENTIAL THIS SITE FOR STEREO-MEASUREMENT	6	87.5	-21.92303	151.5701	52.63334	0.51827	0.16454	16.06100225	22.65	0.21925	79	0	2004	Spring	Post-zoning	Habitat Protection	Open	0.877222333	1	20	10	0	0	60	10	1	0	0	0	0	0	0	0	0	0	0	0	0	0	0
2200	2200	19/09/2004	7:04:43	Day-time	2665	3	S_2665	Corio Hd	2m viz	2	38.4	-22.73523	150.9178	58.23333	0.05598	0.15204	7.415977158	21.675	0.26131	80	0	2004	Spring	Post-zoning	General Use	Open	0.9705555	3	0	0	0	0	100	0	1	0	0	0	0	0	0	0	0	0	0	0	0	0	0
2201	2201	19/09/2004	7:07:01	Day-time	2665	2	S_2665	Corio Hd	2m viz	2	38.3	-22.73795	150.9172	51.98333	0.05571	0.15197	7.525740998	21.675	0.26131	80	0	2004	Spring	Post-zoning	General Use	Open	0.866388833	2	0	0	0	0	100	0	1	0	0	0	0	0	0	0	0	0	0	0	0	0	0
2202	2202	19/09/2004	7:09:29	Day-time	2665	1	S_2665	Corio Hd	1m viz	1	38.5	-22.74084	150.9164	45.55	0.05546	0.15189	7.655502395	21.675	0.28846	80	0	2004	Spring	Post-zoning	General Use	Open	0.759166667	1	0	0	0	0	100	0	1	0	0	0	0	0	0	0	0	0	0	0	0	0	0
2204	2204	19/09/2004	8:34:35	Day-time	2102	3	S_2102	Corio Hd	2m viz	2	28.6	-22.74268	150.857	62.5	0.02064	0.15457	7.53521932	21.45	0.28846	80	0	2004	Spring	Post-zoning	General Use	Open	1.041666667	3	0	0	0	0	100	0	1	0	0	0	0	0	0	0	0	0	0	0	0	0	0
2205	2205	19/09/2004	8:36:56	Day-time	2102	2	S_2102	Corio Hd	Viz. 2m. CHECKED IMAGES.	2	28.3	-22.74507	150.8558	58.26667	0.02054	0.15454	7.250802584	21.45	0.28846	80	0	2004	Spring	Post-zoning	General Use	Open	0.971111167	2	0	0	0	0	100	0	1	0	0	0	0	0	0	0	0	0	0	0	0	0	0
2206	2206	19/09/2004	8:39:31	Day-time	2102	1	S_2102	Corio Hd	Viz. 2m. CHECKED IMAGES.	2	27.8	-22.74765	150.8545	49.58333	0.02056	0.1545	6.945212545	21.45	0.28846	80	0	2004	Spring	Post-zoning	General Use	Open	0.826388833	1	0	0	0	0	100	0	1	0	0	0	0	0	0	0	0	0	0	0	0	0	0
2208	2208	19/09/2004	10:43:22	Day-time	2275	3	S_2275	Corio Hd	Viz. 1.2m. Murky and marine snow. Poor.	1.2	30.8	-22.82387	150.8718	62.53333	0.03965	0.1508	6.65665905	21.75	0.22953	80	0	2004	Spring	Post-zoning	General Use	Open	1.042222167	3	0	0	0	0	90	10	1	0	0	0	0	0	0	0	0	0	0	0	0	0	0
2209	2209	19/09/2004	10:46:23	Day-time	2275	2	S_2275	Corio Hd	Viz. 1.5m. Murky water and marine snow. Dredge plume clouding water at 47mins	1.5	31.3	-22.82394	150.8744	47.56667	0.04123	0.15067	6.903668419	21.75	0.22953	80	0	2004	Spring	Post-zoning	General Use	Open	0.792777833	2	0	0	0	0	90	10	1	0	0	0	0	0	0	0	0	0	0	0	0	0	0
2210	2210	19/09/2004	10:49:47	Day-time	2275	1	S_2275	Corio Hd	1m viz	1	31.9	-22.82403	150.8773	48.53333	0.04296	0.15053	7.177229507	21.75	0.22953	80	0	2004	Spring	Post-zoning	General Use	Open	0.808888833	1	0	0	0	0	90	10	1	0	0	0	0	0	0	0	0	0	0	0	1	0	0
2212	2212	19/09/2004	13:04:10	Day-time	1810	3	S_1810	Corio Hd	Viz. 4m. IMAGES CHECKED. sunny no cloud, water clarity poor, turbulence and a lot of current,	4	19.3	-22.90498	150.8184	61.88334	0.02115	0.15039	2.973995696	21.75	0.22953	80	0	2004	Spring	Post-zoning	General Use	Open	1.031389	3	0	0	0	0	100	0	1	0	0	0	0	0	0	1	0	0	0	0	0	0	0
2213	2213	19/09/2004	13:09:13	Day-time	1810	1	S_1810	Corio Hd	3m viz	3	19.2	-22.89917	150.8181	45.38334	0.02299	0.15061	3.364960727	21.75	0.22953	80	0	2004	Spring	Post-zoning	General Use	Open	0.756389	1	0	0	0	0	100	0	1	0	0	0	0	0	0	0	0	0	0	0	0	0	0
2215	2215	19/09/2004	15:01:07	Day-time	2590	3	S_2590	Corio Bay	Viz 3m.CHECKED IMAGES., sunny, no cloud, good light but not clear, video of school of carangid or clupeid fish called Selaroides, video of Monacanthid sp. Unknown	3	23.1	-22.98997	150.8947	62.48333	0.06896	0.1437	4.993091992	21.525	0.25589	80	0	2004	Spring	Post-zoning	General Use	Open	1.041388833	3	0	0	0	0	100	0	1	0	0	0	0	0	0	0	0	0	0	0	0	0	0
2216	2216	19/09/2004	15:03:29	Day-time	2590	2	S_2590	Corio Bay	Viz 3m. CHECKED IMAGES., sunny, no cloud, camera resolution poor, good light	3	23.3	-22.98853	150.8924	57.16667	0.06728	0.14386	5.072915902	21.525	0.25589	80	0	2004	Spring	Post-zoning	General Use	Open	0.952777833	2	0	0	0	0	100	0	1	0	0	0	0	0	0	0	0	0	0	0	0	0	0
2217	2217	19/09/2004	15:05:41	Day-time	2590	1	S_2590	Corio Bay	3m viz. CHECKED IMAGES.	3	23.3	-22.98722	150.8903	47.85	0.06572	0.14401	5.158059005	21.525	0.25589	80	0	2004	Spring	Post-zoning	General Use	Open	0.7975	1	0	0	0	0	100	0	1	0	0	0	0	0	0	0	0	0	0	0	0	0	0
2219	2219	20/09/2004	7:15:07	Day-time	1991	3	S_1991	Capricorn Bunkers	Viz 8 m. IMAGES CHECKED. sunny no cloud, calm, water clear, tufted algae, shells and gravel, bait bag on bottom. EXCELLENT POTENTIAL THIS SITE FOR STEREO-VIDEO MEASUREMENTS.	8	31.5	-23.49223	151.4928	62.5	0.32925	0.09719	10.78064178	21.675	0.22498	81	0	2004	Spring	Post-zoning	General Use	Open	1.041666667	3	10	0	10	0	60	20	2	0	0	0	0	0	0	0	0	0	0	0	0	0	0
2220	2220	20/09/2004	7:17:41	Day-time	1991	2	S_1991	Capricorn Bunkers	Viz 8 m. IMAGES CHECKED. Sunny, clear water, sl slope to bottom, seagrass growth along rhizome. Xyrichtys has no spot like X. pavo does.	8	31.4	-23.49444	151.4905	62.5	0.32697	0.09724	10.93893756	21.675	0.22498	81	0	2004	Spring	Post-zoning	General Use	Open	1.041666667	2	30	0	0	0	40	30	2	0	0	0	0	0	0	0	0	0	0	0	0	0	0
2221	2221	20/09/2004	7:20:14	Day-time	1991	1	S_1991	Capricorn Bunkers	10m viz	10	31.3	-23.4966	151.4882	51.36666	0.32472	0.0973	11.10286694	21.675	0.22498	81	0	2004	Spring	Post-zoning	General Use	Open	0.856111	1	20	0	0	0	50	30	2	0	0	0	0	0	0	0	0	0	0	0	0	0	0
2223	2223	20/09/2004	9:37:46	Day-time	2585	3	S_2585	Capricorn Bunkers	Viz. 4m. CHECKED IMAGES. sunny, no cloud, dark portunid sp. Diff indiv from camera 2 see R claw	4	25.5	-23.57256	151.3353	62.51667	0.19193	0.1028	6.234200544	21.6	0.22655	81	0	2004	Spring	Post-zoning	General Use	Open	1.0419445	3	0	0	0	0	100	0	1	0	0	0	0	0	0	0	0	0	0	0	0	0	0
2224	2224	20/09/2004	9:40:10	Day-time	2585	2	S_2585	Capricorn Bunkers	Viz 5m.CHECKED IMAGES., sunny, no cloud, calm,	5	25.1	-23.57219	151.332	62.45	0.18977	0.10298	5.904451943	21.6	0.29049	81	0	2004	Spring	Post-zoning	General Use	Open	1.040833333	2	0	0	0	0	100	0	1	0	0	0	0	0	0	0	0	0	0	0	0	0	0
2225	2225	20/09/2004	9:42:21	Day-time	2585	1	S_2585	Capricorn Bunkers	5m viz.CHECKED IMAGES.	5	24.8	-23.57187	151.3291	62.58333	0.18771	0.10314	5.605715044	21.6	0.29049	81	0	2004	Spring	Post-zoning	General Use	Open	1.0430555	1	0	0	0	0	100	0	1	0	0	0	0	0	0	0	0	0	0	0	0	0	0
2227	2227	20/09/2004	12:14:20	Day-time	2003	3	S_2003	off Cape Capricorn	Viz. 10m. Clear and crisp. GOOD STEREO POTENTIAL AT THIS SITE	10	26.2	-23.63362	151.4682	60.26667	0.24644	0.0941	11.25708382	21.525	0.24022	81	0	2004	Spring	Post-zoning	General Use	Open	1.0044445	3	60	0	0	0	30	10	2	0	0	0	0	0	0	0	0	0	0	0	0	0	0
2228	2228	20/09/2004	12:16:40	Day-time	2003	2	S_2003	off Cape Capricorn	Viz. 8m. Good. Check cam 1 COR_PICT. Probably SUE_DEVI	8	26.2	-23.63344	151.4653	55.21667	0.24475	0.09426	11.55364427	21.525	0.24022	81	0	2004	Spring	Post-zoning	General Use	Open	0.920277833	2	60	0	0	0	30	10	2	0	0	0	0	0	0	0	0	0	0	0	0	0	0
2229	2229	20/09/2004	12:19:17	Day-time	2003	1	S_2003	off Cape Capricorn	8m viz	8	26.2	-23.63321	151.462	47.48333	0.24289	0.09444	11.88799694	21.525	0.24022	81	0	2004	Spring	Post-zoning	General Use	Open	0.791388833	1	80	0	0	0	20	0	3	0	0	0	0	0	0	0	0	0	0	0	0	0	0
2231	2231	20/09/2004	15:09:48	Day-time	2195	3	S_2195	Polmaise Reef	Viz 8 m. IMAGES CHECKED.	8	40.9	-23.61885	151.682	62.5	0.35724	0.08349	4.595045451	21.675	0.26611	81	0	2004	Spring	Post-zoning	General Use	Open	1.041666667	3	20	0	0	0	40	40	1	0	0	0	0	0	0	0	0	0	0	0	0	0	0
2232	2232	20/09/2004	15:12:20	Day-time	2195	2	S_2195	Polmaise Reef	Viz 8 m. IMAGES CHECKED.	8	40.7	-23.61872	151.6852	62.51667	0.35882	0.08333	4.598880369	21.675	0.26611	81	0	2004	Spring	Post-zoning	General Use	Open	1.0419445	2	20	0	0	0	40	40	1	0	0	0	0	0	0	0	0	0	0	0	0	0	0
2233	2233	20/09/2004	15:14:38	Day-time	2195	1	S_2195	Polmaise Reef	Viz 9 m. IMAGES CHECKED.	9	41.1	-23.61861	151.6882	54.16667	0.36029	0.08318	4.624817412	21.675	0.26611	81	0	2004	Spring	Post-zoning	General Use	Open	0.902777833	1	20	0	0	0	40	40	1	0	0	0	0	0	0	0	0	0	0	0	0	0	0
2235	2235	22/09/2004	6:37:43	Day-time	2262	3	S_2262	North-West Island	Viz 8m. CHECKED IMAGES., sunny, 25% cloud. Excellent potential this site for stereo-video.	8	43	-23.22343	151.7082	62.48333	0.53096	0.09619	5.545480189	21.825	0.40169	83	0	2004	Spring	Post-zoning	General Use	Open	1.041388833	3	20	0	0	0	60	20	2	0	0	0	0	0	0	0	0	0	0	0	0	0	0
2236	2236	22/09/2004	6:40:22	Day-time	2262	2	S_2262	North-West Island	Viz 10 m, sunny, 50% cloud, water clear.CHECKED IMAGES.	10	42.8	-23.22241	151.7053	62.48333	0.52923	0.09636	5.840327584	21.825	0.40169	83	0	2004	Spring	Post-zoning	General Use	Open	1.041388833	2	20	0	0	0	60	20	2	0	0	0	0	0	0	0	0	0	0	0	0	0	0
2237	2237	22/09/2004	6:43:00	Day-time	2262	1	S_2262	North-West Island	Viz. 10m. CHECKED IMAGES.Potential for stereo-video this site.	10	42.7	-23.22143	151.7025	56.15	0.52753	0.09653	6.104609595	21.825	0.40169	83	0	2004	Spring	Post-zoning	General Use	Open	0.935833333	1	30	0	0	0	50	20	2	0	0	0	0	0	0	0	0	0	0	0	0	0	0
2239	2239	22/09/2004	10:23:46	Day-time	2526	3	S_2526	Guthrie Shoal	Viz 6m.CHECKED IMAGES., sunny, ~50% cloud, good light but picture lacks resolution, bait bag not on seabed	6	59.2	-23.09481	151.8784	62.48333	0.62204	0.0944	4.559463393	21.825	0.32821	83	0	2004	Spring	Post-zoning	General Use	Open	1.041388833	3	0	0	0	0	90	10	1	0	0	0	0	0	0	0	0	0	0	0	0	0	0
2240	2240	22/09/2004	10:26:07	Day-time	2526	2	S_2526	Guthrie Shoal	Viz 6 m. CHECKED IMAGES., sunny, ~50% cloud, colour changes on L_gen are the same indiv, something rocks the camera repeatedly from 45 min but never seen	6	58.4	-23.09537	151.8753	58.16667	0.62077	0.0945	4.469415409	21.825	0.32821	83	0	2004	Spring	Post-zoning	General Use	Open	0.9694445	2	10	0	0	0	80	10	1	0	0	0	0	0	0	0	0	0	0	0	0	0	0
2241	2241	22/09/2004	10:28:24	Day-time	2526	1	S_2526	Guthrie Shoal	Viz. 10m. CHECKED IMAGES. POTENTIAL THIS SITE FOR STEREO-MEASUREMENTS. EXCELLENT TAPE.. CHANGED CAR_DEEP_BANDED TO CAR_UII ADULT	10	57.5	-23.09593	151.8723	46.86666	0.61954	0.09459	4.404591309	21.675	0.32821	83	0	2004	Spring	Post-zoning	General Use	Open	0.781111	1	10	10	0	0	50	30	1	0	0	0	0	0	0	0	1	0	0	0	0	0	0
2242	2242	22/09/2004	13:57:59	Day-time	1792	5	S_1792	Goodwin Shoals	Viz. 8m. Crisp and clear. MUST USE THIS FOR STEREO-MEASUREMENTS	8	52.7	-22.94458	151.6898	62.05	0.53046	0.10904	4.189832047	21.975	0.281	83	0	2004	Spring	Post-zoning	General Use	Open	1.034166667	5	10	0	0	0	90	0	1	0	0	0	0	0	0	0	0	0	0	0	0	0	0
2243	2243	22/09/2004	14:00:16	Day-time	1792	3	S_1792	Goodwin Shoals	Viz. 7m. CHECKED IMAGES. sunny 40% light cloud, medium current bag swept out horizontal, flat, sandy. GREAT POTENTIAL THIS SITE FOR STEREO-MEASUREMENTS	7	52.5	-22.94434	151.6866	62.55	0.52858	0.10919	4.36063564	21.975	0.281	83	0	2004	Spring	Post-zoning	General Use	Open	1.0425	3	0	0	0	0	100	0	1	0	0	0	0	0	0	0	0	0	0	0	0	0	0
2244	2244	22/09/2004	14:02:27	Day-time	1792	2	S_1792	Goodwin Shoals	10m viz camera on side at 5.6 mins	10	52.2	-22.94405	151.6834	54.66667	0.52675	0.10934	4.540345869	21.975	0.281	83	0	2004	Spring	Post-zoning	General Use	Open	0.911111167	2	0	0	0	0	100	0	1	0	0	0	0	0	0	0	0	0	0	0	0	0	0
2247	2247	23/09/2004	7:20:06	Day-time	2731	3	S_2731	Tweed Island	Viz. 6m. Gloomy and dark	6	53.3	-22.04556	150.6117	62.48333	0.16167	0.19445	3.917621385	22.275	0.3024	84	0	2004	Spring	Post-zoning	Habitat Protection	Open	1.041388833	3	0	0	0	0	90	10	1	0	0	0	0	0	0	0	0	0	0	0	0	0	0
2248	2248	23/09/2004	7:22:58	Day-time	2731	2	S_2731	Tweed Island	5m viz and gloomy o'cast day	5	53.4	-22.04775	150.6096	62.48333	0.16016	0.19444	4.209913264	22.275	0.3024	84	0	2004	Spring	Post-zoning	Habitat Protection	Open	1.041388833	2	0	0	0	0	90	10	1	0	0	0	0	0	0	0	0	0	0	0	0	0	0
2249	2249	23/09/2004	7:25:34	Day-time	2731	1	S_2731	Tweed Island	Viz. 4m. CHECKED IMAGES. POTENTIAL THIS SITE FOR STEREO-VIDEO MEASUREMENTS.	4	53.8	-22.04978	150.6074	62.4	0.15871	0.19444	4.513036796	22.275	0.3024	84	0	2004	Spring	Post-zoning	Habitat Protection	Open	1.04	1	0	0	0	0	90	10	1	0	0	0	0	0	0	0	0	0	0	0	0	0	0
2251	2251	23/09/2004	10:32:05	Day-time	2467	3	S_2467	High Peak Island	Viz. 4m. Good. EXCELLENT POTENTIAL THIS SITE FOR STEREO MEASUREMENTS	4	49.7	-21.92412	150.6027	62.5	0.22766	0.20027	6.353057876	22.35	0.26	84	0	2004	Spring	Post-zoning	Habitat Protection	Open	1.041666667	3	0	0	0	0	80	20	1	0	0	0	0	0	0	0	0	0	0	0	0	0	0
2252	2252	23/09/2004	10:34:29	Day-time	2467	2	S_2467	High Peak Island	Viz. 4m. Good	4	49.9	-21.92645	150.6049	60.48333	0.22668	0.20008	6.16544281	22.35	0.26	84	0	2004	Spring	Post-zoning	Habitat Protection	Open	1.0080555	2	0	0	0	0	80	20	1	0	0	0	0	0	0	0	0	0	0	0	0	0	0
2253	2253	23/09/2004	10:37:03	Day-time	2467	1	S_2467	High Peak Island	5m viz	5	47.8	-21.92898	150.6072	51.86666	0.2256	0.19987	5.975169118	22.425	0.26	84	0	2004	Spring	Post-zoning	Habitat Protection	Open	0.864444333	1	0	0	0	0	80	20	1	0	0	0	0	0	0	0	0	0	0	0	0	0	0
2255	2255	23/09/2004	12:24:52	Day-time	2224	3	S_2224	High Peak Island	3m viz stuffed up and cams 1&3 data should be swapped	3	52.5	-21.86165	150.5549	62.53333	0.25616	0.20507	13.48841924	22.35	0.24508	84	0	2004	Spring	Post-zoning	Habitat Protection	Open	1.042222167	3	0	0	0	0	100	0	1	0	0	0	0	0	0	0	0	0	0	0	0	0	0
2256	2256	23/09/2004	12:27:16	Day-time	2224	2	S_2224	High Peak Island	4m viz	4	51.6	-21.86339	150.5574	62.53333	0.25538	0.20488	13.24180986	22.5	0.24508	84	0	2004	Spring	Post-zoning	Habitat Protection	Open	1.042222167	2	0	0	0	0	100	0	1	0	0	0	0	0	0	0	0	0	0	0	0	0	0
2257	2257	23/09/2004	12:29:36	Day-time	2224	1	S_2224	High Peak Island	4m viz stuffed up and cams 1&3 data should be swapped	4	51.9	-21.8651	150.5599	62.51667	0.25461	0.2047	13.00004194	22.5	0.24508	84	0	2004	Spring	Post-zoning	Habitat Protection	Open	1.0419445	1	0	0	0	0	100	0	1	0	0	0	0	0	0	0	0	0	0	0	0	0	0
2259	2259	23/09/2004	15:08:25	Day-time	1632	3	S_1632	Duke Islands	Viz. 2.5m. Gloomy	2.5	48.6	-21.8797	150.4668	62.51667	0.24445	0.20788	13.2099664	22.275	0.295	84	0	2004	Spring	Post-zoning	Habitat Protection	Open	1.0419445	3	0	0	0	0	100	0	1	0	0	0	0	0	0	0	0	0	0	0	0	0	0
2260	2260	23/09/2004	15:10:42	Day-time	1632	2	S_1632	Duke Islands	Viz. 2.5m. Gloomy. Car_headl may be CAR_UII??	2.5	48.1	-21.88208	150.4645	59.13334	0.24326	0.20786	12.85398081	22.275	0.295	84	0	2004	Spring	Post-zoning	Habitat Protection	Open	0.985555667	2	0	0	0	0	100	0	1	0	0	0	0	0	0	0	0	0	0	0	0	0	0
2261	2261	23/09/2004	15:12:50	Day-time	1632	1	S_1632	Duke Islands	2m viz	2	47.6	-21.88432	150.4623	52.41667	0.24215	0.20785	12.51951698	22.275	0.295	84	0	2004	Spring	Post-zoning	Habitat Protection	Open	0.873611167	1	0	0	0	0	100	0	1	0	0	0	0	0	0	0	0	0	0	0	0	0	0
2263	2263	28/09/2004	6:36:08	Day-time	1942	3	S_1942	Prudhoe Island	Viz. 2m. CHECKED IMAGES. lot of suspended, blown particulates, v strong current, sunny with ~20% cloud	2	21.5	-21.29517	149.5739	62.41667	0.1404	0.27068	6.467305811	22.65	0.38369	89	0	2004	Spring	Post-zoning	General Use	Open	1.040277833	3	0	0	0	0	100	0	1	0	0	0	0	0	0	0	0	0	0	0	0	0	0
2264	2264	28/09/2004	6:38:16	Day-time	1942	2	S_1942	Prudhoe Island	Viz. 3m. CHECKED IMAGES. lot of suspended, blown particulates, v strong current, sunny with ~20% cloud	3	21.3	-21.2976	149.5725	61.9	0.13887	0.27063	6.725338691	22.65	0.38369	89	0	2004	Spring	Post-zoning	General Use	Open	1.031666667	2	0	0	0	0	100	0	1	0	0	0	0	0	0	0	0	0	0	0	0	0	0
2265	2265	28/09/2004	6:41:30	Day-time	1942	1	S_1942	Prudhoe Island	Viz. 2m. CHECKED IMAGES.	2	21	-21.30129	149.5703	52.7	0.13656	0.27056	7.121106407	22.65	0.38369	89	0	2004	Spring	Post-zoning	General Use	Open	0.878333333	1	0	0	0	0	100	0	1	0	0	0	0	0	0	0	0	0	0	0	0	0	0
2267	2267	28/09/2004	9:04:19	Day-time	1728	3	S_1728	Prudhoe Island	.5m viz	0.5	34.5	-21.16315	149.6435	52.48333	0.20543	0.27374	11.42803166	22.8	0.38924	89	0	2004	Spring	Post-zoning	General Use	Open	0.874722167	3	0	0	0	0	100	0	1	0	0	0	0	0	0	0	0	0	0	0	0	0	0
2268	2268	28/09/2004	9:06:36	Day-time	1728	2	S_1728	Prudhoe Island	.5m viz	0.5	34.4	-21.16574	149.6424	46.36666	0.20431	0.27366	11.12962796	22.8	0.38924	89	0	2004	Spring	Post-zoning	General Use	Open	0.772777667	2	0	0	0	0	100	0	1	0	1	0	0	0	0	0	0	0	0	0	0	0	0
2269	2269	28/09/2004	9:08:53	Day-time	1728	1	S_1728	Prudhoe Island	.5m viz	0.5	34.2	-21.16833	149.6413	39.38334	0.20319	0.27359	10.83242749	22.8	0.38016	89	0	2004	Spring	Post-zoning	General Use	Open	0.656389	1	0	0	0	0	0	100	1	0	0	0	0	0	0	0	0	0	0	0	0	0	0
2271	2271	28/09/2004	11:51:29	Day-time	2407	3	S_2407	Prudhoe Island	Viz. 0.9m. Barely marginal sample.	0.9	34.2	-21.19621	149.6721	62.46667	0.21275	0.27109	8.811331068	22.875	0.37505	89	0	2004	Spring	Post-zoning	General Use	Open	1.041111167	3	0	0	0	0	90	10	1	0	0	0	0	0	0	0	0	0	0	0	0	0	0
2272	2272	28/09/2004	11:54:10	Day-time	2407	2	S_2407	Prudhoe Island	Viz. 0.9m. Murky. Barely marginal sample.	0.9	34.5	-21.19389	149.6741	56.11666	0.21415	0.27111	9.137348301	22.875	0.37505	89	0	2004	Spring	Post-zoning	General Use	Open	0.935277667	2	0	0	0	0	90	10	1	0	1	0	0	0	0	0	0	0	0	0	0	0	0
2273	2273	28/09/2004	11:56:45	Day-time	2407	1	S_2407	Prudhoe Island	Viz. 0.9m. Very murky. Barely marginal sample.	0.9	34.5	-21.19166	149.6761	48.91667	0.21553	0.27114	9.453537086	22.875	0.37505	89	0	2004	Spring	Post-zoning	General Use	Open	0.815277833	1	0	0	0	0	90	10	1	0	0	0	0	0	0	0	0	0	0	0	0	0	0
2275	2275	28/09/2004	14:45:11	Day-time	2124	3	S_2124	Prudhoe Island	Viz. 1.2m. Gloomy and murky	1.2	36.8	-21.25413	149.8454	62.48333	0.24806	0.26148	12.88621915	23.025	0.38056	89	0	2004	Spring	Post-zoning	General Use	Open	1.041388833	3	0	0	0	0	100	0	1	0	0	0	0	0	0	0	0	0	0	0	0	0	0
2276	2276	28/09/2004	14:47:31	Day-time	2124	2	S_2124	Prudhoe Island	Viz. 1.1m. Gloomy and murky. Car_malab may be Car_uii	1.1	37	-21.25254	149.8484	53.71667	0.24975	0.26144	13.12481517	23.025	0.38056	89	0	2004	Spring	Post-zoning	General Use	Open	0.895277833	2	0	0	0	0	100	0	1	0	0	0	0	0	0	0	0	0	0	0	0	0	0
2277	2277	28/09/2004	14:49:40	Day-time	2124	1	S_2124	Prudhoe Island	0.5m viz	0.5	37.2	-21.25109	149.851	46.05	0.2513	0.2614	13.33344808	23.025	0.38056	89	0	2004	Spring	Post-zoning	General Use	Open	0.7675	1	0	0	0	0	100	0	1	0	0	0	0	0	0	0	0	0	0	0	0	0	0
2279	2279	29/09/2004	6:22:28	Day-time	1980	3	S_1980	inner Capr/Bunkers nr Pompey Rf	Viz. 5m. Deleted Nem_pero	5	58.3	-21.1339	150.3382	62.4	0.49652	0.24795	6.824679246	22.95	0.24962	90	0	2004	Spring	Post-zoning	General Use	Open	1.04	3	0	0	0	0	90	10	1	0	0	0	0	0	0	0	0	0	0	0	0	0	0
2280	2280	29/09/2004	6:24:42	Day-time	1980	2	S_1980	inner Capr/Bunkers nr Pompey Rf	Viz. 6m. CHECKED IMAGES. POTENTIAL THIS SITE FOR STEREO-MEASUREMENTS.	6	58.3	-21.13675	150.3372	59.96667	0.49526	0.24785	7.081936603	22.95	0.24962	90	0	2004	Spring	Post-zoning	General Use	Open	0.9994445	2	0	0	0	0	90	10	1	0	0	0	0	0	0	0	0	0	0	0	0	0	0
2281	2281	29/09/2004	6:27:08	Day-time	1980	1	S_1980	inner Capr/Bunkers nr Pompey Rf	4m viz	4	57.9	-21.13989	150.3362	51.83333	0.49387	0.24774	7.370592316	23.1	0.24962	90	0	2004	Spring	Post-zoning	General Use	Open	0.863888833	1	0	0	0	0	100	0	1	0	0	0	0	0	0	0	0	0	0	0	0	0	0
2283	2283	29/09/2004	8:19:44	Day-time	1724	3	S_1724	inner Capr/Bunkers nr Pompey Rf	7m viz	7	59.4	-21.09157	150.2618	62.41667	0.47578	0.25289	2.418711585	23.025	0.20673	90	0	2004	Spring	Post-zoning	General Use	Open	1.040277833	3	10	0	0	0	80	10	1	0	0	0	0	0	0	0	0	0	0	0	0	0	0
2284	2284	29/09/2004	8:21:55	Day-time	1724	2	S_1724	inner Capr/Bunkers nr Pompey Rf	8m viz	8	59.3	-21.0942	150.2613	55.7	0.47482	0.25278	2.704125476	23.025	0.20673	90	0	2004	Spring	Post-zoning	General Use	Open	0.928333333	2	0	0	0	0	100	0	1	0	0	0	0	0	0	0	0	0	0	0	0	0	0
2285	2285	29/09/2004	8:24:08	Day-time	1724	1	S_1724	inner Capr/Bunkers nr Pompey Rf	8m viz	8	56.3	-21.09689	150.2609	48.88334	0.47385	0.25266	2.762372051	23.025	0.20673	90	0	2004	Spring	Post-zoning	General Use	Open	0.814722333	1	10	0	0	0	90	0	1	0	0	0	0	0	0	0	0	0	0	0	0	0	0
2287	2287	29/09/2004	10:29:18	Day-time	2301	3	S_2301	inner Capr/Bunkers nr Pompey Rf	8m viz	8	56.2	-20.99622	150.2792	62.36666	0.51248	0.2569	7.592200916	23.025	0.18345	90	0	2004	Spring	Post-zoning	General Use	Open	1.039444333	3	0	0	0	0	80	20	1	0	0	0	0	0	0	0	0	0	0	0	0	0	0
2288	2288	29/09/2004	10:31:37	Day-time	2301	2	S_2301	inner Capr/Bunkers nr Pompey Rf	6m viz	6	56.9	-20.99833	150.2771	55.16667	0.51091	0.25687	7.305969795	23.025	0.18345	90	0	2004	Spring	Post-zoning	General Use	Open	0.9194445	2	0	0	0	0	80	20	1	0	1	0	0	0	0	0	0	0	0	0	0	0	0
2289	2289	29/09/2004	10:34:01	Day-time	2301	1	S_2301	inner Capr/Bunkers nr Pompey Rf	5m viz	5	53.3	-21.00052	150.2749	46.86666	0.50928	0.25684	7.009908051	23.025	0.20875	90	0	2004	Spring	Post-zoning	General Use	Open	0.781111	1	20	30	0	0	40	10	2	0	0	0	0	0	0	0	0	0	0	0	0	0	0
2291	2291	29/09/2004	13:15:33	Day-time	1797	3	S_1797	inner Capr/Bunkers nr Pompey Rf	5m viz	5	53.8	-21.11885	150.1136	60.9	0.40296	0.25723	10.24069414	23.025	0.23259	90	0	2004	Spring	Post-zoning	General Use	Open	1.015	3	0	0	0	0	100	0	1	0	0	0	0	0	0	0	0	0	0	0	0	0	0
2292	2292	29/09/2004	13:18:00	Day-time	1797	2	S_1797	inner Capr/Bunkers nr Pompey Rf	4m viz	4	53.6	-21.11833	150.1169	52.13334	0.40455	0.25713	10.2938756	23.025	0.23259	90	0	2004	Spring	Post-zoning	General Use	Open	0.868889	2	0	0	0	0	100	0	1	0	0	0	0	0	0	0	0	0	0	0	0	0	0
2293	2293	29/09/2004	13:20:17	Day-time	1797	1	S_1797	inner Capr/Bunkers nr Pompey Rf	3m viz	3	53.5	-21.11788	150.1199	45.56667	0.40601	0.25703	10.3553282	23.025	0.23259	90	0	2004	Spring	Post-zoning	General Use	Open	0.7594445	1	0	0	0	0	100	0	1	0	0	0	0	0	0	0	0	0	0	0	0	0	0
2295	2295	29/09/2004	15:35:21	Day-time	2126	3	S_2126	Penrith Island	5m viz. No pics of unidentified moray	5	54.2	-20.99782	149.9773	62.45	0.39777	0.26825	7.035073189	23.175	0.23489	90	0	2004	Spring	Post-zoning	General Use	Open	1.040833333	3	0	0	0	0	90	10	1	0	0	0	0	0	0	0	0	0	0	0	0	0	0
2296	2296	29/09/2004	15:37:49	Day-time	2126	2	S_2126	Penrith Island	6m viz. Have to re=read to distinguish CAR_BUCC from CAR_UII numbers	6	53	-20.99649	149.98	62.41667	0.3992	0.26821	7.350797089	23.175	0.23489	90	0	2004	Spring	Post-zoning	General Use	Open	1.040277833	2	10	10	0	0	70	10	1	0	0	0	0	0	0	0	0	0	0	0	0	0	0
2297	2297	29/09/2004	15:40:26	Day-time	2126	1	S_2126	Penrith Island	4m viz	4	53.5	-20.99554	149.9832	57.45	0.40063	0.26813	7.695808746	23.175	0.23489	90	0	2004	Spring	Post-zoning	General Use	Open	0.9575	1	10	10	0	0	70	10	1	0	0	0	0	0	0	0	0	0	0	0	0	0	0
2299	2299	30/09/2004	6:52:26	Day-time	2248	3	S_2248	Scawfell Island	3m viz	3	49.1	-20.81452	149.8499	62.2	0.39779	0.28189	18.61997891	23.175	0.21164	91	0	2004	Spring	Post-zoning	General Use	Open	1.036666667	3	0	0	0	0	100	0	1	0	0	0	0	0	0	0	0	0	0	0	0	0	0
2300	2300	30/09/2004	6:54:53	Day-time	2248	2	S_2248	Scawfell Island	3m viz. Re-read to get CAR_UII times	3	49.8	-20.81626	149.8473	62.48333	0.39603	0.2819	18.30487994	23.175	0.21164	91	0	2004	Spring	Post-zoning	General Use	Open	1.041388833	2	0	0	0	0	100	0	1	0	0	0	0	0	0	0	0	0	0	0	0	0	0
2301	2301	30/09/2004	6:57:25	Day-time	2248	1	S_2248	Scawfell Island	3m viz training for Nemipterids * 3 spp	3	52.1	-20.81806	149.8448	49.21667	0.39423	0.28191	17.98394398	23.175	0.21164	91	0	2004	Spring	Post-zoning	General Use	Open	0.820277833	1	0	0	0	0	100	0	1	0	0	0	0	0	0	0	0	0	0	0	0	0	0
2303	2303	30/09/2004	11:20:02	Day-time	2041	3	S_2041	Credin Reef	8m viz	8	52.2	-20.53127	149.9879	62.51667	0.56727	0.29058	2.28692686	22.95	0.24738	91	0	2004	Spring	Post-zoning	Habitat Protection	Open	1.0419445	3	0	0	0	0	90	10	1	0	0	0	0	0	0	0	0	0	0	0	0	0	0
2304	2304	30/09/2004	11:22:32	Day-time	2041	2	S_2041	Credin Reef	8m viz	8	53.1	-20.53394	149.9866	62.5	0.56558	0.2905	2.120300149	22.95	0.24738	91	0	2004	Spring	Post-zoning	Habitat Protection	Open	1.041666667	2	10	0	0	0	80	10	1	0	0	0	0	0	0	0	0	0	0	0	0	0	0
2305	2305	30/09/2004	11:24:58	Day-time	2041	1	S_2041	Credin Reef	10m viz	10	54.5	-20.53651	149.9853	62.31667	0.56395	0.29042	1.989222189	23.025	0.24738	91	0	2004	Spring	Post-zoning	Habitat Protection	Open	1.038611167	1	0	0	0	0	80	20	1	0	0	0	0	0	0	0	0	0	0	0	0	0	0
2307	2307	30/09/2004	13:47:11	Day-time	2128	3	S_2128	Credin Reef	7m viz	7	52.3	-20.51625	149.8771	61.08333	0.52273	0.29538	5.934233029	23.1	0.25214	91	0	2004	Spring	Post-zoning	General Use	Open	1.0180555	3	10	0	0	0	80	10	1	0	0	0	0	0	0	0	0	0	0	0	0	0	0
2308	2308	30/09/2004	13:49:13	Day-time	2128	2	S_2128	Credin Reef	10m viz	10	51.9	-20.51391	149.8784	52.58333	0.52427	0.29545	5.97983187	23.1	0.25214	91	0	2004	Spring	Post-zoning	General Use	Open	0.876388833	2	10	0	0	0	80	10	1	0	0	0	0	0	0	0	0	0	0	0	0	0	0
2309	2309	30/09/2004	13:51:29	Day-time	2128	1	S_2128	Credin Reef	10m viz	10	51.8	-20.51129	149.8798	45.26667	0.52598	0.29553	6.047303185	23.1	0.25214	91	0	2004	Spring	Post-zoning	General Use	Open	0.7544445	1	10	0	0	0	80	10	1	0	0	0	0	0	0	0	0	0	0	0	0	0	0
2311	2311	30/09/2004	15:33:19	Day-time	1716	3	S_1716	Credin Reef	10m viz	10	50	-20.42554	149.9075	61.7	0.57339	0.29876	11.33802967	22.875	0.18117	91	0	2004	Spring	Post-zoning	General Use	Open	1.028333333	3	10	0	0	0	90	0	1	0	0	0	0	0	0	0	0	0	0	0	0	0	0
2312	2312	30/09/2004	15:35:36	Day-time	1716	2	S_1716	Credin Reef	10m viz	10	50.3	-20.42257	149.9077	54.71667	0.5747	0.29891	11.64144846	22.875	0.18117	91	0	2004	Spring	Post-zoning	General Use	Open	0.9119445	2	10	0	0	0	90	0	1	0	0	0	0	0	0	0	0	0	0	0	0	0	0
2313	2313	30/09/2004	15:38:41	Day-time	1716	1	S_1716	Credin Reef	10m viz	10	49.5	-20.41854	149.9078	47.48333	0.57664	0.2991	12.05722513	22.875	0.18117	91	0	2004	Spring	Post-zoning	General Use	Open	0.791388833	1	20	0	0	0	80	0	1	0	0	0	0	0	0	0	0	0	0	0	0	0	0
2315	2315	1/10/2004	6:18:21	Day-time	1717	3	S_1717	off Cumberland Islands	2m viz	2	54.8	-20.43493	149.4677	62.45	0.36563	0.3146	29.91449752	25.05	0.24339	92	0	2004	Spring	Post-zoning	General Use	Open	1.040833333	3	0	0	0	0	100	0	1	0	0	0	0	0	0	0	0	0	0	0	0	0	0
2316	2316	1/10/2004	6:20:31	Day-time	1717	2	S_1717	off Cumberland Islands	2m viz	2	54.6	-20.43758	149.4668	48.91667	0.36436	0.31451	30.2130356	25.05	0.24339	92	0	2004	Spring	Post-zoning	General Use	Open	0.815277833	2	0	0	0	0	100	0	1	0	0	0	0	0	0	0	0	0	0	0	0	0	0
2317	2317	1/10/2004	6:22:36	Day-time	1717	1	S_1717	off Cumberland Islands	1.5m viz	1.5	54.3	-20.44021	149.4658	48.93333	0.36309	0.31442	30.51023348	25.05	0.24339	92	0	2004	Spring	Post-zoning	General Use	Open	0.8155555	1	0	0	0	0	100	0	1	0	0	0	0	0	0	0	0	0	0	0	0	0	0
2320	2320	1/10/2004	8:25:51	Day-time	2123	2	S_2123	off Cumberland Islands	2m viz bouncing at 15mins	2	51.9	-20.56663	149.4038	61.63334	0.30254	0.31075	19.49559717	24.975	0.27769	92	0	2004	Spring	Post-zoning	General Use	Open	1.027222333	2	0	0	0	0	90	10	1	0	0	0	0	0	0	0	0	1	0	0	0	0	0
2323	2323	1/10/2004	11:09:50	Day-time	2638	3	S_2638	off James Smith Islands	1m viz. MUST CHECK CARANGIDS ON THIS TAPE. CAR_TALAMPAROIDES IS HERE TOO	1	38	-20.65579	149.3102	58.76667	0.22915	0.31018	8.502704481	24.9	0.34822	92	0	2004	Spring	Post-zoning	General Use	Open	0.9794445	3	0	0	0	0	0	100	1	0	0	0	0	0	0	0	0	0	0	0	0	0	0
2324	2324	1/10/2004	11:11:58	Day-time	2638	2	S_2638	off James Smith Islands	1m viz. MUST CHECK CARANGIDS ON THIS TAPE. CAR_TALAMPAROIDES IS HERE TOO	1	37.7	-20.65885	149.3104	52.1	0.22789	0.31003	8.579482943	24.9	0.34822	92	0	2004	Spring	Post-zoning	General Use	Open	0.868333333	2	0	0	0	0	0	100	1	0	0	0	0	0	0	0	0	0	0	0	0	0	0
2325	2325	1/10/2004	11:14:03	Day-time	2638	1	S_2638	off James Smith Islands	1m viz	1	37.3	-20.66181	149.3107	45	0.22667	0.30988	8.665072426	24.9	0.34822	92	0	2004	Spring	Post-zoning	General Use	Open	0.75	1	0	0	0	0	100	0	1	0	0	0	0	0	0	0	0	0	0	0	0	0	0
2327	2327	1/10/2004	13:33:16	Day-time	2121	3	S_2121	off Lindeman Island	Viz. 4m. sunny day. Re-read to find Nem_nema. None seen.	14	53	-20.48436	149.2884	60.38334	0.2546	0.31906	16.18011693	24.825	0.33203	92	0	2004	Spring	Post-zoning	General Use	Open	1.006389	3	0	0	0	0	100	0	1	0	0	0	0	0	0	0	0	0	0	0	0	0	0
2328	2328	1/10/2004	13:35:44	Day-time	2121	2	S_2121	off Lindeman Island	Viz. 5m. CHECKED IMAGES. PROBLEMS WITH IDS. NEED TO CHECK OTHER STES AT SAME STATION. Re-read to confirm Nem_nema id. Correct.	5	52.7	-20.4873	149.2885	52.88334	0.25394	0.31891	16.17863537	24.825	0.33203	92	0	2004	Spring	Post-zoning	General Use	Open	0.881389	2	0	0	0	0	80	20	1	0	0	0	0	0	0	0	0	0	0	0	0	0	0
2329	2329	1/10/2004	13:38:10	Day-time	2121	1	S_2121	off Lindeman Island	Viz. 4m. Re-read to search for Nem_nema. sunny day. GREAT POTENTIAL THIS SITE FOR STEREO-MEASUREMENT	4	52.2	-20.49015	149.2886	45.5	0.25332	0.31878	15.9484921	24.825	0.33203	92	0	2004	Spring	Post-zoning	General Use	Open	0.758333333	1	0	0	0	0	80	20	1	0	0	0	0	0	0	0	0	1	0	0	0	0	0
2331	2331	1/10/2004	15:29:24	Day-time	2289	3	S_2289	off Lindeman Island	1.5m viz sunny day	1.5	57.9	-20.37859	149.2561	62.43333	0.27247	0.3253	15.53916016	25.125	0.32608	92	0	2004	Spring	Post-zoning	General Use	Open	1.0405555	3	0	0	0	0	80	20	1	0	0	0	0	0	0	0	0	0	0	0	0	0	0
2332	2332	1/10/2004	15:31:45	Day-time	2289	2	S_2289	off Lindeman Island	1.5m viz. TAPE NEEDS TO BE CHECKED. ADDED CAR_MALABARICUS FROM INSPECTION OF IMAGERY	1.5	58.1	-20.37634	149.2577	62.43333	0.27435	0.32535	15.40517883	25.125	0.32608	92	0	2004	Spring	Post-zoning	General Use	Open	1.0405555	2	0	0	0	0	80	20	1	0	0	0	0	0	0	0	0	0	0	0	0	0	0
2333	2333	1/10/2004	15:34:15	Day-time	2289	1	S_2289	off Lindeman Island	1.5m viz. CHECK TAPE. SEEMS THAT CAR_BUCCU IN IMAGERY BUT NOT RECORDED	1.5	58.2	-20.37391	149.2594	54.51667	0.27636	0.3254	15.26470773	25.125	0.32608	92	0	2004	Spring	Post-zoning	General Use	Open	0.908611167	1	0	0	0	0	80	20	1	0	0	0	0	0	0	0	0	0	0	0	0	0	0
2335	2335	2/10/2004	6:29:51	Day-time	2285	3	S_2285	off Whitsundays	Early and very gloomy. Viz. 1-2m . Better as sun rises	1.5	60.2	-20.17663	149.1636	62.43333	0.31925	0.33845	5.488238838	25.125	0.3286	93	0	2004	Spring	Post-zoning	Habitat Protection	Open	1.0405555	3	0	0	0	0	80	20	1	0	0	0	0	0	0	0	0	0	0	0	0	0	0
2336	2336	2/10/2004	6:32:14	Day-time	2285	2	S_2285	off Whitsundays	early, gloomy. Gets better as sun rises 1-3m Viz. No scar on RH sideof LAG_LUNA, proves its not same individual seen on other camera. TRAINING Videos marked	2.5	60.5	-20.17957	149.1636	62.51667	0.31768	0.33831	5.357839262	25.125	0.3286	93	0	2004	Spring	Post-zoning	Habitat Protection	Open	1.0419445	2	0	0	0	0	80	20	1	0	0	0	0	0	0	0	0	0	0	0	0	0	0
2337	2337	2/10/2004	6:34:48	Day-time	2285	1	S_2285	off Whitsundays	Very gloomy. Viz.1-2.5m. Gets better as sun rises	2	60.8	-20.18279	149.1636	62.48333	0.31601	0.33815	5.216404198	25.125	0.3286	93	0	2004	Spring	Post-zoning	Habitat Protection	Open	1.041388833	1	0	0	0	0	80	20	1	0	0	0	0	0	0	0	0	0	0	0	0	0	0
2338	2338	3/10/2004	15:01:15	Day-time	2646	3	S_2646	off Cape Hillsborough	1m viz	1	18.4	-20.88519	149.1517	61.15	0.06743	0.30595	9.293794205	24.825	0.56932	94	0	2004	Spring	Post-zoning	General Use	Open	1.019166667	3	0	0	0	0	100	0	1	0	0	0	0	0	0	0	0	0	0	0	0	0	0
2339	2339	3/10/2004	15:03:54	Day-time	2646	2	S_2646	off Cape Hillsborough	1m viz	1	18	-20.88291	149.1493	55.18333	0.06636	0.30615	9.468388016	25.125	0.56932	94	0	2004	Spring	Post-zoning	General Use	Open	0.919722167	2	0	0	0	0	100	0	1	0	0	0	0	0	0	0	0	0	1	0	0	0	0
2340	2340	3/10/2004	15:06:50	Day-time	2646	1	S_2646	off Cape Hillsborough	1m viz	1	17.9	-20.88048	149.146	48.5	0.06481	0.30639	9.696923798	25.125	0.56932	94	0	2004	Spring	Post-zoning	General Use	Open	0.808333333	1	0	0	0	0	100	0	1	0	0	0	0	0	0	0	0	0	1	0	0	0	0
2342	2342	4/10/2004	6:36:46	Day-time	2453	3	S_2453	Broad Sound			15.2	-21.62647	149.597	62.43333	0.06314	0.2555	3.409563641	25.05	0.49321	95	0	2004	Spring	Post-zoning	Marine National Park	Closed	1.0405555	3	0	0	0	0	90	10	1	0	0	0	0	0	0	0	0	0	0	0	0	0	0
2343	2343	4/10/2004	6:39:22	Day-time	2453	2	S_2453	Broad Sound	5m viz	5	15.6	-21.62432	149.5988	62.65	0.06355	0.25552	3.277251931	25.05	0.49321	95	0	2004	Spring	Post-zoning	Marine National Park	Closed	1.044166667	2	0	0	0	0	90	10	1	0	0	0	0	0	0	0	0	0	0	0	0	0	0
2344	2344	4/10/2004	6:41:58	Day-time	2453	1	S_2453	Broad Sound	5m viz	5	15.3	-21.62221	149.6006	51.08333	0.064	0.25553	3.124136502	25.05	0.49321	95	0	2004	Spring	Post-zoning	Marine National Park	Closed	0.851388833	1	0	0	0	0	90	10	1	0	0	0	0	0	0	0	0	0	0	0	0	0	0
2346	2346	4/10/2004	8:50:13	Day-time	2141	3	S_2141	Yaralla Shoal, Broad Sound	Viz 4m. CHECKED IMAGES. sunny, 30% cumulus cloud, bait bag just off bottom, strong current	4	18.7	-21.593	149.7058	62.41667	0.11279	0.2523	4.947955135	24.75	0.51904	95	0	2004	Spring	Post-zoning	Habitat Protection	Open	1.040277833	3	0	0	0	0	90	10	1	0	0	0	0	0	0	0	0	0	0	0	0	0	0
2347	2347	4/10/2004	8:52:36	Day-time	2141	2	S_2141	Yaralla Shoal, Broad Sound	5m viz	5	19.3	-21.59536	149.7032	57.9	0.11157	0.25231	4.894177197	24.75	0.51904	95	0	2004	Spring	Post-zoning	Habitat Protection	Open	0.965	2	0	0	0	0	90	10	1	0	0	0	0	0	0	0	0	0	0	0	0	0	0
2348	2348	4/10/2004	8:55:03	Day-time	2141	1	S_2141	Yaralla Shoal, Broad Sound	Viz 4m. CHECKED IMAGES. sunny, 20% cumulus cloud,	4	20.2	-21.59781	149.7007	50.86666	0.11033	0.25231	4.753762616	24.75	0.51904	95	0	2004	Spring	Post-zoning	Habitat Protection	Open	0.847777667	1	0	0	0	0	100	0	1	0	0	0	0	0	0	0	0	0	0	0	0	0	0
2350	2350	23/11/2003	11:12:09	Day-time	2554	1	S_2554	BGB	2m viz drop not marked by CSIRO	2	16.9	-19.23705	147.1481	47.15	0.10179	0.45585	8.787476448	27.825	0.45847	-221	-1	2003	Spring	Pre-zoning	General Use A	Open	0.785833333	1	0	0	0	0	90	10	1	0	0	0	0	0	0	0	0	0	0	0	0	0	0
2351	2351	23/11/2003	11:10:07	Day-time	2554	2	S_2554	BGB	Viz. 3m. OK Viz until sled passes. Few fish. position from site list drop not marked by CSIRO	3	16.9	-19.23482	147.1473	45.61666	0.10164	0.45598	8.731963416	27.825	0.45847	-221	-1	2003	Spring	Pre-zoning	General Use A	Open	0.760277667	2	0	0	0	0	90	10	1	0	0	0	0	0	0	0	0	0	0	0	0	0	0
2352	2352	4/10/2004	10:37:28	Day-time	2461	3	S_2461	Edwarrds Shoal, Broadsound	5m viz no fish	5	17.6	-21.68237	149.6972	60.16667	0.11047	0.2489	2.23711919	24.9	0.42914	95	0	2004	Spring	Post-zoning	Habitat Protection	Open	1.002777833	3	0	0	0	0	90	10	1	0	0	0	0	0	0	0	0	0	0	0	0	0	0
2353	2353	4/10/2004	10:39:32	Day-time	2461	2	S_2461	Edwarrds Shoal, Broadsound	6m viz	6	17.3	-21.68729	149.6936	53.55	0.10814	0.24885	1.645307756	24.9	0.42914	95	0	2004	Spring	Post-zoning	Habitat Protection	Open	0.8925	2	0	0	0	0	90	10	1	0	0	0	0	0	0	0	0	0	0	0	0	0	0
2354	2354	4/10/2004	10:41:29	Day-time	2461	1	S_2461	Edwarrds Shoal, Broadsound	6m viz	6	15.3	-21.68968	149.6918	48.01667	0.10702	0.24882	1.380284774	24.9	0.42914	95	0	2004	Spring	Post-zoning	Habitat Protection	Open	0.800277833	1	0	0	0	0	90	10	1	0	0	0	0	0	0	0	0	0	0	0	0	0	0
2356	2356	4/10/2004	13:25:04	Day-time	2785	3	S_2785	Williams Shoal,BroadSound	Viz. 6m. Excellent	6	16.1	-21.73417	149.6045	62.41667	0.06161	0.25073	1.461284489	25.125	0.59313	95	0	2004	Spring	Post-zoning	General Use	Open	1.040277833	3	0	0	0	0	100	0	1	0	0	0	0	0	0	0	0	0	0	0	0	0	0
2357	2357	4/10/2004	13:27:09	Day-time	2785	2	S_2785	Williams Shoal,BroadSound	Viz. 8m. CHECKED IMAGES.	8	16.2	-21.73705	149.6045	54.5	0.06162	0.25061	1.326235402	25.125	0.59313	95	0	2004	Spring	Post-zoning	General Use	Open	0.908333333	2	10	0	0	0	90	0	1	0	0	0	0	0	0	0	0	0	0	0	0	0	0
2358	2358	4/10/2004	13:29:05	Day-time	2785	1	S_2785	Williams Shoal,BroadSound	5m viz. CHECKED IMAGES.	5	16	-21.73971	149.6045	47.43333	0.06164	0.2505	1.217510153	25.125	0.59313	95	0	2004	Spring	Post-zoning	General Use	Open	0.7905555	1	0	0	0	0	90	10	1	0	0	0	0	0	0	0	0	0	0	0	0	0	0
2360	2360	4/10/2004	15:22:36	Day-time	2770	3	S_2770	West Hill Island, Broad Sound	Viz. 4m. Good.	4	13.7	-21.80737	149.5325	60.78333	0.03411	0.25089	3.336402476	24.9	0.47623	95	0	2004	Spring	Post-zoning	General Use	Open	1.0130555	3	0	0	0	0	90	10	1	0	0	0	0	0	0	0	0	0	0	0	0	0	0
2361	2361	4/10/2004	15:24:42	Day-time	2770	2	S_2770	West Hill Island, Broad Sound	Viz. 6m. Excellent. CHECKED IMAGES.	6	13.8	-21.8047	149.5334	53.58333	0.03513	0.25095	3.423439719	24.9	0.47623	95	0	2004	Spring	Post-zoning	General Use	Open	0.8930555	2	0	0	0	0	100	0	1	0	0	0	0	0	0	0	0	0	0	0	0	0	0
2362	2362	4/10/2004	15:26:42	Day-time	2770	1	S_2770	West Hill Island, Broad Sound	8m viz. CHECKED IMAGES.	8	13.5	-21.80216	149.5343	47.03333	0.0361	0.25102	3.194163389	24.9	0.47623	95	0	2004	Spring	Post-zoning	General Use	Open	0.783888833	1	0	0	0	0	100	0	1	0	0	0	0	0	0	0	0	0	0	0	0	0	0
2365	2365	5/10/2004	15:02:17	Day-time	1816	3	S_1816	Boomerang Shoal, BroadSound	Viz. 3m. CHECKED IMAGES. Sunny no cloud, calm, cannot see the bottom, much particulate material in the water column,	3	21.9	-21.91336	150.024	62.63334	0.11241	0.22522	2.89418407	24	0.38859	96	0	2004	Spring	Post-zoning	Habitat Protection	Open	1.043889	3	0	0	0	0	100	0	1	0	0	0	0	0	0	0	0	0	0	0	0	0	0
2366	2366	5/10/2004	15:04:16	Day-time	1816	2	S_1816	Boomerang Shoal, BroadSound	Viz. 3m. CHECKED IMAGES. Sunny no cloud, calm, poor visibility much particulate matter in the water	3	22	-21.91442	150.0212	52.81667	0.11189	0.22529	2.594751977	24	0.38859	96	0	2004	Spring	Post-zoning	Habitat Protection	Open	0.880277833	2	0	0	0	0	100	0	1	0	0	0	0	0	0	0	0	0	0	0	0	0	0
2367	2367	5/10/2004	15:06:37	Day-time	1816	1	S_1816	Boomerang Shoal, BroadSound	Viz. 3m. CHECKED IMAGES.	3	21.6	-21.91568	150.018	59.11666	0.11129	0.22538	2.241630121	24	0.38859	96	0	2004	Spring	Post-zoning	Habitat Protection	Open	0.985277667	1	0	0	0	0	100	0	1	0	0	0	0	0	0	0	0	0	0	0	0	0	0
2369	2369	6/10/2004	16:34:10	Day-time	2518	3	S_2518	off Port Clinton	1m viz low contrast	1	63.8	-22.14447	151.0114	62.43333	0.23315	0.17357	34.97792858	24.15	0.21776	97	0	2004	Spring	Post-zoning	Habitat Protection	Open	1.0405555	3	0	0	0	0	90	10	1	0	0	0	0	0	0	0	0	0	0	0	0	0	0
2370	2370	6/10/2004	16:37:03	Day-time	2518	2	S_2518	off Port Clinton	2m viz low contrast	2	63.9	-22.14181	151.0126	62.43333	0.23469	0.17365	35.05643636	24.15	0.21776	97	0	2004	Spring	Post-zoning	Habitat Protection	Open	1.0405555	2	0	0	0	0	90	10	1	0	0	0	0	0	0	0	1	0	0	0	0	0	0
2371	2371	6/10/2004	16:39:46	Day-time	2518	1	S_2518	off Port Clinton	3m viz low contrast	3	63.8	-22.13936	151.0138	62.48333	0.23611	0.17372	35.13226371	24.15	0.21776	97	0	2004	Spring	Post-zoning	Habitat Protection	Open	1.041388833	1	0	0	0	0	90	10	1	0	0	0	0	0	0	0	0	0	0	0	0	0	0
2373	2373	7/10/2004	7:04:43	Day-time	1689	3	S_1689	Heralds Prong#2,inner Swains	Viz. 8m. CHECKED IMAGES.Sunny and 20% cloud, calm, image dark and lacking contrast	8	86.6	-21.90018	151.6662	61.16667	0.55081	0.1628	14.49565975	24.075	0.20864	98	0	2004	Spring	Post-zoning	General Use	Open	1.0194445	3	0	0	0	0	100	0	1	0	0	0	0	0	0	0	0	0	0	0	0	0	0
2374	2374	7/10/2004	7:07:09	Day-time	1689	2	S_1689	Heralds Prong#2,inner Swains	Viz. 8m. CHECKED IMAGES.sunny, 20% cloud. POTENTIAL FOR STEREO-MEASUREMENT	8	86.8	-21.90101	151.6693	53.55	0.55114	0.16266	14.7155386	24.075	0.23829	98	0	2004	Spring	Post-zoning	General Use	Open	0.8925	2	0	0	0	0	100	0	1	0	0	0	0	0	0	0	0	0	0	0	0	0	0
2375	2375	7/10/2004	7:09:26	Day-time	1689	1	S_1689	Heralds Prong#2,inner Swains	Viz. 8m. CHECKED IMAGES. low contrast	8	87.3	-21.90185	151.6722	45.65	0.55143	0.16253	14.93091172	24.075	0.23829	98	0	2004	Spring	Post-zoning	General Use	Open	0.760833333	1	0	0	0	0	100	0	1	0	0	0	0	0	0	0	0	0	0	0	0	0	0
2377	2377	7/10/2004	9:43:47	Day-time	2193	3	S_2193	inner Swains Reefs	Viz 7m. CHECKED IMAGES. Sunny, <5% cloud, low contrast, low light	7	66.4	-21.84544	151.9131	60.36666	0.63329	0.15892	1.213637955	24.075	0.79983	98	0	2004	Spring	Post-zoning	General Use	Open	1.006111	3	30	10	40	0	10	10	3	0	0	0	0	0	0	0	0	0	0	0	0	0	0
2378	2378	7/10/2004	9:46:01	Day-time	2193	2	S_2193	inner Swains Reefs	Viz 7m. CHECKED IMAGES. Sunny, <5% cloud, calm, plenty of light but images are low contrast	7	65.9	-21.84634	151.916	52.23333	0.63452	0.1588	1.424058885	24.075	0.79983	98	0	2004	Spring	Post-zoning	General Use	Open	0.8705555	2	30	20	30	10	0	10	3	0	0	0	0	0	0	0	0	0	0	0	0	0	0
2379	2379	7/10/2004	9:48:13	Day-time	2193	1	S_2193	inner Swains Reefs	7m viz. CHECK IDS	7	65.2	-21.84721	151.9189	44	0.63575	0.15867	1.658949537	24.075	0.54037	98	0	2004	Spring	Post-zoning	General Use	Open	0.733333333	1	20	20	20	0	20	20	2	0	1	0	0	0	0	0	0	0	0	0	0	0	0
2381	2381	7/10/2004	12:16:46	Day-time	1651	3	S_1651	inner Swains Reefs	Viz 6 m. IMAGES CHECKED. sunny day, 10% cloud, jellyfish, bait bag not touching the bottom	6	48	-21.66832	151.9446	62.65	0.67948	0.16807	2.465586703	24.225	0.43908	98	0	2004	Spring	Post-zoning	General Use	Open	1.044166667	3	0	0	0	0	100	0	1	0	0	0	0	0	0	0	0	0	0	0	0	0	0
2382	2382	7/10/2004	12:19:22	Day-time	1651	2	S_1651	inner Swains Reefs	Viz 5 m. IMAGES CHECKED. sunny, 25% cloud, bait bag on bottom, hermit crab 3 m approaching bail	5	49.5	-21.66783	151.9477	62.58333	0.67974	0.16802	2.179498738	24.225	0.43908	98	0	2004	Spring	Post-zoning	General Use	Open	1.0430555	2	10	0	0	0	90	0	1	0	0	0	0	0	0	0	0	0	0	0	0	0	0
2383	2383	7/10/2004	12:22:05	Day-time	1651	1	S_1651	inner Swains Reefs	Viz. 10m. CHECKED IMAGES.	10	50.3	-21.6674	151.9509	61	0.67997	0.16797	1.901047698	24.225	0.43908	98	0	2004	Spring	Post-zoning	General Use	Open	1.016666667	1	10	0	0	0	90	0	1	0	0	0	0	0	0	0	0	0	0	0	0	0	0
2385	2385	7/10/2004	15:05:07	Day-time	1986	3	S_1986	inner Swains Reefs	10m viz	10	58.8	-21.76175	152.0649	62.5	0.71151	0.15998	4.47567093	24.375	0.34152	98	0	2004	Spring	Post-zoning	General Use	Open	1.041666667	3	0	0	0	0	100	0	1	0	0	0	0	0	0	0	0	0	1	0	0	0	0
2386	2386	7/10/2004	15:07:55	Day-time	1986	2	S_1986	inner Swains Reefs	10m viz	10	58.6	-21.7648	152.0634	61.13334	0.71059	0.15984	4.410550746	24.375	0.34152	98	0	2004	Spring	Post-zoning	General Use	Open	1.018889	2	0	0	0	0	100	0	1	0	0	0	0	0	0	0	0	0	0	0	0	0	0
2387	2387	7/10/2004	15:10:10	Day-time	1986	1	S_1986	inner Swains Reefs	Viz. 10m. CHECKED IMAGES.	10	59	-21.76725	152.0621	52.8	0.70985	0.15973	4.37979742	24.375	0.34152	98	0	2004	Spring	Post-zoning	General Use	Open	0.88	1	0	0	0	0	100	0	1	0	0	0	0	0	0	0	0	0	1	0	0	0	0
2389	2389	8/10/2004	6:44:40	Day-time	2490	3	S_2490	Heralds Prong#2,inner Swains	Viz. 7m. CHECKED IMAGES., no cloud, low light and poor vis or poor camera resolution, image 3 & 4 for Ch_ven could be Gymno_sp?	7	63.5	-21.77088	151.8335	62.41667	0.63115	0.16515	1.848333394	24.075	0.71132	99	0	2004	Spring	Post-zoning	General Use	Open	1.040277833	3	40	0	0	0	40	20	2	0	0	0	0	0	0	0	0	0	0	0	0	0	0
2390	2390	8/10/2004	6:47:15	Day-time	2490	2	S_2490	Heralds Prong#2,inner Swains	Viz. 8m. CHECKED IMAGES. sunny, light poor, bait bag not on sea bed	8	62.9	-21.77406	151.8332	62.43333	0.62983	0.16498	1.553306605	24.075	0.42273	99	0	2004	Spring	Post-zoning	General Use	Open	1.0405555	2	40	0	0	0	40	20	2	0	0	0	0	0	0	0	0	0	0	0	0	0	0
2391	2391	8/10/2004	6:49:46	Day-time	2490	1	S_2490	Heralds Prong#2,inner Swains	7m viz. NEEDS CHECKING OF TAPE	7	61.4	-21.77714	151.833	60.41667	0.62856	0.16481	1.294151029	24.075	0.42273	99	0	2004	Spring	Post-zoning	General Use	Open	1.0069445	1	40	10	0	0	30	20	2	0	0	0	0	0	0	0	0	0	0	0	0	0	0
2393	2393	8/10/2004	10:42:58	Day-time	2603	3	S_2603	Heralds Prong#2,inner Swains	Viz. 12m. Crisp and clear	12	77.3	-21.77235	151.7056	62.3	0.61246	0.16859	5.398191124	24.075	0.629	99	0	2004	Spring	Post-zoning	General Use	Open	1.038333333	3	0	0	0	0	100	0	1	0	0	0	0	0	0	0	0	0	0	0	0	0	0
2394	2394	8/10/2004	10:45:15	Day-time	2603	2	S_2603	Heralds Prong#2,inner Swains	Viz. 15m. Crisp and clear. Seriola dumerili may be yellowtail kingfish, but snout is more rounded	15	77.9	-21.7753	151.7067	55.7	0.61137	0.16839	5.403393343	24.075	0.629	99	0	2004	Spring	Post-zoning	General Use	Open	0.928333333	2	0	0	0	0	100	0	1	0	0	0	0	0	0	0	0	0	0	0	0	0	0
2395	2395	8/10/2004	10:47:26	Day-time	2603	1	S_2603	Heralds Prong#2,inner Swains	10m viz	10	78.5	-21.77811	151.7079	48.38334	0.61034	0.16821	5.363549491	24.075	0.629	99	0	2004	Spring	Post-zoning	General Use	Open	0.806389	1	0	0	0	0	100	0	1	0	0	0	0	0	0	0	0	0	0	0	0	0	0
2397	2397	26/04/2004	11:06:12	Day-time	1710	3	S_1710	Halifax Bay	Viz. 1.5m. Grey day.CHECKED FOR SNAKES	1.5	23.8	-18.97614	146.7985	62.05	0.2124	0.47975	11.48113697	28.8	0.43911	-66	-1	2004	Fall	Pre-zoning	General Use A	Open	1.034166667	3	0	0	0	0	100	0	1	0	0	0	0	0	0	0	0	0	0	0	0	0	0
2398	2398	26/04/2004	11:10:19	Day-time	1710	2	S_1710	Halifax Bay	Viz. 1.5m. Poorr but readable. CHECKED FOR SNAKES. Snake is elongate witrh very small head and bands/blotches	1.5	23.7	-18.97289	146.7949	62.05	0.21478	0.48002	11.18259589	28.8	0.43911	-66	-1	2004	Fall	Pre-zoning	General Use A	Open	1.034166667	2	0	0	0	0	100	0	1	0	0	0	0	0	0	0	0	0	0	1	0	0	0
2399	2399	26/04/2004	11:14:04	Day-time	1710	1	S_1710	Halifax Bay	Viz. 1.5m. Poor but readable. CHECKED FOR SNAKES	1.5	23.9	-18.97022	146.7914	62.05	0.21668	0.48026	10.90223722	28.8	0.43911	-66	-1	2004	Fall	Pre-zoning	General Use A	Open	1.034166667	1	0	0	0	0	100	0	1	0	0	0	0	0	0	0	0	0	0	0	0	0	0
2400	2400	26/04/2004	14:29:09	Day-time	2647	5	S_2647	Acheron I	Viz. 1.5m. Murky and dull. C_talamparoides may be juvenile C_chrysophrys?	1.5	21.8	-18.91514	146.6188	62.55	0.20469	0.4884	5.197945359	29.175	1.37824	-66	-1	2004	Fall	Pre-zoning	General Use A	Open	1.0425	5	0	0	0	0	100	0	1	0	0	0	0	0	0	0	0	0	0	0	0	0	0
2401	2401	26/04/2004	14:31:39	Day-time	2647	3	S_2647	Acheron I	1m Viz., very overcast and gloomy, poor viz., but useable.	1	21.9	-18.91423	146.6163	62.5	0.20435	0.48853	5.360097394	29.175	1.37824	-66	-1	2004	Fall	Pre-zoning	General Use A	Open	1.041666667	3	0	0	0	0	100	0	1	0	0	0	0	0	0	0	0	0	0	0	0	0	0
2402	2402	26/04/2004	14:34:33	Day-time	2647	2	S_2647	Acheron I	1m Viz., very overcast and murky. Ale_sp school is thinbodied one	1	21.9	-18.91311	146.6133	57.56667	0.20386	0.48867	5.568504562	29.175	1.37824	-66	-1	2004	Fall	Pre-zoning	General Use A	Open	0.9594445	2	0	0	0	0	100	0	1	0	0	0	0	0	0	0	0	0	0	0	0	0	0
2409	2409	27/04/2004	6:54:50	Day-time	2660	3	S_2660	Great Palm	overcast, murky, 1.2m Viz.	1.2	24.3	-18.80674	146.62	62.7	0.27974	0.49351	3.854339369	29.1	1.15336	-65	-1	2004	Fall	Pre-zoning	General Use A	Open	1.045	3	0	0	0	0	100	0	1	0	0	0	0	0	0	0	0	0	0	0	0	0	0
2410	2410	27/04/2004	6:57:48	Day-time	2660	2	S_2660	Great Palm	Viz.1.2m. Grainy and poor light.	1.2	24.3	-18.80583	146.617	62.4	0.27826	0.49365	3.881019566	29.1	1.15336	-65	-1	2004	Fall	Pre-zoning	General Use A	Open	1.04	2	0	0	0	0	100	0	1	0	0	0	0	0	0	0	0	0	0	0	0	0	0
2411	2411	27/04/2004	7:00:43	Day-time	2660	1	S_2660	Great Palm	1.1m viz., gloomy and murky	1.1	24.2	-18.80498	146.6141	55.51667	0.27678	0.49378	3.922521249	29.1	1.15336	-65	-1	2004	Fall	Pre-zoning	General Use A	Open	0.925277833	1	0	0	0	0	100	0	1	0	0	0	0	0	0	0	0	0	0	0	0	0	0
2413	2413	27/04/2004	8:51:31	Day-time	2279	3	S_2279	Great Palm	overcast 1.5m viz. grainy	1.5	24.7	-18.84581	146.6673	62.51667	0.28418	0.49015	7.42525137	29.7	0.432392	-65	-1	2004	Fall	Pre-zoning	General Use A	Open	1.0419445	3	0	0	0	0	100	0	1	0	0	0	0	0	0	0	0	0	0	0	0	0	0
2414	2414	27/04/2004	8:54:31	Day-time	2279	2	S_2279	Great Palm	overcast, grainy, 2m viz.interrupted by sled murk	2	25.2	-18.84475	146.6643	59.83333	0.28356	0.49029	7.304816572	29.7	1.37824	-65	-1	2004	Fall	Pre-zoning	General Use A	Open	0.997222167	2	0	0	0	0	90	10	1	0	0	0	0	0	0	0	0	0	0	0	0	0	0
2415	2415	27/04/2004	8:57:39	Day-time	2279	1	S_2279	Great Palm	overcast 2m viz. grainy	2	25.3	-18.84366	146.6612	52.13334	0.28294	0.49044	7.19626378	29.7	1.37824	-65	-1	2004	Fall	Pre-zoning	General Use A	Open	0.868889	1	0	0	0	0	90	10	1	0	0	0	0	0	0	0	0	0	0	0	0	0	0
2421	2421	28/04/2004	7:03:48	Day-time	2078	3	S_2078	Scott Reef	overcast and stormy, viz. 2m, dark, Nem_theo juv has yellow nape	2	34.8	-17.05398	146.1095	62.48333	0.3072	0.59615	3.990420215	29.25	0.53176	-64	-1	2004	Fall	Pre-zoning	General Use	Open	1.041388833	3	0	0	0	0	70	30	1	0	0	0	0	0	0	0	0	0	0	0	0	0	0
2422	2422	28/04/2004	7:06:44	Day-time	2078	2	S_2078	Scott Reef	2m viz., water clear, but overcast and dark	2	35.2	-17.05314	146.1065	57.28333	0.30339	0.59628	4.086805699	29.25	0.53176	-64	-1	2004	Fall	Pre-zoning	General Use	Open	0.954722167	2	0	0	0	0	70	30	1	0	0	0	0	0	0	0	0	0	0	0	0	0	0
2423	2423	28/04/2004	7:09:31	Day-time	2078	1	S_2078	Scott Reef	2m viz., water clear	2	34.6	-17.05225	146.1035	49.66667	0.29964	0.59641	4.203044135	29.25	0.53176	-64	-1	2004	Fall	Pre-zoning	General Use	Open	0.827777833	1	0	0	0	0	70	30	1	0	0	0	0	0	0	0	0	0	0	0	0	0	0
2425	2425	28/04/2004	8:58:16	Day-time	2645	3	S_2645	Scott Reef	overcast 1m viz	1	31.6	-17.12783	146.1278	62.41667	0.29117	0.59181	6.385931309	29.025	0.48478	-64	-1	2004	Fall	Pre-zoning	General Use	Open	1.040277833	3	0	0	0	0	90	10	1	0	0	0	0	0	0	0	0	0	0	0	0	0	0
2426	2426	28/04/2004	9:01:24	Day-time	2645	2	S_2645	Scott Reef	overcast 2m viz. CHECK TAPE. CARANGOIDES DINEMA ADDED FROM IMAGERY BUT UNCERTAIN TIME	2	31.8	-17.12579	146.1251	62.43333	0.28788	0.592	6.48360618	29.025	0.48478	-64	-1	2004	Fall	Pre-zoning	General Use	Open	1.0405555	2	0	0	0	0	90	10	1	0	0	0	0	0	0	0	0	0	0	0	0	0	0
2427	2427	28/04/2004	9:04:24	Day-time	2645	1	S_2645	Scott Reef	Viz. 3m. TAPE NOT FULLY CHECKED. SEPT2006 FOUND NEM_PERO BY ACCIDENT. PROBLEMS WITH CAR_GYMN VS DINEMA. NEEDS CHECKING	3	31.7	-17.12382	146.1224	58.55	0.28472	0.59217	6.589125124	29.025	0.48478	-64	-1	2004	Fall	Pre-zoning	General Use	Open	0.975833333	1	0	0	0	0	90	10	1	0	0	0	0	0	0	0	0	0	0	0	0	0	0
2429	2429	28/04/2004	11:52:20	Day-time	2667	3	S_2667	Flora Passage	1.2m viz., murky, marine snow in water	1.2	52.3	-17.03115	146.3051	62.46667	0.62298	0.59182	3.475977964	28.95	0.26997	-64	-1	2004	Fall	Pre-zoning	General Use	Open	1.041111167	3	0	0	0	0	0	100	1	0	0	0	0	0	0	0	0	0	0	0	0	0	0
2430	2430	28/04/2004	11:55:28	Day-time	2667	2	S_2667	Flora Passage	1m viz., very murky, but good diversity	1	53	-17.03204	146.3023	59.51667	0.61819	0.59185	3.30299186	28.95	0.26997	-64	-1	2004	Fall	Pre-zoning	General Use	Open	0.9919445	2	0	0	0	0	0	100	1	0	0	0	0	0	0	0	0	0	0	0	0	0	0
2431	2431	28/04/2004	11:58:31	Day-time	2667	1	S_2667	Flora Passage	.5m , extremely poor	0.5	53.5	-17.03295	146.2993	51.08333	0.6131	0.59189	3.099547269	28.95	0.26997	-64	-1	2004	Fall	Pre-zoning	General Use	Open	0.851388833	1	0	0	0	0	0	100	1	0	0	0	0	0	0	0	0	0	0	0	0	0	0
2433	2433	28/04/2004	14:10:24	Day-time	1869	3	S_1869	Flora Passage	1.1 m viz., very overcast, very gloomy	1.1	62.9	-16.95184	146.3883	62.51667	0.79711	0.59355	4.583925955	29.475	0.52905	-64	-1	2004	Fall	Pre-zoning	General Use	Open	1.0419445	3	0	0	0	0	100	0	1	0	0	0	0	0	0	0	0	0	0	0	0	0	0
2434	2434	28/04/2004	14:14:02	Day-time	1869	2	S_1869	Flora Passage	0.8m viz., very gloomy and nearly unreadable due to overcast/stormy conditions	0.8	62.8	-16.9506	146.3847	59.81667	0.79196	0.59372	4.964138048	29.475	0.52905	-64	-1	2004	Fall	Pre-zoning	General Use	Open	0.9969445	2	0	0	0	0	100	0	1	0	0	0	0	0	0	0	0	0	0	0	0	0	0
2435	2435	28/04/2004	14:16:58	Day-time	1869	1	S_1869	Flora Passage	0.8m Viz.,pouring rain, overcast, gloomy, very poor tape	0.8	62.8	-16.94957	146.3818	52	0.78764	0.59386	5.278273398	29.175	0.52905	-64	-1	2004	Fall	Pre-zoning	General Use	Open	0.866666667	1	0	0	0	0	100	0	1	0	0	0	0	0	0	0	0	0	0	0	0	0	0
2437	2437	28/04/2004	16:04:28	Day-time	2434	3	S_2434	Flora Passage	1.2m viz., gloomy, but not murky	1.2	70.1	-16.89433	146.4457	62.18333	0.92532	0.59488	2.420327754	29.025	0.47343	-64	-1	2004	Fall	Pre-zoning	General Use	Open	1.036388833	3	0	0	0	0	90	10	1	0	0	0	0	0	0	0	0	0	0	0	0	0	0
2438	2438	28/04/2004	16:06:59	Day-time	2434	2	S_2434	Flora Passage	1.1m viz., gloomy but not murky	1.1	69.3	-16.89416	146.4427	54.58333	0.9196	0.59498	2.471057942	29.025	0.47343	-64	-1	2004	Fall	Pre-zoning	General Use	Open	0.909722167	2	0	0	0	0	90	10	1	0	0	0	0	0	0	0	0	0	0	0	0	0	0
2439	2439	28/04/2004	16:09:36	Day-time	2434	1	S_2434	Flora Passage	1m viz, gloomy, but not too murky	1	68.7	-16.89399	146.4396	47.76667	0.9138	0.59508	2.554532231	29.025	0.47343	-64	-1	2004	Fall	Pre-zoning	General Use	Open	0.796111167	1	0	0	0	0	90	10	1	0	0	0	0	0	0	0	0	0	0	0	0	0	0
2441	2441	29/04/2004	7:27:46	Day-time	2090	3	S_2090	Otter Reef	Viz. 2m. School(s) of DEC_RUSS. Very sharky tape!. CHECKED FOR SEASNAKES. Seasnake probably Aipysurus laevis	2	38	-17.99367	146.452	62	0.49392	0.53838	7.093586926	29.4	0.42469	-63	-1	2004	Fall	Pre-zoning	General Use A	Open	1.033333333	3	0	0	0	0	90	10	1	0	0	0	0	0	0	1	0	0	0	0	1	0	0
2442	2442	29/04/2004	7:32:05	Day-time	2090	2	S_2090	Otter Reef	Viz. 2m. Gloomy. CHECKED FOR SEASNAKES. Probably Aipysurus laevis seasnake.	2	38.8	-17.99166	146.4555	60.68333	0.49906	0.53838	7.314388349	29.4	0.42469	-63	-1	2004	Fall	Pre-zoning	General Use A	Open	1.011388833	2	0	0	0	0	90	10	1	0	0	0	0	0	0	0	0	0	0	0	0	0	0
2443	2443	29/04/2004	7:35:19	Day-time	2090	1	S_2090	Otter Reef	Viz. 3m. CHECKED FOR SEASNAKES. Olive seasnake?	3	38.5	-17.99015	146.4581	50.8	0.50297	0.53838	7.385289061	29.4	0.42469	-63	-1	2004	Fall	Pre-zoning	General Use A	Open	0.846666667	1	0	0	0	0	90	10	1	0	0	0	0	0	0	0	0	0	0	0	0	0	0
2445	2445	29/04/2004	9:09:58	Day-time	1541	3	S_1541	Otter Reef	Viz. 3m. CHECKED FOR SEASNAKES. overcast low light poor viz to 3m	3	37.8	-17.99006	146.5028	62.21667	0.56251	0.53704	3.934961366	29.325	0.37028	-63	-1	2004	Fall	Pre-zoning	General Use A	Open	1.0369445	3	50	0	0	0	50	0	2	0	0	0	0	0	0	0	0	0	0	0	0	0	0
2446	2446	29/04/2004	9:12:54	Day-time	1541	2	S_1541	Otter Reef	Viz. 3m. CHECKED FOR SEASNAKES. overcast poor viz 3m deteriorating to 1m at times	3	37.9	-17.99093	146.5058	58.11666	0.56623	0.5369	3.613151563	29.325	0.37028	-63	-1	2004	Fall	Pre-zoning	General Use A	Open	0.968611	2	10	0	0	0	90	0	1	0	0	0	0	0	0	0	0	0	0	0	0	0	0
2447	2447	29/04/2004	9:15:40	Day-time	1541	1	S_1541	Otter Reef	Viz. 4m. CHECKED FOR SEASNAKES.	4	37.9	-17.99174	146.5087	50.96667	0.56972	0.53677	3.311275845	29.325	0.37028	-63	-1	2004	Fall	Pre-zoning	General Use A	Open	0.8494445	1	10	0	0	0	90	0	1	0	0	0	0	0	0	0	0	0	0	0	0	0	0
2449	2449	29/04/2004	11:44:52	Day-time	1833	3	S_1833	Otter Reef	Viz. 8m. CHECKED FOR SEASNAKES. Excellent CAR_GYMN footage	8	47.2	-18.12708	146.5565	62.21667	0.56472	0.52858	1.57437681	29.325	0.4303	-63	-1	2004	Fall	Pre-zoning	General Use A	Open	1.0369445	3	0	0	0	0	90	10	1	0	0	0	0	0	0	0	0	0	0	0	0	0	0
2450	2450	29/04/2004	11:47:09	Day-time	1833	2	S_1833	Otter Reef	Viz. 6m. CHECKED FOR SEASNAKES. Good foe stereo-measurements	6	48.1	-18.12627	146.5595	55.56667	0.56793	0.52853	1.780534369	29.4	0.4303	-63	-1	2004	Fall	Pre-zoning	General Use A	Open	0.926111167	2	0	0	0	0	100	0	1	0	0	0	0	0	0	0	0	0	0	0	0	0	0
2451	2451	29/04/2004	11:49:26	Day-time	1833	1	S_1833	Otter Reef	Viz. 8m. CHECKED FOR SEASNAKES.	8	50	-18.12546	146.5626	48.96667	0.57115	0.52847	1.987598252	29.4	0.4303	-63	-1	2004	Fall	Pre-zoning	General Use A	Open	0.816111167	1	0	10	0	0	90	0	1	0	0	0	0	0	0	0	0	0	0	0	0	0	0
2453	2453	29/04/2004	15:32:10	Day-time	1543	3	S_1543	Horseshoe Rf	viz.3m., good. The Nem_sp juveniles have some stripes and others have yellow nape blotch	3	70.5	-18.11449	146.9362	62.58333	0.9275	0.51739	3.05132935	29.55	0.38173	-63	-1	2004	Fall	Pre-zoning	General Use B	Open	1.0430555	3	0	0	0	0	100	0	1	0	0	0	0	0	0	0	0	0	0	0	0	0	0
2454	2454	29/04/2004	15:35:19	Day-time	1543	2	S_1543	Horseshoe Rf	Viz. 3m, v small juv Nemipterus -- have yellow blotch on nape. Larger ones have some stripes	3	70.9	-18.11459	146.9329	61.51667	0.92441	0.51748	3.33662517	29.55	0.38173	-63	-1	2004	Fall	Pre-zoning	General Use B	Open	1.025277833	2	0	0	0	0	100	0	1	0	0	0	0	0	0	0	0	0	0	0	0	0	0
2455	2455	29/04/2004	15:38:45	Day-time	1543	1	S_1543	Horseshoe Rf	2m viz.,	2	70.4	-18.11472	146.9293	50.5	0.92087	0.51759	3.656947654	29.55	0.38173	-63	-1	2004	Fall	Pre-zoning	General Use B	Open	0.841666667	1	0	0	0	0	100	0	1	0	0	0	0	0	0	0	0	0	0	0	0	0	0
2457	2457	5/05/2004	13:50:42	Day-time	1526	3	S_1526	Great Palm	Viz. 10m. Superb imagery. CHECKED FOR SNAKES. Car_fulv juv looks like adult Car _coeruleopinnatus?? If so, what is Car_uii?	10	34.9	-18.70259	146.807	62.28333	0.46166	0.49255	12.91965242	25.725	0.20908	-57	-1	2004	Fall	Pre-zoning	General Use A	Open	1.0380555	3	0	0	0	0	100	0	1	0	0	0	0	0	0	0	0	0	0	0	0	0	0
2458	2458	5/05/2004	13:53:18	Day-time	1526	2	S_1526	Great Palm	Viz. 10m. Excellent. CHECKED FOR SNAKES. High priority this site for stereo measurements	10	34.7	-18.70156	146.804	55.13334	0.45954	0.49269	12.68208224	25.725	0.20908	-57	-1	2004	Fall	Pre-zoning	General Use A	Open	0.918889	2	0	0	0	0	100	0	1	0	0	0	0	0	0	0	0	0	0	0	0	0	0
2459	2459	5/05/2004	13:55:53	Day-time	1526	1	S_1526	Great Palm	Viz. 10m Excellent. CHECKED FOR SNAKES. Adult and juvenile snakes on this tape.	10	34.5	-18.70043	146.8012	47.1	0.45745	0.49284	12.45571359	25.725	0.20908	-57	-1	2004	Fall	Pre-zoning	General Use A	Open	0.785	1	0	0	0	0	100	0	1	0	0	0	0	0	0	0	0	0	0	0	0	0	0
2461	2461	8/05/2004	13:10:06	Day-time	1635	3	S_1635	Percy Islands	1m viz	1	36.1	-21.4339	150.0079	61.9	0.27563	0.24676	9.657366013	24.9	0.39305	-54	-1	2004	Fall	Pre-zoning	General Use A	Open	1.031666667	3	0	0	0	0	100	0	1	0	0	0	0	0	0	0	0	0	0	0	0	0	0
2462	2462	8/05/2004	13:12:37	Day-time	1635	2	S_1635	Percy Islands	1m viz	1	36.7	-21.43228	150.0055	54.93333	0.2747	0.24693	9.524323077	24.9	0.39305	-54	-1	2004	Fall	Pre-zoning	General Use A	Open	0.9155555	2	0	0	0	0	100	0	1	0	0	0	0	0	0	0	0	0	0	0	0	0	0
2463	2463	8/05/2004	13:15:16	Day-time	1635	1	S_1635	Percy Islands	1m viz	1	37.5	-21.43054	150.003	47.93333	0.27373	0.24711	9.396468843	24.9	0.39305	-54	-1	2004	Fall	Pre-zoning	General Use A	Open	0.798888833	1	0	0	0	0	100	0	1	0	0	0	0	0	0	0	0	0	0	0	0	0	0
2464	2464	8/05/2004	15:23:28	Day-time	1758	5	S_1758	Percy Islands	Viz. 0.9m. Very dull and murky. Marginal sample.	0.9	34.7	-21.52588	150.0595	62	0.28925	0.24051	9.019123074	24.9	0.38439	-54	-1	2004	Fall	Pre-zoning	General Use A	Open	1.033333333	5	0	0	0	0	100	0	1	0	0	0	0	0	0	0	0	0	0	0	0	0	0
2466	2466	8/05/2004	15:28:18	Day-time	1758	2	S_1758	Percy Islands	Viz. 1.1m. Gloomy and murky. Marginal sample.	1.1	31.9	-21.52124	150.0561	62.45	0.28808	0.24086	9.365443083	24.9	0.38439	-54	-1	2004	Fall	Pre-zoning	General Use A	Open	1.040833333	2	0	0	0	0	100	0	1	0	0	0	0	0	0	0	0	0	0	0	0	0	0
2467	2467	8/05/2004	15:30:38	Day-time	1758	1	S_1758	Percy Islands	0.5m viz	0.5	32	-21.51893	150.0544	62.48333	0.28752	0.24103	9.541818469	24.9	0.38439	-54	-1	2004	Fall	Pre-zoning	General Use A	Open	1.041388833	1	0	0	0	0	100	0	1	0	0	0	0	0	0	0	0	0	0	0	0	0	0
2473	2473	10/05/2004	10:33:18	Day-time	2450	3	S_2450	Broad Sound Channel	Viz. 1.1m. Marginal sample. Murky	1.1	25	-22.12412	150.3254	62.48333	0.11719	0.20334	4.568240416	24.525	0.55022	-52	-1	2004	Fall	Pre-zoning	General Use A	Open	1.041388833	3	0	0	0	0	100	0	1	0	0	0	0	0	0	0	0	0	0	0	0	0	0
2474	2474	10/05/2004	10:36:16	Day-time	2450	2	S_2450	Broad Sound Channel	Viz. 1m. Marginal sample. Murky	1	25	-22.12138	150.3235	59.58333	0.1174	0.20353	4.593068497	24.525	0.55022	-52	-1	2004	Fall	Pre-zoning	General Use A	Open	0.9930555	2	0	0	0	0	100	0	1	0	0	0	0	0	0	0	0	0	0	0	0	0	0
2475	2475	10/05/2004	10:38:53	Day-time	2450	1	S_2450	Broad Sound Channel	0.5m viz	0.5	25.1	-22.11899	150.3219	51.75	0.11759	0.20371	4.6366521	24.525	0.55022	-52	-1	2004	Fall	Pre-zoning	General Use A	Open	0.8625	1	0	0	0	0	100	0	1	0	0	0	0	0	0	0	0	0	0	0	0	0	0
2481	2481	11/05/2004	9:15:18	Day-time	2768	3	S_2768	Shoalwater Bay	Viz. 0.9m. Extremeley murky. Marginal sample.	0.9	16	-22.37836	150.3365	58.91667	0.02331	0.1926	2.328439627	24.3	2.77616	-51	-1	2004	Fall	Pre-zoning	General Use A	Open	0.9819445	3	0	0	0	0	100	0	1	0	0	0	0	0	0	0	0	0	0	0	0	0	0
2482	2482	11/05/2004	9:17:58	Day-time	2768	2	S_2768	Shoalwater Bay	Viz. 1m. Extremeley murky. Marginal sample.	1	17.5	-22.37656	150.3331	53.05	0.0223	0.19282	2.037073364	24.3	0.58176	-51	-1	2004	Fall	Pre-zoning	General Use A	Open	0.884166667	2	0	0	0	0	100	0	1	0	0	0	0	0	0	0	0	0	0	0	0	0	0
2493	2493	12/05/2004	12:09:33	Day-time	1568	3	S_1568	off Cape Townshend	Viz.1.1m Very gloomy. Low light	1.1	61.1	-22.11399	150.9238	62.43333	0.20826	0.1785	25.5483288	24.9	0.51026	-50	-1	2004	Fall	Pre-zoning	General Use A	Open	1.0405555	3	0	0	0	0	100	0	1	0	0	0	0	0	0	0	0	0	0	0	0	0	0
2494	2494	12/05/2004	12:12:45	Day-time	1568	2	S_1568	off Cape Townshend	Viz. 1.1m. Very low light, but readable and diverse	1.1	60.6	-22.114	150.9279	62.55	0.20993	0.17834	25.96805871	24.9	0.51026	-50	-1	2004	Fall	Pre-zoning	General Use A	Open	1.0425	2	0	0	0	0	100	0	1	0	0	0	0	0	0	0	0	0	1	0	0	0	0
2495	2495	12/05/2004	12:15:09	Day-time	1568	1	S_1568	off Cape Townshend	Viz. 1.1m. Very dark, caused by low light though water column. Readable and diverse	1.1	60.9	-22.11402	150.931	62.46667	0.21118	0.17821	26.28165557	24.9	0.51026	-50	-1	2004	Fall	Pre-zoning	General Use A	Open	1.041111167	1	0	0	0	0	100	0	1	0	0	0	0	0	0	0	0	0	0	0	0	0	0
2497	2497	12/05/2004	14:42:44	Day-time	1572	3	S_1572	off Cape Townshend	Viz. 1.1m. Low light. Very gloomy	1.1	59.4	-22.19743	150.9303	62.53333	0.17766	0.17441	26.28158948	24.825	0.52722	-50	-1	2004	Fall	Pre-zoning	General Use A	Open	1.042222167	3	0	0	0	0	100	0	1	0	0	0	0	0	0	0	0	0	0	0	0	0	0
2498	2498	12/05/2004	14:45:26	Day-time	1572	2	S_1572	off Cape Townshend	Viz. 1.1m, Very gloomy. Low light	1.1	59.6	-22.19499	150.9278	60.98333	0.17742	0.17462	26.23131777	24.825	0.52722	-50	-1	2004	Fall	Pre-zoning	General Use A	Open	1.016388833	2	0	0	0	0	100	0	1	0	0	0	0	0	0	0	0	0	0	0	0	0	0
2499	2499	12/05/2004	14:48:14	Day-time	1572	1	S_1572	off Cape Townshend	Viz. 1.1m. Low light and very gloomy	1.1	59.7	-22.19248	150.9252	52.31667	0.17719	0.17484	26.18460037	24.825	0.52722	-50	-1	2004	Fall	Pre-zoning	General Use A	Open	0.8719445	1	0	0	0	0	100	0	1	0	0	0	0	0	0	0	0	0	0	0	0	0	0
2501	2501	13/05/2004	7:45:18	Day-time	1674	3	S_1674	off Cape Townshend	Viz. 2m. Readable when contrast dialled up.	2	57.8	-22.49378	151.4285	62.48333	0.33638	0.1406	18.36317098	25.425	0.47228	-49	-1	2004	Fall	Pre-zoning	General Use A	Open	1.041388833	3	0	0	0	0	100	0	1	0	0	0	0	0	0	0	0	0	0	0	1	0	0
2502	2502	13/05/2004	7:48:24	Day-time	1674	2	S_1674	off Cape Townshend	Viz. 1m. Gloomy. Readable when contrast dialled up. Car_uii juvs have elongate anal and dorsal rays	1	58.2	-22.49066	151.4276	59.4	0.33599	0.14078	18.70699464	25.425	0.47228	-49	-1	2004	Fall	Pre-zoning	General Use A	Open	0.99	2	0	0	0	0	100	0	1	0	0	0	0	0	0	0	0	0	0	0	0	0	0
2503	2503	13/05/2004	7:51:14	Day-time	1674	1	S_1674	off Cape Townshend	Viz. 1m. Very gloomy. Marginal sample, but readable with contrast dialled up.	1	57.6	-22.48781	151.4268	49.78333	0.33564	0.14095	19.02050436	25.425	0.47228	-49	-1	2004	Fall	Pre-zoning	General Use A	Open	0.829722167	1	0	0	0	0	100	0	1	0	0	0	0	0	0	0	0	0	0	0	0	0	0
2505	2505	13/05/2004	9:50:31	Day-time	1686	3	S_1686	off Cape Townshend	Viz. 1.5m. CHECKED IMAGES. dark blurry image	1.5	64.7	-22.60222	151.4573	62.63334	0.35291	0.13433	7.521728651	25.35	0.38606	-49	-1	2004	Fall	Pre-zoning	General Use A	Open	1.043889	3	0	0	0	0	100	0	1	0	0	0	0	0	0	0	0	0	0	0	1	0	0
2506	2506	13/05/2004	9:53:41	Day-time	1686	2	S_1686	off Cape Townshend	Viz. 1m. CHECKED IMAGES. sunny no cloud, very dark image,	1	64.6	-22.60296	151.4606	62.5	0.35471	0.13416	7.186469907	25.35	0.38606	-49	-1	2004	Fall	Pre-zoning	General Use A	Open	1.041666667	2	0	0	0	0	100	0	1	0	0	0	0	0	0	0	0	0	0	0	0	0	0
2507	2507	13/05/2004	9:56:31	Day-time	1686	1	S_1686	off Cape Townshend	Viz. 1m. CHECKED IMAGES. Dark	1	64.2	-22.60367	151.4636	62.5	0.35634	0.13401	6.880902282	25.35	0.38606	-49	-1	2004	Fall	Pre-zoning	General Use A	Open	1.041666667	1	0	0	0	0	100	0	1	0	0	0	0	0	0	0	0	0	0	0	0	0	0
2516	2516	14/05/2004	7:27:26	Day-time	2700	5	S_2700	inner Swains	Viz. 0.9m. Very poor. Better slightly as tape progresses. No good for stereo measurements	0.9	104	-22.52585	152.6134	62.5	0.89706	0.10555	10.68862443	25.575	0.22727	-48	-1	2004	Fall	Pre-zoning	General Use A	Open	1.041666667	5	0	0	0	0	90	10	1	0	0	0	0	0	0	0	0	0	0	0	0	0	0
2525	2525	14/05/2004	12:09:47	Day-time	2206	3	S_2206	inner Swains	Viz. 1.3m. Low light and dim. Useful. Great reds action.	1.3	86.5	-22.55498	152.698	62.46667	0.9417	0.10281	6.029698504	25.65	0.19994	-48	-1	2004	Fall	Pre-zoning	General Use A	Open	1.041111167	3	0	0	0	0	90	10	1	0	0	0	0	0	0	0	0	0	0	0	0	0	0
2526	2526	14/05/2004	12:12:18	Day-time	2206	2	S_2206	inner Swains	Viz. 1.3m. Low light, but clear water. Useful Sample.	1.3	84.2	-22.55239	152.6965	62.58333	0.94065	0.10298	6.268253656	25.65	0.19994	-48	-1	2004	Fall	Pre-zoning	General Use A	Open	1.0430555	2	0	0	0	0	90	10	1	0	0	0	0	0	0	0	0	0	0	0	0	0	0
2527	2527	14/05/2004	12:15:02	Day-time	2206	1	S_2206	inner Swains	1.2m viz. Low light but clear water. Poor imagery. Marginal sample but OK for analyses	1.2	84.2	-22.5496	152.695	62.65	0.93947	0.10316	6.528512863	25.65	0.19994	-48	-1	2004	Fall	Pre-zoning	General Use A	Open	1.044166667	1	0	0	0	0	90	10	1	0	0	0	0	0	0	1	0	0	0	0	0	0	0
2545	2545	20/05/2004	14:53:23	Day-time	1915	3	S_1915	Port Curtis	Viz 4m. IMAGES CHECKED. Viz 4 m lots of marine snow	4	19	-23.84494	151.4762	62.46667	0.13785	0.08723	8.069642579	23.1	2.45968	-42	-1	2004	Fall	Pre-zoning	General Use A	Open	1.041111167	3	0	0	0	0	100	0	1	0	0	0	0	0	0	0	0	0	0	0	0	0	0
2546	2546	20/05/2004	14:54:55	Day-time	1915	2	S_1915	Port Curtis	Viz 5 m. IMAGES CHECKED. overcast, ~60% high cloud, marine snow in watercolumn	5	18.9	-23.84411	151.4737	62.51667	0.13644	0.08738	7.945178874	23.1	2.45968	-42	-1	2004	Fall	Pre-zoning	General Use A	Open	1.0419445	2	0	0	0	0	100	0	1	0	0	0	0	0	0	0	0	0	0	0	0	0	0
2547	2547	20/05/2004	14:57:32	Day-time	1915	1	S_1915	Port Curtis	Viz 5 m. IMAGES CHECKED.	5	18.2	-23.84282	151.4697	62.56667	0.1343	0.08763	7.637346949	23.1	2.45968	-42	-1	2004	Fall	Pre-zoning	General Use A	Open	1.042777833	1	0	0	0	0	100	0	1	0	0	0	0	0	0	0	0	0	0	0	0	0	0
2549	2549	21/05/2004	7:12:26	Day-time	2421	3	S_2421	off Cape Capricorn	Viz 4m, sunny, <5% cloud, low light. CHECKED IMAGES.	4	28.5	-23.36694	151.1934	62.5	0.18939	0.11642	4.437526243	23.625	0.47801	-41	-1	2004	Fall	Pre-zoning	General Use A	Open	1.041666667	3	0	0	0	0	90	10	1	0	0	0	0	0	0	0	0	0	0	0	0	0	0
2550	2550	21/05/2004	7:14:39	Day-time	2421	2	S_2421	off Cape Capricorn	Viz 4m. CHECKED IMAGES., sunny, 5% high cloud, low light on bottom, bait bag not on bottom, light improves after 30 min	4	28.6	-23.36436	151.1907	59.25	0.18911	0.11664	4.469665966	23.625	0.47801	-41	-1	2004	Fall	Pre-zoning	General Use A	Open	0.9875	2	0	0	0	0	90	10	1	0	0	0	0	0	0	0	0	0	0	0	0	0	0
2551	2551	21/05/2004	7:16:24	Day-time	2421	1	S_2421	off Cape Capricorn	5m viz. CHECKED IMAGES.	5	28.2	-23.3621	151.1884	51.06667	0.18893	0.11682	4.528889422	23.625	0.47801	-41	-1	2004	Fall	Pre-zoning	General Use A	Open	0.851111167	1	0	0	0	0	90	10	1	0	0	0	0	0	0	0	0	0	0	0	0	0	0
2553	2553	21/05/2004	9:09:59	Day-time	2359	3	S_2359	off Cape Capricorn	Viz 8m.CHECKED IMAGES. sunny, no cloud. MAY BE RPOBLEM WITH CORIS ID	8	29.6	-23.26602	151.1622	62.41667	0.22057	0.12118	7.875170141	23.775	0.51841	-41	-1	2004	Fall	Pre-zoning	General Use A	Open	1.040277833	3	10	0	0	0	90	0	1	0	0	0	0	0	0	0	0	0	0	0	0	0	0
2554	2554	21/05/2004	9:11:55	Day-time	2359	2	S_2359	off Cape Capricorn	Viz 8m , sunny, no cloud. CHECKED IMAGES.	8	28.9	-23.26307	151.1599	56.65	0.21904	0.1214	7.775331969	23.775	0.51841	-41	-1	2004	Fall	Pre-zoning	General Use A	Open	0.944166667	2	20	0	0	0	80	0	1	0	0	0	0	0	0	0	0	0	0	0	0	0	0
2555	2555	21/05/2004	9:13:35	Day-time	2359	1	S_2359	off Cape Capricorn	8m viz	8	28.5	-23.26039	151.1578	47.38334	0.21763	0.12159	7.704696132	23.775	0.51841	-41	-1	2004	Fall	Pre-zoning	General Use A	Open	0.789722333	1	20	0	0	0	80	0	1	0	0	0	0	0	0	0	0	0	0	0	0	0	0
2557	2557	21/05/2004	11:03:27	Day-time	2366	3	S_2366	Keppel Islands	Viz 8 m. IMAGES CHECKED. Sunny no cloud, flat bottom	8	23.2	-23.21671	151.0648	62.48333	0.1568	0.12768	3.9144313	23.7	0.55286	-41	-1	2004	Fall	Pre-zoning	General Use A	Open	1.041388833	3	0	0	0	0	90	10	1	0	1	0	0	0	0	0	0	0	0	0	0	0	0
2558	2558	21/05/2004	11:05:28	Day-time	2366	2	S_2366	Keppel Islands	Viz 6m. CHECKED IMAGES. sunny, no cloud	6	22.4	-23.21476	151.0616	56.41667	0.15481	0.1279	4.091056598	23.7	0.55286	-41	-1	2004	Fall	Pre-zoning	General Use A	Open	0.940277833	2	0	0	0	0	100	0	1	0	0	0	0	0	0	0	0	0	0	0	0	0	0
2559	2559	21/05/2004	11:07:18	Day-time	2366	1	S_2366	Keppel Islands	Viz 7 m. IMAGES CHECKED.	7	22.7	-23.21311	151.0591	50.31667	0.15319	0.12808	4.254848706	23.7	0.55286	-41	-1	2004	Fall	Pre-zoning	General Use A	Open	0.838611167	1	10	0	0	0	90	0	1	0	1	0	0	0	0	0	0	0	0	0	0	0	0
2561	2561	21/05/2004	13:13:36	Day-time	2676	3	S_2676	Keppel Islands	Viz 4 m.CHECKED IMAGES., sunny, 10% high cloud	4	14.1	-23.29364	150.9569	62.48333	0.08685	0.13068	3.15757556	23.4	2.42359	-41	-1	2004	Fall	Pre-zoning	General Use A	Open	1.041388833	3	0	0	0	0	100	0	1	0	0	0	0	0	0	0	0	0	0	0	0	0	0
2562	2562	21/05/2004	13:15:56	Day-time	2676	2	S_2676	Keppel Islands	Viz 4 m. CHECKED IMAGES., sunny, 10% high cloud, erratic current and lots of marine snow, salps, coelenterates, bait off bottom, L. lunaris has black on top and white on bottom of caudal fin	4	14.4	-23.29217	150.9537	61.36666	0.08457	0.13089	2.912507765	23.4	2.42359	-41	-1	2004	Fall	Pre-zoning	General Use A	Open	1.022777667	2	0	0	0	0	100	0	1	0	0	0	0	0	0	0	0	0	0	0	0	0	0
2563	2563	21/05/2004	13:17:58	Day-time	2676	1	S_2676	Keppel Islands	Viz. 5m. CHECKED IMAGES.	5	14.1	-23.29091	150.9509	50.18333	0.08261	0.13107	2.7213443	23.4	2.42359	-41	-1	2004	Fall	Pre-zoning	General Use A	Open	0.836388833	1	0	0	0	0	100	0	1	0	0	0	0	0	0	0	0	0	0	0	0	0	0
2565	2565	21/05/2004	15:02:44	Day-time	2239	3	S_2239	Keppel Islands	Viz. 2m.	2	14.6	-23.32434	150.919	62.51667	0.0691	0.13161	1.286089483	23.4	2.42359	-41	-1	2004	Fall	Pre-zoning	General Use A	Open	1.0419445	3	0	0	0	0	100	0	1	0	0	0	0	0	0	0	0	0	0	0	0	0	0
2566	2566	21/05/2004	15:05:07	Day-time	2239	2	S_2239	Keppel Islands	1m viz	1	14	-23.32389	150.9158	58.96667	0.06708	0.13178	1.578425958	23.4	2.42359	-41	-1	2004	Fall	Pre-zoning	General Use A	Open	0.982777833	2	0	0	0	0	100	0	1	0	0	0	0	0	0	0	0	0	0	0	0	0	0
2567	2567	21/05/2004	15:07:05	Day-time	2239	1	S_2239	Keppel Islands	1m viz	1	13.1	-23.32352	150.9131	52.68333	0.06537	0.13193	1.837021294	23.4	2.42359	-41	-1	2004	Fall	Pre-zoning	General Use A	Open	0.8780555	1	0	0	0	0	100	0	1	0	0	0	0	0	0	0	0	0	0	0	0	0	0
2569	2569	22/05/2004	8:03:06	Day-time	1749	3	S_1749	Heron Island	Viz 8 m. IMAGES CHECKED. Overcast day. Clearwater. CHANGED CAR_DEEP_BANDED TO CAR_UII ADULT	8	51.7	-23.21358	151.8837	62.5	0.61985	0.08881	0.697994083	24.45	0.32687	-40	-1	2004	Fall	Pre-zoning	General Use B	Open	1.041666667	3	30	0	0	0	40	30	1	0	0	0	0	0	0	0	0	0	0	0	0	0	0
2570	2570	22/05/2004	8:05:26	Day-time	1749	2	S_1749	Heron Island	Viz 6 m. IMAGES CHECKED. Overcast day. Clear water, light poor. CHANGED CAR_DEEP_BANDED TO CAR_UII ADULT	6	52.8	-23.2129	151.8806	61.1	0.61827	0.08897	0.781270774	24.45	0.32687	-40	-1	2004	Fall	Pre-zoning	General Use B	Open	1.018333333	2	30	0	0	0	40	30	1	0	0	0	0	0	0	0	0	0	0	0	0	0	0
2571	2571	22/05/2004	8:07:35	Day-time	1749	1	S_1749	Heron Island	Viz 8 m. IMAGES CHECKED. Low contrast.	8	52.4	-23.21219	151.8778	53.88334	0.61689	0.08912	0.924674434	24.45	0.32687	-40	-1	2004	Fall	Pre-zoning	General Use B	Open	0.898055667	1	30	0	0	0	40	30	2	0	0	0	0	0	0	0	0	0	0	0	0	0	0
2573	2573	22/05/2004	11:21:25	Day-time	2222	3	S_2222	Heron Island	Viz 5m. CHECKED IMAGES. Excellent potential this site for stereo-video., cloudy 90%, bright, lot of marine snow or suspended sediment, water clarity improves after 20 mins viz 6m. CHANGED CAR_DEEP_BANDED TO CAR_UII ADULT. Added car_fulv juvenile to list	5	36.2	-23.35675	151.8465	62.46667	0.57222	0.08444	4.531221617	24.45	0.30561	-40	-1	2004	Fall	Pre-zoning	General Use B	Open	1.041111167	3	0	10	0	0	50	40	1	0	0	0	0	0	0	0	0	0	0	0	0	0	0
2574	2574	22/05/2004	11:23:48	Day-time	2222	2	S_2222	Heron Island	Viz 8 m.CHECKED IMAGES., cloudy 100%, bright, water clear and little current. Excellent potential this site for stereo-video measurement.	8	32.7	-23.3568	151.8426	56.41667	0.56984	0.08461	4.704868493	24.45	0.30561	-40	-1	2004	Fall	Pre-zoning	General Use A	Open	0.940277833	2	0	0	0	0	50	50	1	0	0	0	0	0	0	0	0	0	0	0	0	0	0
2575	2575	22/05/2004	11:26:01	Day-time	2222	1	S_2222	Heron Island	10m viz.CHECKED IMAGES. Excellent potentisl this site for stereo-video measurement.	10	32.8	-23.35684	151.839	49.26667	0.56765	0.08478	4.851138714	24.45	0.30561	-40	-1	2004	Fall	Pre-zoning	General Use A	Open	0.821111167	1	0	0	0	0	100	0	1	0	0	0	0	0	0	0	0	0	0	0	0	0	0
2577	2577	23/05/2004	7:59:42	Day-time	2013	3	S_2013	Lady Musgrave Isl	Viz. 7m. CHECKED IMAGES. sunny 20% cloud, no current	7	49	-23.96496	152.4216	61.76667	0.83472	0.03399	5.165178809	24.525	2.01867	-39	-1	2004	Fall	Pre-zoning	General Use A	Open	1.0294445	3	0	0	0	0	90	10	1	0	0	0	0	0	0	0	0	0	0	0	0	0	0
2578	2578	23/05/2004	8:02:21	Day-time	2013	2	S_2013	Lady Musgrave Isl	Viz. 9m. CHECKED IMAGES. sunny, 20% cloud, flat,	9	50	-23.96146	152.4195	53.95	0.83852	0.03421	4.748234903	24.525	2.01867	-39	-1	2004	Fall	Pre-zoning	General Use A	Open	0.899166667	2	10	0	0	0	80	10	1	0	0	0	0	0	0	0	0	0	0	0	0	0	0
2579	2579	23/05/2004	8:04:25	Day-time	2013	1	S_2013	Lady Musgrave Isl	10m viz	10	50	-23.95894	152.418	47.15	0.84125	0.03436	4.451544688	24.525	2.01867	-39	-1	2004	Fall	Pre-zoning	General Use A	Open	0.785833333	1	10	0	0	0	80	10	1	0	0	0	0	0	0	0	0	0	0	0	0	0	0
2581	2581	23/05/2004	9:55:22	Day-time	2014	3	S_2014	Lady Musgrave Isl	Viz 15 m. IMAGES CHECKED. overcast, few (poss 5) hermit and/or other crabs, hermit crabs come in to feed	15	38.4	-24.05602	152.4164	62.48333	0.7283	0.03158	15.01580533	24.3	0.20956	-39	-1	2004	Fall	Pre-zoning	General Use A	Open	1.041388833	3	0	0	0	0	90	10	1	0	0	0	0	0	0	0	0	0	0	0	0	0	0
2582	2582	23/05/2004	9:58:10	Day-time	2014	2	S_2014	Lady Musgrave Isl	Viz 15 m. IMAGES CHECKED. water clear, sky overcast, ~10 hermit crabs	15	40.5	-24.05301	152.4138	62.5	0.72918	0.03181	14.65102639	24.3	0.20956	-39	-1	2004	Fall	Pre-zoning	General Use A	Open	1.041666667	2	0	0	0	0	90	10	1	0	0	0	0	0	0	0	0	0	0	0	0	0	0
2583	2583	23/05/2004	10:00:20	Day-time	2014	1	S_2014	Lady Musgrave Isl	Viz 10 m. IMAGES CHECKED.	10	41.7	-24.05058	152.4117	62.55	0.72988	0.032	14.35829176	24.3	0.20956	-39	-1	2004	Fall	Pre-zoning	General Use A	Open	1.0425	1	0	0	0	0	90	10	1	0	0	0	0	0	0	0	0	0	0	0	0	0	0
2585	2585	23/05/2004	12:18:04	Day-time	1647	3	S_1647	Lady Musgrave Isl	Viz 15 m. IMAGES CHECKED. Overcast, some (poss 10) hermit crabs, small Portunid crab feeding on bag from 45 min	15	42.1	-24.07522	152.4838	62.53333	0.76287	0.02743	18.76096812	24.225	0.21768	-39	-1	2004	Fall	Pre-zoning	General Use A	Open	1.042222167	3	0	0	0	0	100	0	1	0	0	0	0	0	0	0	0	0	0	0	0	0	0
2586	2586	23/05/2004	12:20:24	Day-time	1647	2	S_1647	Lady Musgrave Isl	Viz 10 m. IMAGES CHECKED. 100% light cloud/overcast, water clear, some (poss 2) rocks were hermit crabs	10	41.9	-24.07219	152.4816	62.51667	0.76266	0.02763	18.36452848	24.225	0.21768	-39	-1	2004	Fall	Pre-zoning	General Use A	Open	1.0419445	2	0	0	0	0	100	0	1	0	0	0	0	0	0	0	0	0	0	0	0	0	0
2587	2587	23/05/2004	12:22:31	Day-time	1647	1	S_1647	Lady Musgrave Isl	Viz 12 m. IMAGES CHECKED.	12	42.1	-24.0697	152.4798	62.53333	0.76355	0.0278	18.04036204	24.225	0.21768	-39	-1	2004	Fall	Pre-zoning	General Use A	Open	1.042222167	1	0	0	0	0	100	0	1	0	0	0	0	0	0	0	0	0	0	0	0	0	0
2589	2589	23/05/2004	15:11:43	Day-time	2008	3	S_2008	Lady Eliot	10m viz	10	49.9	-24.07623	152.586	62.5	0.86142	0.0219	12.85380596	24.45	0.17621	-39	-1	2004	Fall	Pre-zoning	General Use A	Open	1.041666667	3	20	0	0	0	80	0	1	0	0	0	0	0	0	0	0	0	0	0	0	0	0
2590	2590	23/05/2004	15:14:02	Day-time	2008	2	S_2008	Lady Eliot			50.3	-24.07256	152.5848	55.66667	0.86276	0.02207	13.12115462	24.45	0.17621	-39	-1	2004	Fall	Pre-zoning	General Use A	Open	0.927777833	2	10	0	0	0	90	0	1	0	0	0	0	0	0	0	0	0	0	0	0	0	0
2591	2591	23/05/2004	15:15:55	Day-time	2008	1	S_2008	Lady Eliot	10m viz spanner crab	10	50.7	-24.06955	152.5838	48.53333	0.86376	0.0222	13.34684431	24.45	0.17621	-39	-1	2004	Fall	Pre-zoning	General Use A	Open	0.808888833	1	10	0	0	0	90	0	1	0	0	0	0	0	0	0	0	0	0	0	0	0	0
2593	2593	24/05/2004	12:59:03	Day-time	2211	3	S_2211	Bell Cay (off HighPeak Isl)	Viz 4m. CHECKED IMAGES. Sunny 40% cloud, darkuntil 30 min then better light, low contrast, blurry, two cods appeared at 22min (see Plectropomas and Lutj_sp). Lutj_smbanded looks like a Choerodon/Cheilinus	4	62.2	-21.81732	150.9184	62.51667	0.35407	0.19279	9.808635906	25.35	0.40617	-38	-1	2004	Fall	Pre-zoning	General Use A	Open	1.0419445	3	0	0	0	0	80	20	1	0	0	0	0	0	0	0	0	0	0	0	0	0	0
2594	2594	24/05/2004	13:01:24	Day-time	2211	2	S_2211	Bell Cay (off HighPeak Isl)	Viz 4m. CHECKED IMAGES. sunny 50% cloud, darkuntil 30 min then better light, low contrast,	4	62.1	-21.81512	150.9152	62.48333	0.35436	0.19302	9.575706186	25.35	0.43664	-38	-1	2004	Fall	Pre-zoning	General Use A	Open	1.041388833	2	0	10	0	0	70	20	1	0	0	0	0	0	0	0	0	0	0	0	0	0	0
2595	2595	24/05/2004	13:03:36	Day-time	2211	1	S_2211	Bell Cay (off HighPeak Isl)	Viz 4m. CHECKED IMAGES.	4	63	-21.81335	150.9126	53.43333	0.35462	0.19321	9.397537113	25.35	0.43664	-38	-1	2004	Fall	Pre-zoning	General Use A	Open	0.8905555	1	0	0	0	0	80	20	1	0	0	0	0	0	0	0	0	0	0	0	0	0	0
2597	2597	24/05/2004	15:01:15	Day-time	2202	3	S_2202	nr Herald Reef	Viz. 0.9m. Useful sample.	0.9	76.3	-21.75211	150.9647	62.5	0.40185	0.19424	4.361539982	25.425	0.40617	-38	-1	2004	Fall	Pre-zoning	General Use A	Open	1.041666667	3	0	0	0	0	90	10	1	0	0	0	0	0	0	0	0	0	0	0	0	0	0
2598	2598	24/05/2004	15:01:16	Day-time	2202	2	S_2202	nr Herald Reef	Viz. 0.9m. Very dim. Useful sample.	0.9	76.3	-21.75209	150.9647	59.68333	0.40186	0.19425	4.359139279	25.425	0.40617	-38	-1	2004	Fall	Pre-zoning	General Use A	Open	0.994722167	2	0	0	0	0	90	10	1	0	0	0	0	0	0	0	0	0	0	0	0	0	0
2599	2599	24/05/2004	15:03:33	Day-time	2202	1	S_2202	nr Herald Reef	Viz. 0.8m. Very dim due to low light. Marginal sample.	0.8	76.1	-21.74956	150.9629	50.38334	0.40266	0.19444	4.034281973	25.425	0.41096	-38	-1	2004	Fall	Pre-zoning	General Use A	Open	0.839722333	1	0	0	0	0	90	10	1	0	0	0	0	0	0	0	0	0	0	0	0	0	0
2601	2601	25/05/2004	7:56:05	Day-time	2223	3	S_2223	Swains	6m viz	6	57.3	-21.43321	151.3561	62.56667	0.68924	0.19732	3.461456543	25.5	0.51179	-37	-1	2004	Fall	Pre-zoning	General Use B	Open	1.042777833	3	20	0	0	0	40	40	1	0	0	0	0	0	0	0	0	0	0	0	0	0	0
2602	2602	25/05/2004	7:58:46	Day-time	2223	2	S_2223	Swains	7m viz	7	58.6	-21.43236	151.3523	62.56667	0.68855	0.19749	3.140606409	25.5	0.51179	-37	-1	2004	Fall	Pre-zoning	General Use B	Open	1.042777833	2	0	0	0	0	50	50	1	0	0	0	0	0	0	0	0	0	0	0	0	0	0
2603	2603	25/05/2004	8:01:00	Day-time	2223	1	S_2223	Swains	5m viz	5	61.4	-21.43166	151.3491	57.8	0.68797	0.19762	2.889574693	25.5	0.51179	-37	-1	2004	Fall	Pre-zoning	General Use B	Open	0.963333333	1	0	0	0	0	50	50	1	0	0	0	0	0	0	0	0	0	0	0	0	0	0
2605	2605	25/05/2004	11:02:12	Day-time	1841	3	S_1841	Swains	7m viz position marked on retrieval	7	57.2	-21.30197	151.4756	62.51667	0.79114	0.20083	2.205766012	25.5	0.45688	-37	-1	2004	Fall	Pre-zoning	General Use B	Open	1.0419445	3	40	0	0	0	30	30	2	0	1	0	0	0	0	0	0	0	0	0	0	0	0
2606	2606	25/05/2004	11:04:57	Day-time	1841	2	S_1841	Swains	6m vizposition marked on retrieval	6	53.3	-21.30197	151.4756	62.5	0.79114	0.20083	2.205766012	25.5	0.45688	-37	-1	2004	Fall	Pre-zoning	General Use B	Open	1.041666667	2	10	0	10	0	30	50	2	0	0	0	0	0	0	0	0	0	0	0	0	0	0
2607	2607	25/05/2004	11:07:07	Day-time	1841	1	S_1841	Swains	position marked on retrieval		59.2	-21.30197	151.4756	62.56667	0.79114	0.20083	2.205766012	25.5	0.45688	-37	-1	2004	Fall	Pre-zoning	General Use B	Open	1.042777833	1	20	10	30	10	10	20	3	0	0	0	0	0	1	0	0	0	0	0	0	0	0
2609	2609	25/05/2004	14:10:12	Day-time	1969	3	S_1969	Swains	Viz. 8m. CHECKED IMAGES.	8	55	-21.25518	151.6373	62.51667	0.8601	0.19892	2.442303817	25.5	0.48119	-37	-1	2004	Fall	Pre-zoning	General Use B	Open	1.0419445	3	0	0	0	0	100	0	1	0	1	0	0	0	0	0	0	0	0	0	0	0	0
2610	2610	25/05/2004	14:13:03	Day-time	1969	2	S_1969	Swains	Viz. 8m. CHECKED IMAGES. POTENTIAL THIS SITE FOR STEREO-MEASUREMENTS.	8	54.8	-21.25318	151.6342	57.38334	0.8604	0.19911	2.706896995	25.5	0.48119	-37	-1	2004	Fall	Pre-zoning	General Use B	Open	0.956389	2	0	0	0	0	100	0	1	0	0	0	0	0	0	0	0	0	0	0	0	0	0
2611	2611	25/05/2004	14:15:21	Day-time	1969	1	S_1969	Swains	Viz. 10m. CHECKED IMAGES. POTENTIAL THIS SITE FOR STEREO-MEASUREMENTS.	10	53.5	-21.25134	151.6312	51.28333	0.86065	0.19929	2.486439759	25.5	0.48119	-37	-1	2004	Fall	Pre-zoning	General Use B	Open	0.854722167	1	0	0	0	0	100	0	1	0	0	0	0	0	0	0	0	0	0	0	0	0	0
2613	2613	25/05/2004	16:05:35	Day-time	1966	3	S_1966	Swains	8m viz overcast low contrast	8	61.1	-21.20426	151.6551	57.51667	0.89157	0.20127	3.776526476	25.65	0.41527	-37	-1	2004	Fall	Pre-zoning	General Use B	Open	0.958611167	3	0	0	0	0	100	0	1	0	0	0	0	0	0	0	0	0	0	0	0	0	0
2614	2614	25/05/2004	16:08:00	Day-time	1966	2	S_1966	Swains	Viz. 8m. Low contrast. CHECKED IMAGES. POTENTIAL THIS SITE FOR STEREO-VIDEO MEASUREMENT	8	58.4	-21.20749	151.6539	49.31667	0.88954	0.20112	3.517083026	25.65	0.41527	-37	-1	2004	Fall	Pre-zoning	General Use B	Open	0.8219445	2	0	0	0	0	100	0	1	0	0	0	0	0	0	0	0	0	0	0	0	0	0
2615	2615	25/05/2004	16:10:15	Day-time	1966	1	S_1966	Swains	7m viz low contrast	7	59.8	-21.21045	151.6527	41.26667	0.88767	0.20099	3.298523301	25.65	0.41527	-37	-1	2004	Fall	Pre-zoning	General Use B	Open	0.687777833	1	0	0	0	0	100	0	1	0	0	0	0	0	0	0	0	0	0	0	0	0	0
2617	2617	26/05/2004	10:19:01	Day-time	1825	3	S_1825	Swains	Viz. 10m. CHECKED IMAGES.	10	57.1	-20.98504	151.216	62.56667	0.86467	0.22563	2.188876897	25.5	0.6469	-36	-1	2004	Fall	Pre-zoning	General Use B	Open	1.042777833	3	0	0	0	0	80	20	1	0	0	0	0	0	0	0	0	0	0	0	0	0	0
2618	2618	26/05/2004	10:21:12	Day-time	1825	2	S_1825	Swains	Viz. 10m. CHECKED IMAGES.	10	58	-20.9886	151.2153	62.46667	0.86265	0.22546	2.413681819	25.5	0.6469	-36	-1	2004	Fall	Pre-zoning	General Use B	Open	1.041111167	2	0	0	0	0	80	20	1	0	0	0	0	0	0	0	0	0	0	0	0	0	0
2619	2619	26/05/2004	10:23:39	Day-time	1825	1	S_1825	Swains	Viz. 10m. CHECKED IMAGES. EXCELLENT POTENTIAL THIS SITE FOR STEREO-MEASUREMENT.	10	59.8	-20.99226	151.2146	59.58333	0.86059	0.22528	2.68402782	25.5	0.6469	-36	-1	2004	Fall	Pre-zoning	General Use B	Open	0.9930555	1	0	0	0	0	80	20	1	0	0	0	0	0	0	0	0	0	0	0	0	0	0
2621	2621	26/05/2004	12:48:01	Day-time	1610	3	S_1610	Swains	6m viz Kingfish sitting on the bottom	6	61.3	-21.0145	151.0344	62.41667	0.79822	0.22969	3.976347577	25.575	0.52716	-36	-1	2004	Fall	Pre-zoning	General Use B	Open	1.040277833	3	0	0	0	0	100	0	1	0	0	0	0	1	0	0	0	0	0	0	0	0	0
2622	2622	26/05/2004	12:52:31	Day-time	1610	2	S_1610	Swains	Viz. 5m. CHECKED IMAGES. EXCELLENT POTENTAIL THIS SITE FOR STEREO-MEASUREMENT	5	61.6	-21.02127	151.0327	54.93333	0.79433	0.22939	4.362495882	25.575	0.52716	-36	-1	2004	Fall	Pre-zoning	General Use B	Open	0.9155555	2	0	0	0	0	100	0	1	0	0	0	0	1	0	0	0	0	0	0	0	0	0
2623	2623	26/05/2004	12:52:32	Day-time	1610	1	S_1610	Swains	Viz. 4m. CHECKED IMAGES. POTENTIAL THIS SITE FOR STEREO-MEASUREMENT	4	61.6	-21.02129	151.0327	47.91667	0.79432	0.22939	4.36349611	25.575	0.52716	-36	-1	2004	Fall	Pre-zoning	General Use B	Open	0.798611167	1	0	0	0	0	100	0	1	0	0	0	0	0	0	0	0	0	0	0	0	0	0
2625	2625	26/05/2004	15:12:18	Day-time	1832	3	S_1832	Swains	8m viz	8	28.7	-20.93123	150.9595	62.5	0.81239	0.23649	2.794817764	25.65	0.50939	-36	-1	2004	Fall	Pre-zoning	General Use B	Open	1.041666667	3	20	20	20	10	20	10	3	1	0	0	0	0	0	0	0	0	0	0	0	0	0
2626	2626	26/05/2004	15:13:40	Day-time	1832	2	S_1832	Swains	Viz. 5m. Excellent. Check PENT_NAGA id	5	28.5	-20.93067	150.961	62.5	0.81317	0.23647	2.784626498	25.65	0.50939	-36	-1	2004	Fall	Pre-zoning	General Use B	Open	1.041666667	2	80	0	0	0	20	0	2	0	0	0	0	0	0	0	0	0	0	0	0	0	0
2627	2627	26/05/2004	15:19:04	Day-time	1832	1	S_1832	Swains	8m viz	8	28.2	-20.92863	150.96	62.43333	0.81361	0.23661	2.536188794	25.65	0.50939	-36	-1	2004	Fall	Pre-zoning	General Use B	Open	1.0405555	1	70	0	0	0	30	0	2	0	0	0	0	0	0	0	0	0	0	0	0	0	0
2628	2628	28/05/2004	10:20:54	Day-time	2138	3	S_2138	Warland Reef	Viz. 9m. Gloomy	9	65.1	-20.61338	150.3873	62.48333	0.68373	0.27221	0.379929054	25.575	1.04602	-34	-1	2004	Fall	Pre-zoning	General Use B	Open	1.041388833	3	20	10	10	10	10	40	2	0	0	0	0	0	0	0	0	0	0	0	0	0	0
2629	2629	28/05/2004	10:23:18	Day-time	2138	2	S_2138	Warland Reef	Viz. 9m. Gloomy. Many juveniles	9	64.5	-20.61117	150.3901	60.7	0.68565	0.27223	0.642741614	25.575	1.04602	-34	-1	2004	Fall	Pre-zoning	General Use B	Open	1.011666667	2	20	10	10	10	10	40	2	0	0	0	0	0	0	0	0	0	0	0	0	0	0
2630	2630	28/05/2004	10:25:54	Day-time	2138	1	S_2138	Warland Reef	8m viz.	8	65.1	-20.60881	150.393	52.55	0.68768	0.27225	0.842228329	25.65	1.04602	-34	-1	2004	Fall	Pre-zoning	General Use B	Open	0.875833333	1	20	0	10	10	20	40	2	0	0	0	0	0	0	0	0	0	0	0	0	0	0
2633	2633	28/05/2004	15:12:40	Day-time	2389	3	S_2389	Hydrographers Passage	Viz. 9m. Excellent clear and crisp, Facing into current. TRAINING videos logged.	9	43.8	-20.58159	150.3474	62.45	0.67434	0.27522	3.711819022	25.575	0.55026	-34	-1	2004	Fall	Pre-zoning	General Use A	Open	1.040833333	3	80	0	0	0	10	10	2	0	0	0	2	0	0	0	0	0	0	0	0	0	0
2634	2634	28/05/2004	15:15:45	Day-time	2389	2	S_2389	Hydrographers Passage	6m viz. Excellent crisp footage, but mainly juveniles and hard to identify	6	39.9	-20.57809	150.3461	62.46667	0.67549	0.27545	4.100694794	25.575	0.55026	-34	-1	2004	Fall	Pre-zoning	General Use A	Open	1.041111167	2	60	10	10	0	10	10	2	0	0	0	0	0	0	1	0	0	0	0	0	0	0
2635	2635	28/05/2004	15:18:09	Day-time	2389	1	S_2389	Hydrographers Passage	10m viz bouncing at 27 mins	10	43.7	-20.57538	150.345	62.38334	0.67641	0.27562	4.407363625	25.575	0.55026	-34	-1	2004	Fall	Pre-zoning	General Use A	Open	1.039722333	1	50	10	0	0	30	10	2	0	0	0	2	0	0	0	0	0	0	0	0	0	0
2636	2636	29/05/2004	8:22:47	Day-time	1920	3	S_1920	Square Reef	Viz 8 m. IMAGES CHECKED. Sunny, no cloud, medium to v fast current, bait bag touching bottom. Camera bumped and dragged at 4 mins (tip of the tail of a ray went past at 3.9min) camera rolled over and bait bag about 50 cm above seabed	8	38.3	-19.89846	149.7464	62.45	0.74646	0.33102	2.537874083	25.8	0.56208	-33	-1	2004	Fall	Pre-zoning	General Use B	Open	1.040833333	3	40	0	20	0	20	20	2	0	0	0	0	0	0	0	0	0	0	0	0	0	0
2637	2637	29/05/2004	8:27:04	Day-time	1920	2	S_1920	Square Reef	Viz 8 m. IMAGES CHECKED. , light cloud 80% cover, current very strong lifting bag off the bottom, camera rolled over at 4 mins	8	32.7	-19.89286	149.7462	62.48333	0.74948	0.33131	2.111906874	25.8	0.56208	-33	-1	2004	Fall	Pre-zoning	General Use B	Open	1.041388833	2	60	0	0	0	30	10	3	0	1	0	0	0	0	0	0	0	0	0	0	0	0
2638	2638	29/05/2004	8:29:56	Day-time	1920	1	S_1920	Square Reef	Viz 8 m. IMAGES CHECKED. 8m viz capsized at 3.3mins, bait taken by shark at 21.13 and gear capsized onto back looking skywards. Looks like L.ornatus is similar to the Lethrinus sp identified at Black Rf	8	43.3	-19.8888	149.7462	21.13	0.75171	0.33152	1.853277672	25.8	0.56208	-33	-1	2004	Fall	Pre-zoning	General Use B	Open	0.352166667	1	60	0	10	0	20	10	3	0	0	0	0	0	0	0	2	0	0	0	0	0	0
2639	2639	23/11/2003	8:54:38	Day-time	2719	5	S_2719	BGB	Viz. 3m. Formerly 953 wrong site number	3	12.5	-19.31275	147.1257	62.4	0.0699	0.45307	7.751040181	27.375	2.77427	-221	-1	2003	Spring	Pre-zoning	General Use A	Open	1.04	5	0	0	0	0	100	0	1	0	0	0	0	0	0	0	0	0	0	0	0	0	0
2640	2640	23/11/2003	8:57:24	Day-time	2719	3	S_2719	BGB	formerly 953 wrong site number 1m viz	1	12	-19.31542	147.1259	62.38334	0.06855	0.45293	7.936613664	27.825	2.77427	-221	-1	2003	Spring	Pre-zoning	General Use A	Open	1.039722333	3	0	0	0	0	100	0	1	0	0	0	0	0	0	0	0	0	0	0	0	0	0
2642	2642	23/11/2003	9:01:44	Day-time	2719	1	S_2719	BGB	formerly 953 wrong site number 1m viz	1	11.8	-19.32093	147.1263	62.6	0.06511	0.45266	8.336164232	27.825	2.77427	-221	-1	2003	Spring	Pre-zoning	General Use A	Open	1.043333333	1	0	0	0	0	100	0	1	0	0	0	0	0	0	0	0	0	0	0	0	0	0
2644	2644	23/11/2003	12:59:52	Day-time	2773	3	S_2773	BGB	Viz. 3m. CHECKED FOR SEASNAKES.	3	18.8	-19.18283	147.1759	62.15	0.15259	0.45746	11.3939769	28.65	0.50017	-221	-1	2003	Spring	Pre-zoning	General Use A	Open	1.035833333	3	0	0	0	0	100	0	1	0	0	0	0	0	0	0	0	0	0	0	0	0	0
2645	2645	23/11/2003	13:02:07	Day-time	2773	2	S_2773	BGB	Viz. 4m. CHECKED FOR SEASNAKES.	4	18.5	-19.18469	147.1776	57.21667	0.15315	0.45732	11.57823719	28.65	0.50017	-221	-1	2003	Spring	Pre-zoning	General Use A	Open	0.953611167	2	0	0	0	0	100	0	1	0	0	0	0	0	0	0	0	0	0	0	0	0	0
2646	2646	23/11/2003	13:04:33	Day-time	2773	1	S_2773	BGB	Viz. 4m. CHECKED FOR SEASNAKES. Banded seasnake	4	18.7	-19.18668	147.1794	51.61666	0.15377	0.45716	11.77788395	28.65	0.50017	-221	-1	2003	Spring	Pre-zoning	General Use A	Open	0.860277667	1	0	0	0	0	100	0	1	0	0	0	0	0	0	0	0	0	0	0	0	0	0
2647	2647	23/11/2003	16:49:40	Day-time	1631	1	S_1631	BGB	5m viz. Viz. 3m. CHECKED IMAGES. POTENTIAL THIS SITE FOR STEREO-MEASUREMENT	5	36.9	-19.09004	147.4374	50.46667	0.29385	0.45297	14.21968884	28.275	0.36896	-221	-1	2003	Spring	Pre-zoning	General Use A	Open	0.841111167	1	70	0	0	0	10	20	3	0	0	0	0	0	0	0	0	0	0	0	0	0	0
2649	2649	24/11/2003	6:26:55	Day-time	2379	3	S_2379	CBG Spit	Viz. 2m. Good imagery, because water shallow.	2	12.4	-19.38387	147.4842	62.53333	0.03587	0.43739	12.14794878	29.85	1.28023	-220	-1	2003	Spring	Pre-zoning	General Use A	Open	1.042222167	3	0	0	0	0	80	20	1	0	0	0	0	0	0	0	0	0	0	0	0	0	0
2650	2650	24/11/2003	6:29:21	Day-time	2379	2	S_2379	CBG Spit	Viz. 1.5m. Adequate viz in shallow waters	1.5	12.5	-19.38582	147.4851	58.81667	0.03676	0.43727	12.30984184	29.85	1.28023	-220	-1	2003	Spring	Pre-zoning	General Use A	Open	0.980277833	2	0	0	0	0	80	20	1	0	0	0	0	0	0	0	0	0	0	0	0	0	0
2651	2651	24/11/2003	6:32:04	Day-time	2379	1	S_2379	CBG Spit	.5m viz	0.5	12.4	-19.388	147.4862	52.18333	0.03793	0.43713	12.49300233	29.85	1.28023	-220	-1	2003	Spring	Pre-zoning	General Use A	Open	0.869722167	1	0	0	0	0	80	20	1	0	0	0	0	0	0	0	0	0	0	0	0	0	0
2653	2653	24/11/2003	8:13:43	Day-time	2735	3	S_2735	off CBG spit	1m viz	1	16.8	-19.46334	147.536	62.43333	0.03684	0.43185	20.98188919	29.025	0.83628	-220	-1	2003	Spring	Pre-zoning	Unzoned	Open	1.0405555	3	0	0	0	0	100	0	1	0	0	0	0	0	0	0	0	0	0	0	0	0	0
2654	2654	24/11/2003	8:16:01	Day-time	2735	2	S_2735	off CBG spit	Viz. 1m. CHECKED IMAGES. Poor.	1	16.8	-19.46588	147.5377	62.5	0.03646	0.43167	21.2820285	29.025	0.83628	-220	-1	2003	Spring	Pre-zoning	Unzoned	Open	1.041666667	2	0	0	0	0	100	0	1	0	0	0	0	0	0	0	0	0	0	0	0	0	0
2655	2655	24/11/2003	8:18:22	Day-time	2735	1	S_2735	off CBG spit	1m viz depth taken from CSIRO station list for all sets	1	16.7	-19.46843	147.5393	54.58333	0.03638	0.4315	21.58432045	29.025	0.83628	-220	-1	2003	Spring	Pre-zoning	Unzoned	Open	0.909722167	1	0	0	0	0	100	0	1	0	0	0	0	0	0	0	0	0	0	0	0	0	0
2661	2661	24/11/2003	11:53:36	Day-time	2441	3	S_2441	off CBG spit	Viz. 5m. CHECKED FOR SEASNAKES. Great potential this site for stereo-measurements.	5	28.7	-19.4039	147.6855	59	0.20305	0.42939	17.86330464	28.35	0.25614	-220	-1	2003	Spring	Pre-zoning	General Use A	Open	0.983333333	3	30	0	0	0	60	10	1	0	0	0	0	0	0	0	0	0	0	0	0	0	0
2662	2662	24/11/2003	11:56:18	Day-time	2441	2	S_2441	off CBG spit	Viz. 5m. CHECKED FOR SEASNAKES. Excellent potential this site for stereo-measurements. Crisp and clear.	5	28.5	-19.40687	147.6858	57.96667	0.20101	0.42923	17.92702815	28.35	0.25614	-220	-1	2003	Spring	Pre-zoning	General Use A	Open	0.966111167	2	20	10	0	0	60	10	2	0	0	0	0	0	0	0	0	0	0	0	0	0	0
2663	2663	24/11/2003	11:59:08	Day-time	2441	1	S_2441	off CBG spit	Viz. 5m. CHECKED FOR SEASNAKES	5	29	-19.41001	147.6862	50.73333	0.19889	0.42907	18.00100932	28.35	0.25614	-220	-1	2003	Spring	Pre-zoning	General Use A	Open	0.8455555	1	10	0	0	0	80	10	1	0	0	0	0	0	0	0	0	0	0	0	0	0	0
2665	2665	24/11/2003	14:11:10	Day-time	2084	3	S_2084	off CBG spit	Viz. 5m. CHECKED FOR SEASNAKES. Excellent potential this site for stereo-video measurement	5	31.8	-19.26231	147.614	62.26667	0.22943	0.43862	12.28184372	28.35	0.28323	-220	-1	2003	Spring	Pre-zoning	General Use A	Open	1.037777833	3	60	0	0	0	30	10	2	0	0	0	0	0	0	0	0	0	0	0	0	0	0
2666	2666	24/11/2003	14:13:59	Day-time	2084	2	S_2084	off CBG spit	Viz. 6m. CHECKED FOR SEASNAKES.	6	31.9	-19.2648	147.6157	58.76667	0.22931	0.43844	12.52832621	28.35	0.28323	-220	-1	2003	Spring	Pre-zoning	General Use A	Open	0.9794445	2	70	0	0	0	30	0	2	0	0	0	0	0	0	0	0	0	0	0	0	0	0
2667	2667	24/11/2003	14:16:42	Day-time	2084	1	S_2084	off CBG spit	Viz. 8m. CHECKED FOR SEASNAKES. Clear and Crisp. Great Potential this site for stereo-video measurement.	8	31.8	-19.26719	147.6174	51.41667	0.22924	0.43827	12.76805937	28.35	0.28323	-220	-1	2003	Spring	Pre-zoning	General Use A	Open	0.8569445	1	50	0	0	0	50	0	2	0	0	0	0	0	0	0	0	0	0	0	0	0	0
2668	2668	25/11/2003	12:47:26	Day-time	1540	3	S_1540	shelf edge, base of shoal	Viz. 10m. Mild eddying current. Perhaps set in lee of reef corner. Vey diverse and excellent grabs. PENT_AURE may be just juvenile PENT_NAGA	10	62.7	-18.88721	148.401	62.46667	1.04076	0.42941	0.201438843	28.05	0.13751	-219	-1	2003	Spring	Pre-zoning	General Use A	Open	1.041111167	3	10	10	80	0	0	0	3	0	0	1	0	0	0	0	0	0	0	0	0	0	0
2669	2669	25/11/2003	12:51:36	Day-time	1540	2	S_1540	shelf edge, base of shoal	Viz. 10m. Very strong current tipped unit at 4.7min mark. Current blowing Ulva about in clumps. CHANGED CAR_DEEP_BANDED TO CAR_UII ADULT	10	69.6	-18.88689	148.3984	62.56667	1.04217	0.42952	0.190299278	28.05	0.13751	-219	-1	2003	Spring	Pre-zoning	General Use A	Open	1.042777833	2	30	0	30	0	10	30	3	0	0	1	0	0	0	0	0	0	0	0	0	0	0
2670	2670	25/11/2003	12:57:28	Day-time	1540	1	S_1540	shelf edge, base of shoal	Viz. 10m. Very strong current causing unit to nod. Fell on side at 13.7min. LET_SP look like juvenile L.ravus	10	70.8	-18.88579	148.3938	62.48333	1.04534	0.42974	0.212708841	28.05	0.13751	-219	-1	2003	Spring	Pre-zoning	General Use A	Open	1.041388833	1	30	0	40	0	10	20	3	0	0	2	0	0	0	0	0	0	0	0	0	0	0
2674	2674	25/11/2003	15:26:02	Day-time	2596	3	S_2596	shelf edge, base of shoal	10m viz tipped down	10	67.3	-18.91321	148.4841	7.33333	1.04044	0.4252	0.498972452	28.05	0.12128	-219	-1	2003	Spring	Pre-zoning	General Use A	Open	0.122222167	3	70	0	0	0	20	10	2	0	0	0	0	0	0	0	0	0	0	0	0	0	0
2676	2676	27/11/2003	6:52:02	Day-time	1623	1	S_1623	nr ShellReef	Viz. 10m. Re-read tapes for Nem_pero.	10	58.9	-19.09433	148.1561	62.33333	0.73884	0.42773	3.2702322	28.05	0.20798	-217	-1	2003	Spring	Pre-zoning	General Use B	Open	1.038888833	1	0	0	0	0	100	0	1	0	0	0	0	0	0	0	0	0	0	0	0	0	0
2677	2677	27/11/2003	6:55:10	Day-time	1623	2	S_1623	nr ShellReef	Viz. 10m. Re-read tape to check Nem_pero. Is possible Negaprion is grey nurse???????	10	59.7	-19.09565	148.1527	62.4	0.73602	0.42778	3.578346424	28.05	0.20798	-217	-1	2003	Spring	Pre-zoning	General Use B	Open	1.04	2	0	0	0	0	100	0	1	0	0	0	0	0	0	0	0	0	0	0	0	0	0
2678	2678	27/11/2003	6:58:26	Day-time	1623	3	S_1623	nr ShellReef	Viz. 10m. Re-read tape for Nem_pero.	10	60.2	-19.09706	148.1492	62.23333	0.73305	0.42783	3.915205094	28.05	0.20798	-217	-1	2003	Spring	Pre-zoning	General Use B	Open	1.037222167	3	0	0	0	0	100	0	1	0	0	0	0	0	0	0	0	0	0	0	0	0	0
2680	2680	27/11/2003	9:11:59	Day-time	1952	1	S_1952	nr Darley Rf	10m viz	10	53.7	-19.15663	148.1133	62.5	0.6598	0.42618	0.866410408	27.825	0.20798	-217	-1	2003	Spring	Pre-zoning	General Use B	Open	1.041666667	1	30	0	0	0	50	20	2	0	0	0	0	0	0	0	0	0	0	0	0	0	0
2681	2681	27/11/2003	9:15:06	Day-time	1952	2	S_1952	nr Darley Rf	10m viz	10	55.2	-19.15883	148.1095	62.46667	0.65588	0.42621	0.939187067	27.825	0.20798	-217	-1	2003	Spring	Pre-zoning	General Use B	Open	1.041111167	2	30	0	0	0	50	20	1	0	0	0	0	0	0	0	0	0	0	0	0	0	0
2682	2682	27/11/2003	9:18:31	Day-time	1952	3	S_1952	nr Darley Rf	10m viz	10	55.4	-19.16117	148.106	54.78333	0.652	0.42621	0.985698788	27.975	0.20798	-217	-1	2003	Spring	Pre-zoning	General Use B	Open	0.9130555	3	40	0	0	0	40	20	1	0	0	0	0	0	0	0	0	0	0	0	0	0	0
2685	2685	27/11/2003	15:02:10	Day-time	2082	1	S_2082	Tink Shoal	Viz. 6m. CHECKED FOR SEASNAKES. Labridae unknown sp4 may be Suezicthys. Mayt be Olive seasnake.	6	42.3	-19.40522	147.9356	62.7	0.34165	0.42045	4.019178154	28.35	0.27814	-217	-1	2003	Spring	Pre-zoning	General Use A	Open	1.045	1	50	0	0	0	40	10	2	0	0	0	0	0	0	0	0	0	0	0	0	0	0
2686	2686	27/11/2003	15:05:08	Day-time	2082	2	S_2082	Tink Shoal	Viz. 6m. NOTE Leptojulis cyanopleura terminal phase looks like Labridae unknown sp10 or sp13?. CHECKED FOR SEASNAKES.	6	41.7	-19.4061	147.9327	59.21667	0.33952	0.42051	4.211869965	28.35	0.27814	-217	-1	2003	Spring	Pre-zoning	General Use A	Open	0.9869445	2	70	0	0	0	30	0	2	0	0	0	0	0	0	0	0	0	0	0	0	0	0
2687	2687	27/11/2003	15:08:39	Day-time	2082	3	S_2082	Tink Shoal	Viz. 7m. CHECKED FOR SEASNAKES. May be Olive seasnake.	7	41.9	-19.40717	147.9292	51.31667	0.33701	0.42059	4.457872654	28.35	0.27814	-217	-1	2003	Spring	Pre-zoning	General Use A	Open	0.855277833	3	50	0	0	0	50	0	2	0	0	0	0	0	0	0	0	0	0	0	0	0	0
2689	2689	28/11/2003	7:19:09	Day-time	2243	3	S_2243	off Whitsundays	3m viz overcast	3	40.7	-19.97377	148.6754	62.51667	0.14206	0.36638	6.826695216	27.825	0.34644	-216	-1	2003	Spring	Pre-zoning	General Use A	Open	1.0419445	3	0	0	0	0	100	0	1	0	0	0	0	0	0	0	0	0	0	0	0	0	0
2690	2690	28/11/2003	7:21:57	Day-time	2243	2	S_2243	off Whitsundays	3m viz camera out of focus. MUST CHECK CARANGIDS ON THIS TAPE. CAR_BUCCULENTUS IS HERE TOO	3	40.6	-19.97378	148.6719	61.28333	0.13976	0.36651	6.552832243	27.825	0.34644	-216	-1	2003	Spring	Pre-zoning	General Use A	Open	1.021388833	2	0	0	0	0	100	0	1	0	0	0	0	0	0	0	0	0	0	0	0	0	0
2691	2691	28/11/2003	7:24:48	Day-time	2243	1	S_2243	off Whitsundays	3m viz. MUST CHECK CARANGIDS ON THIS TAPE. CAR_BUCCULENTUS IS HERE TOO	3	40.2	-19.97388	148.6684	52.8	0.13735	0.36664	6.272705612	27.825	0.34644	-216	-1	2003	Spring	Pre-zoning	General Use A	Open	0.88	1	0	0	0	0	100	0	1	0	0	0	0	0	0	0	0	0	0	0	0	0	0
2693	2693	28/11/2003	9:29:34	Day-time	2635	3	S_2635	off Armit Island	1.5m viz overcast	1.5	32.3	-20.10465	148.6873	62.36666	0.0755	0.35976	2.164955256	27.75	0.30486	-216	-1	2003	Spring	Pre-zoning	General Use A	Open	1.039444333	3	0	0	0	0	100	0	1	0	0	0	0	0	0	0	0	0	0	0	0	0	0
2694	2694	28/11/2003	9:32:20	Day-time	2635	2	S_2635	off Armit Island	1.5m viz overcast	1.5	33.1	-20.10592	148.6847	59.3	0.07387	0.3598	2.086411346	27.75	0.30486	-216	-1	2003	Spring	Pre-zoning	General Use A	Open	0.988333333	2	0	0	0	0	100	0	1	0	0	0	0	0	0	0	0	0	0	0	0	0	0
2695	2695	28/11/2003	9:35:23	Day-time	2635	1	S_2635	off Armit Island	1.5m viz overcast	1.5	34.9	-20.10736	148.6817	52.51667	0.07213	0.35984	1.757079038	27.75	0.30486	-216	-1	2003	Spring	Pre-zoning	General Use A	Open	0.875277833	1	0	0	0	0	100	0	1	0	0	0	0	1	0	0	0	0	0	0	0	0	0
2697	2697	28/11/2003	11:37:42	Day-time	1965	3	S_1965	off Hook Isl	1m viz overcast	1	31.1	-20.16803	148.7894	62.51667	0.06993	0.35293	5.515717457	27.675	0.29802	-216	-1	2003	Spring	Pre-zoning	General Use A	Open	1.0419445	3	0	0	0	0	100	0	1	0	0	0	0	0	0	0	0	0	0	0	0	0	0
2698	2698	28/11/2003	11:40:20	Day-time	1965	2	S_1965	off Hook Isl	1.5m viz overcast	1.5	30.5	-20.16707	148.7872	57.26667	0.06999	0.35306	5.701297052	27.675	0.29802	-216	-1	2003	Spring	Pre-zoning	General Use A	Open	0.9544445	2	0	0	0	0	100	0	1	0	0	0	0	0	0	0	0	0	0	0	0	0	0
2699	2699	28/11/2003	11:43:43	Day-time	1965	1	S_1965	off Hook Isl	1m viz overcast	1	29.8	-20.16578	148.7844	49.11666	0.0702	0.35322	5.953540886	27.675	0.30486	-216	-1	2003	Spring	Pre-zoning	General Use A	Open	0.818611	1	0	0	0	0	100	0	1	0	0	0	0	0	0	0	0	0	0	0	0	0	0
2705	2705	30/11/2003	6:59:50	Day-time	2380	3	S_2380	Repulse Island	1m viz	1	26	-20.60007	148.9388	62.46667	0.04994	0.32721	6.056163094	27.375	0.29802	-214	-1	2003	Spring	Pre-zoning	General Use A	Open	1.041111167	3	0	0	0	0	80	20	1	0	0	0	0	0	0	0	0	0	0	0	0	0	0
2706	2706	30/11/2003	7:02:52	Day-time	2380	2	S_2380	Repulse Island	1m viz	1	25.2	-20.59929	148.9359	62.46667	0.04918	0.32736	5.765412624	27.375	0.29802	-214	-1	2003	Spring	Pre-zoning	General Use A	Open	1.041111167	2	0	0	0	0	80	20	1	0	0	0	0	0	0	0	0	0	0	0	0	0	0
2707	2707	30/11/2003	7:06:15	Day-time	2380	1	S_2380	Repulse Island	1m viz	1	25.6	-20.59879	148.9326	62.55	0.0487	0.32751	5.430848127	27.375	0.46854	-214	-1	2003	Spring	Pre-zoning	General Use A	Open	1.0425	1	0	0	0	0	80	20	1	0	0	0	0	0	0	0	0	0	0	0	0	0	0
2713	2713	3/12/2003	6:38:34	Day-time	1545	3	S_1545	Broad Sound	Viz. 1.5m. CHECKED IMAGES. . Board on ship says 23m, calm, sunny, 5% cloud, dark, murky, lots of suspended material in water, more light at ~50mins	1.5	25.4	-21.89388	150.0768	62.48333	0.12533	0.22376	3.475235332	20.775	1.05953	-211	-1	2003	Summer	Pre-zoning	General Use A	Open	1.041388833	3	0	0	0	0	30	70	1	0	0	0	0	0	0	0	0	0	0	0	0	0	0
2714	2714	3/12/2003	6:41:00	Day-time	1545	2	S_1545	Broad Sound	Viz. 2m. CHECKED IMAGES. sunny early morn, 5% cloud, calm, dark, murky, lots of suspended material in water, difficult to discern fish	2	25.2	-21.89541	150.0738	56.8	0.12422	0.22382	3.581037726	20.775	1.05953	-211	-1	2003	Summer	Pre-zoning	General Use A	Open	0.946666667	2	0	0	0	0	30	70	1	0	0	0	0	0	0	0	0	0	0	0	0	0	0
2715	2715	3/12/2003	6:43:32	Day-time	1545	1	S_1545	Broad Sound	Viz. 1.5m . Early in the day. Dark and gloomy.	1.5	25.5	-21.89699	150.0707	49.33333	0.1231	0.22389	3.720593436	20.775	1.05953	-211	-1	2003	Summer	Pre-zoning	General Use A	Open	0.822222167	1	0	0	0	0	50	50	1	0	0	0	0	0	0	0	0	0	0	0	0	0	0
2717	2717	3/12/2003	8:39:22	Day-time	2062	3	S_2062	Broad Sound	Viz 3m. CHECKED IMAGES. Sunny, 30% mostly high cloud, calm, strong current, bait bag not on the bottom, low contrast images, blurry and indistinct	3	23.1	-21.83632	149.974	62.41667	0.15146	0.2306	6.831932296	20.625	2.22931	-211	-1	2003	Summer	Pre-zoning	General Use A	Open	1.040277833	3	10	10	0	0	40	40	1	0	0	0	0	0	0	0	0	0	0	0	0	0	0
2718	2718	3/12/2003	8:43:13	Day-time	2062	2	S_2062	Broad Sound	Viz 5m. CHECKED IMAGES. sunny 20% cloud, calm, strong current, board says 24m,	5	23.1	-21.83327	149.977	62.61666	0.15278	0.23059	7.289530951	20.625	0.54616	-211	-1	2003	Summer	Pre-zoning	General Use A	Open	1.043611	2	0	0	0	0	50	50	1	0	0	0	0	0	0	0	0	0	0	0	0	0	0
2719	2719	3/12/2003	8:46:01	Day-time	2062	1	S_2062	Broad Sound	5m viz	5	23	-21.83102	149.9794	62.43333	0.15375	0.23059	7.630252268	20.625	0.54616	-211	-1	2003	Summer	Pre-zoning	General Use A	Open	1.0405555	1	0	0	0	0	50	50	1	0	0	0	0	0	0	0	0	0	0	0	0	0	0
2721	2721	3/12/2003	11:45:11	Day-time	1817	3	S_1817	Broad Sound	0.9m viz. Worsens at end of tape. Very poor, but valid identifications made.	0.9	26.1	-21.77651	149.8884	44.21667	0.18405	0.23678	5.607479331	20.7	0.88634	-211	-1	2003	Summer	Pre-zoning	General Use A	Open	0.7369445	3	0	0	0	0	100	0	1	0	0	0	0	0	0	0	0	0	1	0	0	0	0
2725	2725	3/12/2003	13:58:05	Day-time	2070	3	S_2070	Broad Sound	Viz 6m. CHECKED IMAGES. Sunny, <5% cloud, calm, low contrast images, lot of suspended material in water	6	27.3	-21.75852	149.9461	62.46667	0.18824	0.23508	7.725086158	20.55	0.54616	-211	-1	2003	Summer	Pre-zoning	General Use A	Open	1.041111167	3	0	0	0	0	80	20	1	0	0	0	0	0	0	0	0	0	0	0	0	0	0
2726	2726	3/12/2003	14:00:53	Day-time	2070	2	S_2070	Broad Sound	Viz 2m. CHECKED IMAGES. Sunny, <5% cloud,	2	26.7	-21.75656	149.9484	62.5	0.18905	0.23506	7.751515145	20.55	0.54616	-211	-1	2003	Summer	Pre-zoning	General Use A	Open	1.041666667	2	0	0	0	0	80	20	1	0	0	0	0	0	0	0	0	0	0	0	0	0	0
2727	2727	3/12/2003	14:05:30	Day-time	2070	1	S_2070	Broad Sound	Viz 3m. CHECKED IMAGES.	3	26.7	-21.75346	149.9521	55.88334	0.19035	0.23504	7.798891787	20.55	0.54616	-211	-1	2003	Summer	Pre-zoning	General Use A	Open	0.931389	1	0	0	0	0	70	30	1	0	0	0	0	0	0	0	0	0	0	0	0	0	0
2729	2729	3/12/2003	16:00:33	Day-time	1548	3	S_1548	Broad Sound	Viz. 4m. CHECKED IMAGES. sunny, no cloud, calm,	4	27	-21.73354	149.9933	62.43333	0.1995	0.23414	9.746631361	20.85	0.49584	-211	-1	2003	Summer	Pre-zoning	General Use A	Open	1.0405555	3	0	0	0	0	40	60	1	0	0	0	0	0	0	0	0	0	0	0	0	0	0
2730	2730	3/12/2003	16:03:29	Day-time	1548	2	S_1548	Broad Sound	Viz. 4m. CHECKED IMAGES. Sunny, no cloud, calm, strong current,	4	26.4	-21.73565	149.9896	62.46667	0.19844	0.2342	9.561929904	20.85	0.49584	-211	-1	2003	Summer	Pre-zoning	General Use A	Open	1.041111167	2	0	0	0	0	40	60	1	0	0	0	0	0	0	0	0	0	0	0	0	0	0
2731	2731	3/12/2003	16:06:45	Day-time	1548	1	S_1548	Broad Sound	Viz. 3m. CHECKED IMAGES. Strong Current	3	26.4	-21.73752	149.9861	52.06667	0.19751	0.23427	9.387322466	20.85	0.49584	-211	-1	2003	Summer	Pre-zoning	General Use A	Open	0.867777833	1	0	10	0	0	30	60	1	0	0	0	0	0	0	0	0	0	0	0	0	0	0
2733	2733	4/12/2003	7:07:54	Day-time	1798	3	S_1798	Shoalwater Bay	Viz. 4m. CHECKED IMAGES. blurry, low contrast image, sunny with 30% cloud	4	66.7	-21.71794	150.6633	62.46667	0.34699	0.2074	22.06064622	21.9	0.193	-210	-1	2003	Summer	Pre-zoning	General Use A	Open	1.041111167	3	0	0	0	0	90	10	1	0	0	0	0	0	0	0	0	0	0	0	0	0	0
2734	2734	4/12/2003	7:11:05	Day-time	1798	2	S_1798	Shoalwater Bay	Viz. 4m. CHECKED IMAGES. dark, blurry, low contrast, cloudy (90%) day	4	66.7	-21.71599	150.6606	62.46667	0.34759	0.2076	22.33325712	21.9	0.193	-210	-1	2003	Summer	Pre-zoning	General Use A	Open	1.041111167	2	0	0	0	0	100	0	1	0	0	0	0	0	0	0	0	0	0	0	0	0	0
2735	2735	4/12/2003	7:14:54	Day-time	1798	1	S_1798	Shoalwater Bay	5m viz low contrast	5	66.4	-21.71366	150.6575	49.95	0.3483	0.20784	22.65771528	21.9	0.193	-210	-1	2003	Summer	Pre-zoning	General Use A	Open	0.8325	1	0	0	0	0	100	0	1	0	0	0	0	0	0	0	0	0	0	0	0	0	0
2737	2737	4/12/2003	9:42:01	Day-time	2300	3	S_2300	Shoalwater Bay	Viz 4m. CHECKED IMAGES. Sunny 60% cloud, calm, bright and low contrast images. NICE CLIP OF JUV RED EMPEROR IN CRAB CLAWS SHELTER	4	64.9	-21.58564	150.5882	39.53333	0.40577	0.21662	24.61648854	21.825	0.23177	-210	-1	2003	Summer	Pre-zoning	General Use A	Open	0.658888833	3	10	10	0	0	60	20	1	0	0	0	0	0	0	0	0	0	0	0	0	0	0
2738	2738	4/12/2003	9:44:42	Day-time	2300	2	S_2300	Shoalwater Bay	Viz 5m. CHECKED IMAGES. Sunny with 30% cloud, bright and low contrast, blurry	5	64.4	-21.58871	150.587	62.45	0.40403	0.21652	24.2804034	21.825	0.23177	-210	-1	2003	Summer	Pre-zoning	General Use A	Open	1.040833333	2	10	0	0	0	70	20	1	0	0	0	0	0	0	0	0	0	0	0	0	0	0
2739	2739	4/12/2003	9:47:45	Day-time	2300	1	S_2300	Shoalwater Bay	Viz 6m. CHECKED IMAGES. POTENTIAL THIS SITE FOR STEREO-MEASUREMENT	6	65.1	-21.5923	150.5857	57.91667	0.402	0.2164	23.88961003	21.825	0.23177	-210	-1	2003	Summer	Pre-zoning	General Use A	Open	0.965277833	1	0	10	0	0	60	30	1	0	0	0	0	0	0	0	0	0	0	0	0	0	0
2741	2741	4/12/2003	12:21:07	Day-time	1981	3	S_1981	off Broadsound	Viz. 5m. CHECKED IMAGES. POTENTIAL THIS SITE FOR STEREO-MEASUREMENT.	5	61.1	-21.4408	150.5134	62.5	0.45181	0.22644	21.20713506	22.05	0.132881	-210	-1	2003	Summer	Pre-zoning	General Use A	Open	1.041666667	3	20	0	0	0	60	20	2	1	0	0	0	0	0	0	0	0	0	0	0	0	0
2742	2742	4/12/2003	12:23:29	Day-time	1981	2	S_1981	off Broadsound	Viz. 5m. CHECKED IMAGES. POTENTIAL THIS SITE FOR STEREO-MEASUREMENT.	5	59.3	-21.44311	150.5159	62.4	0.45167	0.22624	21.42761725	22.05	0.132881	-210	-1	2003	Summer	Pre-zoning	General Use A	Open	1.04	2	0	0	0	0	80	20	1	0	0	0	0	0	0	0	1	0	0	0	0	0	0
2743	2743	4/12/2003	12:26:12	Day-time	1981	1	S_1981	off Broadsound	Viz. 5m. CHECKED IMAGES. POTENTIAL THIS SITE FOR STEREO-MEASUREMENT.	5	62.2	-21.44576	150.5187	56.46667	0.45152	0.226	21.68880686	22.05	0.132881	-210	-1	2003	Summer	Pre-zoning	General Use A	Open	0.941111167	1	0	0	0	0	80	20	1	0	0	0	0	0	0	0	1	0	0	0	0	0	0
2745	2745	4/12/2003	15:00:03	Day-time	1983	3	S_1983	off Percy Isles	4m viz low contrast	4	58.3	-21.38522	150.345	62.41667	0.42185	0.2356	9.605838819	21.975	0.125157	-210	-1	2003	Summer	Pre-zoning	General Use A	Open	1.040277833	3	0	0	0	0	100	0	1	0	0	0	0	0	0	0	0	0	0	0	0	0	0
2746	2746	4/12/2003	15:02:52	Day-time	1983	2	S_1983	off Percy Isles	4m viz	4	58.4	-21.38784	150.3478	62.46667	0.42156	0.23536	9.458745323	21.975	0.125157	-210	-1	2003	Summer	Pre-zoning	General Use A	Open	1.041111167	2	0	0	0	0	100	0	1	0	0	0	0	0	0	0	0	0	0	0	0	0	0
2747	2747	4/12/2003	15:05:21	Day-time	1983	1	S_1983	off Percy Isles	3m viz low contrast. CHECKED IMAGES. SOME DODGY I.D.s. TAPE NEEDS RE-READING?	3	58.6	-21.39019	150.3503	62.51667	0.42131	0.23516	9.340397131	21.975	0.125157	-210	-1	2003	Summer	Pre-zoning	General Use A	Open	1.0419445	1	40	0	10	0	40	10	2	0	0	0	0	0	0	0	0	1	0	0	0	0	0
2749	2749	5/12/2003	6:49:58	Day-time	1546	3	S_1546	Hydrographers Passage	10m viz	10	54	-20.53399	150.3368	62.48333	0.69296	0.27802	3.728462116	22.425	0.76677	-209	-1	2003	Summer	Pre-zoning	General Use A	Open	1.041388833	3	10	10	20	10	20	30	2	0	0	0	1	0	0	0	0	0	0	0	0	0	0
2750	2750	5/12/2003	6:52:45	Day-time	1546	2	S_1546	Hydrographers Passage	12m viz	12	52	-20.53715	150.3355	61.68333	0.69118	0.27791	3.8814021	22.425	0.76677	-209	-1	2003	Summer	Pre-zoning	General Use A	Open	1.0280555	2	10	10	20	10	20	30	2	0	0	0	0	0	0	0	1	0	0	0	0	0	0
2751	2751	5/12/2003	6:56:15	Day-time	1546	1	S_1546	Hydrographers Passage	10m viz	10	51.7	-20.54114	150.3337	50.88334	0.68894	0.27776	4.117856994	22.425	0.76677	-209	-1	2003	Summer	Pre-zoning	General Use A	Open	0.848055667	1	10	10	20	10	20	30	2	0	0	0	0	0	0	0	0	0	0	0	0	0	0
2753	2753	5/12/2003	8:53:03	Day-time	1746	3	S_1746	Hydrographers Passage	12m viz	12	61.1	-20.54577	150.3998	62.45	0.70922	0.27524	1.425876119	22.65	0.76677	-209	-1	2003	Summer	Pre-zoning	General Use A	Open	1.040833333	3	10	0	0	10	50	30	1	0	0	0	1	0	0	0	0	0	0	0	0	0	0
2754	2754	5/12/2003	8:56:17	Day-time	1746	2	S_1746	Hydrographers Passage	15m viz	15	57.3	-20.54859	150.4003	62.5	0.70868	0.27507	1.497492787	22.65	0.76677	-209	-1	2003	Summer	Pre-zoning	General Use A	Open	1.041666667	2	10	0	0	0	70	20	1	0	0	0	1	0	0	0	0	0	0	0	0	0	0
2755	2755	5/12/2003	8:58:51	Day-time	1746	1	S_1746	Hydrographers Passage	15m viz	15	56.6	-20.55087	150.4008	52.88334	0.70825	0.27494	1.277538727	22.65	0.76677	-209	-1	2003	Summer	Pre-zoning	General Use A	Open	0.881389	1	20	0	0	0	70	10	1	0	0	0	1	0	0	0	0	0	0	0	0	0	0
2757	2757	5/12/2003	13:28:35	Day-time	2057	3	S_2057	Hydrographers Passage	Viz. 5m. CHECKED IMAGES. sunny and 30% light cloud, marine snow, camera image has poor resolution blurry/grainy, can only see top end of bait bag	5	64.9	-20.39472	150.4981	62.48333	0.80089	0.27972	6.185111769	22.875	0.2988	-209	-1	2003	Summer	Pre-zoning	General Use A	Open	1.041388833	3	30	0	40	0	20	10	2	0	0	0	0	1	0	0	0	0	0	0	0	0	0
2758	2758	5/12/2003	13:33:39	Day-time	2057	2	S_2057	Hydrographers Passage	Viz. 7m. CHECKED IMAGES. Overexposed. sunny and 20% light cloud, marine snow, camera image has poor resolution blurry/grainy, can only see top end of bait bag	7	64.8	-20.39317	150.5028	62.45	0.80358	0.27964	5.660355803	22.875	0.4153	-209	-1	2003	Summer	Pre-zoning	General Use A	Open	1.040833333	2	30	20	30	0	10	10	2	0	0	0	0	0	0	0	0	0	0	0	0	0	0
2759	2759	5/12/2003	13:37:01	Day-time	2057	1	S_2057	Hydrographers Passage	8m viz	8	65	-20.39192	150.5062	51.43333	0.80555	0.2796	5.277657714	22.875	0.4153	-209	-1	2003	Summer	Pre-zoning	General Use A	Open	0.857222167	1	20	20	30	0	20	10	2	0	0	0	0	0	0	0	0	0	0	0	0	0	0
2761	2761	5/12/2003	15:32:03	Day-time	2487	3	S_2487	Hydrographers Passage	Viz. 6m. CHECKED IMAGES. POTENTIAL THIS SITE FOR STEREO-MEASUREMENTS. Grainy	6	67.1	-20.32284	150.4616	62.43333	0.82044	0.28468	5.731713745	22.8	0.35631	-209	-1	2003	Summer	Pre-zoning	General Use A	Open	1.0405555	3	0	0	0	0	70	30	1	0	0	0	0	0	0	0	0	0	0	0	0	0	0
2762	2762	5/12/2003	15:34:56	Day-time	2487	2	S_2487	Hydrographers Passage	Viz. 6m. CHECKED IMAGES. POTENTIAL THIS SITE FOR STEREO-MEASUREMENTS. Grainy	6	66.3	-20.32571	150.4635	62.48333	0.81942	0.28447	5.901553153	22.8	0.35631	-209	-1	2003	Summer	Pre-zoning	General Use A	Open	1.041388833	2	0	0	0	0	70	30	1	0	0	0	0	0	0	0	1	0	0	0	0	0	0
2763	2763	5/12/2003	15:37:49	Day-time	2487	1	S_2487	Hydrographers Passage	Viz. 6m. CHECKED IMAGES. POTENTIAL THIS SITE FOR STEREO-MEASUREMENTS. Grainy	6	64.7	-20.32858	150.4655	53.01667	0.8184	0.28425	6.087697079	22.8	0.35631	-209	-1	2003	Summer	Pre-zoning	General Use A	Open	0.883611167	1	10	0	0	0	50	40	1	0	0	0	0	0	0	0	0	0	0	0	0	0	0
2765	2765	6/12/2003	12:16:49	Day-time	1723	3	S_1723	off Whitsundays	3m viz. CHECK TAPE. MIX-UP IN CARUII imagery	3	65.1	-19.87421	148.8372	62.51667	0.32058	0.36515	18.47049701	22.575	0.15887	-208	-1	2003	Summer	Pre-zoning	General Use A	Open	1.0419445	3	0	0	0	0	100	0	1	0	0	0	0	0	0	0	0	0	0	0	0	0	0
2766	2766	6/12/2003	12:20:15	Day-time	1723	2	S_1723	off Whitsundays	3m viz	3	65.4	-19.87675	148.8396	62.08333	0.32098	0.36493	18.13725301	22.575	0.15887	-208	-1	2003	Summer	Pre-zoning	General Use A	Open	1.034722167	2	0	0	0	0	100	0	1	0	0	0	0	0	0	0	0	0	0	0	0	0	0
2767	2767	6/12/2003	12:23:20	Day-time	1723	1	S_1723	off Whitsundays	2m viz	2	65.5	-19.87905	148.8418	52.85	0.32137	0.36474	17.8358596	22.575	0.15887	-208	-1	2003	Summer	Pre-zoning	General Use A	Open	0.880833333	1	0	0	0	0	100	0	1	0	0	0	0	0	0	0	0	0	0	0	0	0	0
2769	2769	6/12/2003	14:29:40	Day-time	1789	3	S_1789	off Whitsundays	3m viz	3	51.3	-19.93249	148.7431	62.48333	0.21547	0.36583	15.23550109	22.425	0.26567	-208	-1	2003	Summer	Pre-zoning	General Use A	Open	1.041388833	3	0	0	0	0	100	0	1	0	0	0	0	0	0	0	0	0	0	0	0	0	0
2770	2770	6/12/2003	14:32:44	Day-time	1789	2	S_1789	off Whitsundays	3m viz	3	52.2	-19.93041	148.7457	62.48333	0.21856	0.36583	15.58539332	22.425	0.26567	-208	-1	2003	Summer	Pre-zoning	General Use A	Open	1.041388833	2	0	0	0	0	100	0	1	0	0	0	0	0	0	0	0	0	0	0	0	0	0
2771	2771	6/12/2003	14:35:21	Day-time	1789	1	S_1789	off Whitsundays	3m viz	3	52.7	-19.92848	148.748	53.33333	0.22138	0.36584	15.90567129	22.425	0.26567	-208	-1	2003	Summer	Pre-zoning	General Use A	Open	0.888888833	1	0	0	0	0	100	0	1	0	0	0	0	0	0	1	0	0	0	0	0	0	0
2773	2773	7/12/2003	6:17:34	Day-time	2473	3	S_2473	off Cape Upstart	Viz. 2m. CHECKED FOR SEASNAKES.	2	17.2	-19.80291	147.8946	62.16667	0.04107	0.40322	5.245591994	22.2	0.26567	-207	-1	2003	Summer	Pre-zoning	General Use A	Open	1.036111167	3	0	0	0	0	60	40	1	0	0	0	0	0	0	0	0	0	0	0	0	0	0
2774	2774	7/12/2003	6:20:01	Day-time	2473	2	S_2473	off Cape Upstart	Viz. 2m. CHECKED FOR SEASNAKES.	2	16.9	-19.80545	147.8957	62.41667	0.04245	0.40306	4.954848339	22.2	0.26567	-207	-1	2003	Summer	Pre-zoning	General Use A	Open	1.040277833	2	0	0	0	0	60	40	1	0	0	0	0	0	0	0	0	0	1	0	0	0	0
2775	2775	7/12/2003	6:22:35	Day-time	2473	1	S_2473	off Cape Upstart	Viz. 2m. CHECKED FOR SEASNAKES. CHECKED IMAGES.	2	16.3	-19.80808	147.897	54.41667	0.04403	0.40289	4.655539509	22.2	0.26567	-207	-1	2003	Summer	Pre-zoning	General Use A	Open	0.9069445	1	0	0	0	0	60	40	1	0	0	0	0	0	0	0	0	0	0	0	0	0	0
2777	2777	7/12/2003	9:21:25	Day-time	1737	3	S_1737	off Cape Upstart	Viz. 7m. Current rocking gear. CHECKED FOR SEASNAKES. May be Olive seasnake, but very faint, narrow bands apparent	7	37.3	-19.56307	147.926	62.11666	0.18905	0.41329	13.30184276	23.175	0.37809	-207	-1	2003	Summer	Pre-zoning	General Use A	Open	1.035277667	3	10	0	0	0	80	10	1	0	0	0	0	0	0	0	0	0	0	0	0	0	0
2778	2778	7/12/2003	9:23:23	Day-time	1737	2	S_1737	off Cape Upstart	Viz. 6m. Unit rocking in current. CHECKED FOR SEASNAKES.	6	37.7	-19.56591	147.9271	54.4	0.18711	0.41312	13.63379652	23.175	0.37809	-207	-1	2003	Summer	Pre-zoning	General Use A	Open	0.906666667	2	10	0	0	0	80	10	1	0	0	0	0	0	0	0	0	0	0	0	0	0	0
2779	2779	7/12/2003	9:25:29	Day-time	1737	1	S_1737	off Cape Upstart	Viz. 6m. CHECKED FOR SEASNAKES.	6	37.6	-19.56894	147.9282	47.63334	0.18509	0.41294	13.99001163	23.175	0.37809	-207	-1	2003	Summer	Pre-zoning	General Use A	Open	0.793889	1	10	0	0	0	90	0	1	0	0	0	0	0	0	0	0	0	0	0	0	0	0
2781	2781	7/12/2003	12:18:38	Day-time	1713	3	S_1713	off Cape Upstart	3m viz sunny day	3	20.6	-19.53431	147.6653	56.9	0.10873	0.42396	22.99166309	22.65	0.69512	-207	-1	2003	Summer	Pre-zoning	General Use A	Open	0.948333333	3	0	0	0	0	100	0	1	0	0	0	0	0	0	0	0	0	0	0	0	0	0
2782	2782	7/12/2003	12:20:33	Day-time	1713	2	S_1713	off Cape Upstart	3m viz sunny day	3	21.3	-19.53715	147.6653	50.11666	0.1073	0.42383	22.70641847	22.65	0.69512	-207	-1	2003	Summer	Pre-zoning	General Use A	Open	0.835277667	2	0	0	0	0	100	0	1	0	0	0	0	0	0	0	0	0	0	0	0	0	0
2783	2783	7/12/2003	12:22:36	Day-time	1713	1	S_1713	off Cape Upstart	3m viz sunny day	3	21.2	-19.53997	147.6653	44.18333	0.10595	0.42369	22.4241763	22.65	0.69512	-207	-1	2003	Summer	Pre-zoning	General Use A	Open	0.736388833	1	10	0	0	0	80	10	1	0	0	0	0	0	0	0	0	0	0	0	0	0	0
2785	2785	17/09/2003	17:41:05	Day-time	964	1	S_964	not recorded	1.2 m viz., gloomy during dawn then murky	1.2	10	-19.18919	146.9031	48.76667	0.08948	0.4663	5.103498594	27.225	2.82342	-288	-1	2003	Spring	Pre-zoning	Unzoned	Open	0.812777833	1	0	0	0	0	100	0	1	0	0	0	0	0	0	0	0	0	0	0	0	0	0
2786	2786	17/09/2003	17:43:29	Day-time	964	2	S_964	not recorded	1.2m viz., set late in 'avo so gloomy and unreadable at end	1.2	10	-19.18661	146.906	40.08333	0.0932	0.46632	5.104239379	27.225	2.82342	-288	-1	2003	Spring	Pre-zoning	Unzoned	Open	0.6680555	2	0	0	0	0	100	0	1	0	0	0	0	0	0	0	0	0	0	0	0	0	0
2787	2787	17/09/2003	17:47:06	Day-time	964	3	S_964	not recorded	viz 1.1m, dusk, so gloomy then unreadable at end	1.1	10.3	-19.18265	146.9105	34.01667	0.09901	0.46636	5.183883907	27.15	2.82342	-288	-1	2003	Spring	Pre-zoning	Unzoned	Open	0.5669445	3	0	0	0	0	100	0	1	0	0	0	0	0	0	0	0	0	0	0	0	0	0
2788	2788	17/09/2003	17:49:51	Day-time	964	4	S_964	not recorded	viz 1.1m, dusk, so gloomy then unreadable at end	1.1	10.4	-19.18084	146.9121	32.4	0.0987	0.46639	5.208269858	27.15	2.82342	-288	-1	2003	Spring	Pre-zoning	Unzoned	Open	0.54	4	0	0	0	0	100	0	1	0	0	0	0	0	0	0	0	0	0	0	0	0	0
2789	2789	18/09/2003	7:33:00	Day-time	1157	4	S_1157	Halifax Bay	Viz. 4m. CHECKED FOR SEASNAKES. Both seasnakes may be Olive seasnakes. EXCELLENT POTENTIAL THIS SITE FOR STEREO.	4	26.4	-18.95953	146.8972	62.1	0.258	0.47732	16.19549858	26.025	0.35985	-287	-1	2003	Spring	Pre-zoning	General Use A	Open	1.035	4	20	0	0	0	80	0	2	0	0	0	0	0	0	0	0	0	0	0	0	0	0
2790	2790	18/09/2003	7:35:41	Day-time	1157	3	S_1157	Halifax Bay	Viz. 4m. CHECKED FOR SEASNAKES.	4	26.4	-18.95717	146.8974	62.25	0.26009	0.47742	16.45697601	26.025	0.35985	-287	-1	2003	Spring	Pre-zoning	General Use A	Open	1.0375	3	20	0	0	0	70	10	2	0	0	0	0	0	0	0	0	0	0	0	0	0	0
2791	2791	18/09/2003	7:40:34	Day-time	1157	2	S_1157	Halifax Bay	Viz. 3m. CHECKED FOR SEASNAKES. May be Olive seasnake. EXCELLENT POTENTIAL THIS SITE FOR STEREO	3	25.6	-18.95333	146.8976	62.23333	0.2636	0.4776	16.87414368	26.025	0.35985	-287	-1	2003	Spring	Pre-zoning	General Use A	Open	1.037222167	2	20	0	0	0	80	0	1	0	0	0	0	0	0	0	0	0	0	0	0	0	0
2792	2792	18/09/2003	7:43:28	Day-time	1157	1	S_1157	Halifax Bay	Viz. 4m. Crisp imagery. CHECKED FOR SEASNAKES. Seasnake may be Aipysurus laevis.	4	25.3	-18.95089	146.8978	62.56667	0.26581	0.47771	17.14124944	26.025	0.35985	-287	-1	2003	Spring	Pre-zoning	General Use A	Open	1.042777833	1	0	0	0	0	80	20	1	0	0	0	0	0	0	0	0	0	0	0	0	0	0
2795	2795	18/09/2003	11:18:27	Day-time	900	1	S_900	Halifax Bay	5m viz. CHECKED FOR SNAKES. Elongate snake with small head.	5	26	-18.86916	146.7871	62.25	0.31132	0.4852	15.30061636	25.875	0.36132	-287	-1	2003	Spring	Pre-zoning	General Use A	Open	1.0375	1	20	0	0	0	70	10	1	0	0	0	0	0	0	0	0	0	0	0	0	0	0
2796	2796	18/09/2003	11:21:40	Day-time	900	2	S_900	Halifax Bay	4m viz camera refocusing. CHECKED FOR SNAKES. Banded snake	4	26.3	-18.865	146.7872	27.95	0.3152	0.48539	14.95692419	25.875	0.36132	-287	-1	2003	Spring	Pre-zoning	General Use A	Open	0.465833333	2	10	0	0	0	80	10	1	0	0	0	0	0	0	0	0	0	0	0	0	0	0
2797	2797	18/09/2003	11:24:57	Day-time	900	3	S_900	Halifax Bay	Viz. 5m. Good. CHECKED FOR SNAKES	5	26.5	-18.86113	146.7875	62.18333	0.31886	0.48557	14.65558033	25.875	0.36132	-287	-1	2003	Spring	Pre-zoning	General Use A	Open	1.036388833	3	10	0	0	0	90	0	1	0	0	0	0	0	0	0	0	0	0	0	0	0	0
2798	2798	18/09/2003	11:28:27	Day-time	900	4	S_900	Halifax Bay	Viz. 3m. CHECKED IMAGES.sunny, no cloud, v calm, video of invertebrate,	3	26.5	-18.85705	146.787	62.18333	0.32249	0.48578	14.28888633	25.875	0.36132	-287	-1	2003	Spring	Pre-zoning	General Use A	Open	1.036388833	4	10	0	0	0	90	0	1	0	0	0	0	0	0	0	0	0	0	0	0	0	0
2799	2799	18/09/2003	15:02:59	Day-time	853	4	S_853	inside Lodestone reef	Viz. 10m Excellent. CHECKED FOR SNAKES.	10	40.6	-18.78396	147.0477	62.4	0.44192	0.4808	10.17674598	25.725	0.16379	-287	-1	2003	Spring	Pre-zoning	General Use A	Open	1.04	4	20	10	0	0	30	40	2	0	0	0	0	0	0	0	0	0	0	0	0	0	0
2800	2800	18/09/2003	15:05:46	Day-time	853	3	S_853	inside Lodestone reef	Viz. 10m. Excellent. CHECKED FOR SNAKES	10	40.4	-18.77956	147.0472	62.36666	0.44642	0.48103	9.772027824	25.725	0.16379	-287	-1	2003	Spring	Pre-zoning	General Use A	Open	1.039444333	3	10	0	10	0	40	40	2	0	0	0	0	0	0	0	0	0	0	0	0	0	0
2802	2802	18/09/2003	15:12:30	Day-time	853	1	S_853	inside Lodestone reef	10m viz. CHECKED FOR SNAKES	10	41.4	-18.77163	147.0471	62.3	0.45473	0.48142	9.017976387	25.725	0.16379	-287	-1	2003	Spring	Pre-zoning	General Use A	Open	1.038333333	1	0	0	10	0	30	60	2	0	0	0	0	0	0	0	0	0	0	0	0	0	0
2805	2805	19/09/2003	7:30:43	Day-time	886	1	S_886	Glow Reef	drop not marked 10+m viz	10	68.9	-18.53022	147.3641	62.2	0.8166	0.48275	2.355387596	25.725	0.15513	-286	-1	2003	Spring	Pre-zoning	General Use A	Open	1.036666667	1	0	0	0	0	100	0	1	0	0	0	0	0	0	0	0	0	0	0	0	0	0
2806	2806	19/09/2003	7:36:09	Day-time	886	2	S_886	Glow Reef	drop not marked 10+m viz	10	66.5	-18.5259	147.3638	62.46667	0.82087	0.48298	2.528885817	25.725	0.15513	-286	-1	2003	Spring	Pre-zoning	General Use A	Open	1.041111167	2	0	0	0	0	100	0	1	0	0	0	0	0	0	0	0	0	0	0	0	0	0
2807	2807	19/09/2003	7:40:03	Day-time	886	3	S_886	Glow Reef	drop not marked 10+m viz	10	62.6	-18.52195	147.3637	62.4	0.82481	0.48318	2.720796574	25.725	0.15513	-286	-1	2003	Spring	Pre-zoning	General Use A	Open	1.04	3	20	10	0	0	20	50	2	0	0	0	0	0	0	0	0	0	0	0	0	0	0
2808	2808	19/09/2003	7:43:23	Day-time	886	4	S_886	Glow Reef	drop not marked. NEM_yellow_naped, are very small and very elongate with large yellow blotch on nape		58.4	-18.51805	147.3637	62.56667	0.82875	0.48337	2.881197567	25.725	0.15513	-286	-1	2003	Spring	Pre-zoning	General Use A	Open	1.042777833	4	0	0	0	0	90	10	1	0	0	0	0	0	0	0	0	0	0	0	0	0	0
2809	2809	19/09/2003	9:57:03	Day-time	815	4	S_815	Arc Reef	10+m viz	10	48.3	-18.49117	147.4004	62.46667	0.86976	0.48348	0.882488776	25.8	0.14335	-286	-1	2003	Spring	Pre-zoning	Marine National Park B	Closed	1.041111167	4	10	0	0	0	70	20	1	0	0	0	0	0	0	0	0	0	0	0	0	0	0
2810	2810	19/09/2003	10:01:09	Day-time	815	3	S_815	Arc Reef			29.5	-18.48865	147.3965	62.46667	0.87136	0.48374	0.767586084	25.8	0.14335	-286	-1	2003	Spring	Pre-zoning	Preservation	Closed	1.041111167	3	10	0	0	0	90	0	1	0	0	0	0	0	0	0	0	0	0	0	0	0	0
2811	2811	19/09/2003	10:03:09	Day-time	815	2	S_815	Arc Reef	10+m viz no feeding!	10	42.9	-18.48573	147.3934	62.53333	0.87349	0.48399	0.655897544	25.8	0.14335	-286	-1	2003	Spring	Pre-zoning	Preservation	Closed	1.042222167	2	0	0	0	0	100	0	1	0	0	0	0	0	0	0	0	0	0	0	0	0	0
2812	2812	19/09/2003	10:07:08	Day-time	815	1	S_815	Arc Reef	landed on bommie side, pointing downward. Viz 3m	3	47.3	-18.48305	147.3903	62.45	0.87527	0.48422	0.627668063	25.725	0.14335	-286	-1	2003	Spring	Pre-zoning	Preservation	Closed	1.040833333	1	20	0	60	10	0	10	3	0	0	0	0	0	0	0	0	0	0	0	0	0	0
2814	2814	19/09/2003	12:20:23	Day-time	829	5	S_829	not recorded	Viz. 10m. Bright and clear. Very few fish	10	62.7	-18.4535	147.3379	62.05	0.89629	0.48743	2.302692027	25.725	0.14335	-286	-1	2003	Spring	Pre-zoning	General Use A	Open	1.034166667	5	10	0	0	0	70	20	1	0	0	0	0	0	0	0	0	0	0	0	0	0	0
2816	2816	19/09/2003	12:31:32	Day-time	829	2	S_829	not recorded	Viz 12m. Sunny, clear, camera turned on side by very strong current, but still readable	12	63.2	-18.44276	147.337	62.55	0.90793	0.48799	1.398881062	25.725	0.14335	-286	-1	2003	Spring	Pre-zoning	General Use A	Open	1.0425	2	20	0	0	0	60	20	1	0	0	0	0	0	0	0	0	0	0	0	0	0	0
2818	2818	19/09/2003	12:36:35	Day-time	829	4	S_829	not recorded	Viz 12m., sunny, strong current turned camera on side, but still readable	12	74.4	-18.43709	147.3374	62.58333	0.91424	0.48826	0.937567358	25.725	0.14335	-286	-1	2003	Spring	Pre-zoning	General Use A	Open	1.0430555	4	0	10	0	0	80	10	1	0	0	1	0	0	0	0	0	0	0	0	0	0	0
2820	2820	19/09/2003	15:30:49	Day-time	825	4	S_825	Thimble Shoal	Viz. 10m. EXCELLENT POTENTIAL THIS SITE FOR STEREO-MEASUREMENT.marked but no position recorded. CHECKED IMAGES.	10	78.5	-18.36276	147.2711	60.55	0.95852	0.49415	1.25130104	25.95	0.14467	-286	-1	2003	Spring	Pre-zoning	General Use A	Open	1.009166667	4	0	0	0	0	100	0	1	0	0	0	0	0	0	0	0	0	0	0	0	0	0
2823	2823	19/09/2003	15:16:29	Day-time	825	1	S_825	Thimble Shoal	marked but no position recorded 10m viz	10	78.8	-18.37145	147.2794	62.43333	0.94697	0.49345	1.753185703	25.725	0.14467	-286	-1	2003	Spring	Pre-zoning	General Use A	Open	1.0405555	1	0	0	0	0	100	0	1	0	0	0	0	0	0	0	0	0	0	0	0	0	0
2825	2825	20/09/2003	8:30:39	Day-time	847	1	S_847	not recorded	Viz. 9m. marked but no position recorded	9	77.7	-18.7904	147.9587	62.55	0.92519	0.44964	2.520723855	25.35	0.28013	-285	-1	2003	Spring	Pre-zoning	General Use B	Open	1.0425	1	0	0	0	0	50	50	1	0	0	0	1	0	0	0	0	0	0	0	0	0	0
2826	2826	20/09/2003	8:35:10	Day-time	847	2	S_847	not recorded	Viz. 9m. marked but no position recorded	9	79.8	-18.78689	147.9606	62.53333	0.93006	0.44975	2.351097553	25.35	0.28013	-285	-1	2003	Spring	Pre-zoning	General Use B	Open	1.042222167	2	0	0	0	0	50	50	1	0	0	0	0	0	0	0	0	0	0	0	0	0	0
2827	2827	20/09/2003	8:40:33	Day-time	847	3	S_847	not recorded	marked but no position recorded		78.1	-18.7828	147.9629	62.48333	0.93577	0.44988	1.988350008	25.35	0.28013	-285	-1	2003	Spring	Pre-zoning	General Use B	Open	1.041388833	3	0	0	0	0	50	50	1	0	0	0	0	0	0	0	0	0	0	0	0	0	0
2828	2828	20/09/2003	8:44:53	Day-time	847	4	S_847	not recorded	Viz 8m. CHECKED IMAGES.calm, 15% cloud, marked but no position recorded, bait bag just off bottom	8	76.3	-18.7803	147.9642	62.53333	0.93923	0.44995	1.801637257	25.425	0.28013	-285	-1	2003	Spring	Pre-zoning	General Use B	Open	1.042222167	4	0	0	0	0	50	50	1	0	0	0	0	0	0	0	0	0	0	0	0	0	0
2829	2829	20/09/2003	13:56:51	Day-time	1283	4	S_1283	not recorded	Viz 8m. CHECKED IMAGES. sunny & calm, video of Nem_theod colour change, 10-20 large solitary jellyfish passing	8	62.3	-18.92719	147.8456	62.56667	0.70931	0.4468	2.907968873	25.575	0.18279	-285	-1	2003	Spring	Pre-zoning	General Use A	Open	1.042777833	4	0	0	0	0	100	0	1	0	0	0	0	0	0	0	0	0	0	0	0	0	0
2830	2830	20/09/2003	14:01:15	Day-time	1283	3	S_1283	not recorded	Viz. 10m. Bright and clear. Marked but no position recorded	10	62.4	-18.9283	147.8463	62.48333	0.7088	0.44672	2.953234126	25.575	0.18279	-285	-1	2003	Spring	Pre-zoning	General Use A	Open	1.041388833	3	0	0	0	0	100	0	1	0	0	0	0	0	0	0	0	0	0	0	0	0	0
2831	2831	20/09/2003	14:04:42	Day-time	1283	2	S_1283	not recorded	Viz. 9m. Bright and clear. Marked but no position recorded. Sled mudstorm at end.	9	61.5	-18.92739	147.8508	62.55	0.71309	0.44661	2.595025612	25.575	0.18279	-285	-1	2003	Spring	Pre-zoning	General Use A	Open	1.0425	2	10	0	0	0	70	20	1	0	0	0	0	0	0	0	0	0	0	0	0	0	0
2832	2832	20/09/2003	14:25:38	Day-time	1283	1	S_1283	not recorded	Viz. 10m., bright and clear. marked but no position recorded	10	61.9	-18.92818	147.8585	62.55	0.71799	0.4463	2.243646318	25.575	0.18279	-285	-1	2003	Spring	Pre-zoning	General Use A	Open	1.0425	1	0	0	0	0	80	20	1	0	0	0	0	0	0	0	0	0	0	0	0	0	0
2835	2835	20/09/2003	15:09:16	Day-time	827	1	S_827	not recorded	Viz. 12m. marked but no position recorded	12	67.2	-18.90746	147.8325	62.53333	0.71748	0.44822	3.259143202	25.575	0.17869	-285	-1	2003	Spring	Pre-zoning	General Use A	Open	1.042222167	1	0	0	0	0	100	0	1	0	0	0	0	0	0	0	0	0	0	0	0	0	0
2836	2836	20/09/2003	15:13:14	Day-time	827	2	S_827	not recorded	marked but no position recorded. Sled narrow near-miss on BRUVS		69	-18.90578	147.8355	62.55	0.72147	0.4482	2.93901032	25.575	0.25259	-285	-1	2003	Spring	Pre-zoning	General Use A	Open	1.0425	2	0	0	0	0	100	0	1	0	0	0	0	0	0	0	0	0	0	0	0	0	0
2837	2837	20/09/2003	15:18:01	Day-time	827	3	S_827	not recorded	marked but no position recorded		67.2	-18.90307	147.8401	62.51667	0.7277	0.44818	2.454251753	25.575	0.25259	-285	-1	2003	Spring	Pre-zoning	General Use A	Open	1.0419445	3	0	0	0	0	100	0	1	0	0	0	0	0	0	0	0	0	0	0	0	0	0
2838	2838	20/09/2003	15:21:28	Day-time	827	4	S_827	not recorded	marked but no position recorded. Viz 8m., NEM_YELLOW_NAPED is more elongatethan other species, has strong yellow margin on dorsal and yellow patch on nape. Many good refe image/video Opportunities near end of tape	8	66.6	-18.90182	147.8436	62.56667	0.73175	0.44812	2.090091098	25.575	0.25259	-285	-1	2003	Spring	Pre-zoning	General Use A	Open	1.042777833	4	0	0	0	0	100	0	1	0	0	0	0	0	0	0	0	0	0	0	0	0	0
2839	2839	21/09/2003	16:02:57	Day-time	1000	4	S_1000	BGB	Viz. 3m. CHECKED IMAGES. Viz 3m marked but no position recorded, bristle worms video	3	20.1	-19.24141	147.2996	62.55	0.13801	0.45048	13.82488623	25.95	0.33727	-284	-1	2003	Spring	Pre-zoning	General Use A	Open	1.0425	4	0	0	0	0	100	0	1	0	0	0	0	0	0	0	0	0	0	0	0	0	0
2840	2840	21/09/2003	16:05:29	Day-time	1000	3	S_1000	BGB	marked but no position recorded 3m viz. CHECK TORQUIGENER	3	19.9	-19.23886	147.3026	62.45	0.13761	0.4505	13.90908917	25.95	0.33727	-284	-1	2003	Spring	Pre-zoning	General Use A	Open	1.040833333	3	0	0	0	0	100	0	1	0	0	0	0	0	0	0	0	0	0	0	0	0	0
2841	2841	21/09/2003	16:08:23	Day-time	1000	2	S_1000	BGB	Viz. 5m. CHECKED IMAGES. marked but no position recorded 5m viz	5	20.1	-19.23589	147.3058	62.5	0.13751	0.45053	14.03727943	25.875	0.33727	-284	-1	2003	Spring	Pre-zoning	General Use A	Open	1.041666667	2	0	0	0	0	100	0	1	0	0	0	0	0	0	0	0	0	0	0	0	0	0
2842	2842	21/09/2003	16:11:17	Day-time	1000	1	S_1000	BGB	4m viz	4	20.4	-19.23304	147.3088	62.5	0.13758	0.45056	14.17357272	25.875	0.33727	-284	-1	2003	Spring	Pre-zoning	General Use A	Open	1.041666667	1	0	0	0	0	100	0	1	0	0	0	0	0	0	0	0	0	0	0	0	0	0
2844	2844	22/09/2003	7:39:00	Day-time	845	1	S_845	not recorded	marked but no position recorded, Many scavenging bristle worms		62.2	-18.72842	147.6296	62.55	0.83816	0.46401	5.613535164	25.575	0.28189	-283	-1	2003	Spring	Pre-zoning	General Use A	Open	1.0425	1	0	0	0	0	50	50	1	0	0	0	0	0	0	0	0	0	0	0	0	0	0
2845	2845	22/09/2003	7:42:35	Day-time	845	2	S_845	not recorded	marked but no position recorded. Yellow lips and faint stripes can be seen on NEM_THEO		62.5	-18.72683	147.6318	62.53333	0.84129	0.46402	5.466894863	25.575	0.28189	-283	-1	2003	Spring	Pre-zoning	General Use A	Open	1.042222167	2	0	0	0	0	50	50	1	0	0	0	0	0	0	0	0	0	0	0	0	0	0
2846	2846	22/09/2003	7:47:54	Day-time	845	3	S_845	not recorded	marked but no position recorded		63.2	-18.72525	147.6358	62.51667	0.84537	0.46396	5.369395642	25.575	0.28189	-283	-1	2003	Spring	Pre-zoning	General Use A	Open	1.0419445	3	0	0	0	0	50	50	1	0	0	0	0	0	0	0	0	0	0	0	0	0	0
2847	2847	22/09/2003	7:53:12	Day-time	845	4	S_845	not recorded	marked but no position recorded. Viz. 10m, but very late in the day.	10	63.5	-18.72285	147.64	62.53333	0.8505	0.46393	5.229615136	25.575	0.28189	-283	-1	2003	Spring	Pre-zoning	General Use A	Open	1.042222167	4	0	0	0	0	50	50	1	0	0	0	0	0	0	0	0	0	0	0	0	0	0
2850	2850	22/09/2003	11:09:43	Day-time	822	4	S_822	Fork Reef	marked but no position recorded. Viz 12m.	12	34.8	-18.62275	147.5501	49.73333	0.84846	0.47193	0	25.65	0.16976	-283	-1	2003	Spring	Pre-zoning	General Use B	Open	0.828888833	4	10	0	30	0	30	30	2	0	0	0	0	1	0	0	0	0	0	0	0	0	0
2851	2851	22/09/2003	11:09:44	Day-time	822	3	S_822	Fork Reef	marked but no position recorded.Viz 10m.	10	34.8	-18.62275	147.5502	53.18333	0.84847	0.47193	0	25.65	0.16976	-283	-1	2003	Spring	Pre-zoning	General Use B	Open	0.886388833	3	10	10	40	0	10	30	2	1	0	0	0	0	0	0	0	0	0	0	0	0	0
2852	2852	22/09/2003	11:12:28	Day-time	822	2	S_822	Fork Reef	marked but no position recorded. Viz. 8m. Veery fishy tape.	8	29.7	-18.62291	147.553	54.75	0.85073	0.47183	0	25.65	0.16976	-283	-1	2003	Spring	Pre-zoning	General Use B	Open	0.9125	2	10	10	30	0	30	20	2	0	0	0	0	0	0	0	0	0	0	0	0	0	0
2853	2853	22/09/2003	11:15:31	Day-time	822	1	S_822	Fork Reef	marked but no position recorded check depth 5m viz read to 8 minutes. Very fishy tape with good video	5	33.6	-18.62206	147.5527	57.88334	0.85125	0.47188	0	25.65	0.16976	-283	-1	2003	Spring	Pre-zoning	General Use B	Open	0.964722333	1	10	10	30	10	10	30	4	0	0	0	0	0	0	0	0	0	0	0	0	0	0
2854	2854	22/09/2003	13:13:42	Day-time	894	1	S_894	not recorded	Viz 11m. marked but no position recorded	11	74.4	-18.52867	147.5783	62.55	0.9213	0.47566	3.023251577	25.725	0.2742	-283	-1	2003	Spring	Pre-zoning	General Use B	Open	1.0425	1	0	0	0	0	90	10	1	0	0	0	0	0	0	0	0	0	0	0	0	0	0
2855	2855	22/09/2003	13:16:56	Day-time	894	2	S_894	not recorded	Viz. 10m. marked but no position recorded	10	74.7	-18.5271	147.581	62.53333	0.92449	0.47564	3.212955694	25.725	0.2742	-283	-1	2003	Spring	Pre-zoning	General Use B	Open	1.042222167	2	0	0	0	0	90	10	1	0	0	0	0	0	0	0	0	0	0	0	0	0	0
2856	2856	22/09/2003	13:21:25	Day-time	894	3	S_894	not recorded	Viz. 10m but overexposed. marked but no position recorded	10	74.3	-18.52478	147.5847	62.51667	0.92906	0.47563	3.51106873	25.725	0.2478	-283	-1	2003	Spring	Pre-zoning	General Use A	Open	1.0419445	3	0	0	0	0	90	10	1	0	0	0	0	0	0	0	0	0	0	0	0	0	0
2857	2857	22/09/2003	13:26:32	Day-time	894	4	S_894	not recorded	Viz 8m. CHECKED IMAGES.Viz 8m, drop not marked, sometimes picture overexposed	8	74.2	-18.52278	147.588	62.55	0.93297	0.47562	3.7969847	25.725	0.2478	-283	-1	2003	Spring	Pre-zoning	General Use A	Open	1.0425	4	0	0	0	0	90	10	1	0	0	0	0	0	0	0	0	0	0	0	0	0	0
2860	2860	23/09/2003	7:51:08	Day-time	991	4	S_991	not recorded	Viz. 6m. CHECKED IMAGES.60% cloud, marked but no position recorded, picture not crisp, Nem_per undergoes several colour changes	6	24.8	-19.12738	147.181	62.5	0.18814	0.45991	13.2300471	25.95	0.36528	-282	-1	2003	Spring	Pre-zoning	General Use A	Open	1.041666667	4	30	0	0	0	50	20	2	0	0	0	0	0	0	0	0	0	0	0	0	0	0
2861	2861	23/09/2003	7:54:48	Day-time	991	3	S_991	not recorded	marked but no position recorded. Viz. 6m., slightly blurry	6	24.7	-19.1254	147.1846	62.51667	0.19271	0.45989	13.6605125	25.95	0.36528	-282	-1	2003	Spring	Pre-zoning	General Use A	Open	1.0419445	3	30	0	0	0	70	0	2	0	0	0	0	0	0	0	0	0	0	0	0	0	0
2862	2862	23/09/2003	7:58:28	Day-time	991	2	S_991	not recorded	Viz. 6m. marked but no position recorded. Viz. 6m. Slightly blurry. CHECKED IMAGES.	6	24.4	-19.12313	147.1887	62.51667	0.198	0.45985	14.15901885	25.95	0.36528	-282	-1	2003	Spring	Pre-zoning	General Use A	Open	1.0419445	2	10	0	0	0	90	0	1	0	0	0	0	0	0	0	0	0	0	0	0	0	0
2863	2863	23/09/2003	8:01:48	Day-time	991	1	S_991	not recorded	marked but no position recorded. Crisp vision Viz. 6m. Nice footage	6	24.8	-19.12117	147.1923	62.53333	0.20266	0.45982	14.5981576	25.95	0.36528	-282	-1	2003	Spring	Pre-zoning	General Use A	Open	1.042222167	1	10	0	0	0	90	0	1	0	0	0	0	0	0	1	0	0	0	0	0	0	0
2864	2864	24/09/2003	9:29:49	Day-time	940	1	S_940	not recorded	marked but no position recorded. Viz. 2m	2	16.6	-19.1229	146.9352	59.26667	0.1027	0.46834	5.413028865	26.7	0.42559	-281	-1	2003	Spring	Pre-zoning	General Use A	Open	0.987777833	1	0	0	0	0	100	0	1	0	0	0	0	0	0	0	0	0	0	0	0	0	0
2865	2865	24/09/2003	9:32:55	Day-time	940	2	S_940	not recorded	marked but no position recorded. Viz. 2m. Few fish.	2	17.1	-19.1188	146.9355	62.5	0.10532	0.46852	5.427098276	26.7	0.42559	-281	-1	2003	Spring	Pre-zoning	General Use A	Open	1.041666667	2	0	0	0	0	100	0	1	0	0	0	0	0	0	0	0	0	0	0	0	0	0
2866	2866	24/09/2003	9:37:34	Day-time	940	3	S_940	not recorded	marked but no position recorded. Viz. 2m. Excellent carangid close-ups	2	17.9	-19.11332	146.9352	62.46667	0.1094	0.46879	5.430942323	26.25	0.42559	-281	-1	2003	Spring	Pre-zoning	General Use A	Open	1.041111167	3	0	0	0	0	100	0	1	0	0	0	0	0	0	0	0	0	0	0	0	0	0
2867	2867	24/09/2003	9:40:57	Day-time	940	4	S_940	not recorded	marked but no position recorded. Viz.2m	2	18.3	-19.11022	146.9351	62.55	0.11173	0.46894	5.441473943	26.25	0.42559	-281	-1	2003	Spring	Pre-zoning	General Use A	Open	1.0425	4	0	0	0	0	100	0	1	0	0	0	0	0	0	1	0	0	0	0	0	0	0
2870	2870	24/09/2003	12:50:09	Day-time	1144	3	S_1144	Herald Island	Viz. 4m. Crisp. marked but no position recorded. Re-read to check Nem_nema ids . [id=erroneous, found Nem_pero].	4	17.7	-19.0172	146.7079	53.93333	0.16045	0.48074	2.80846335	26.325	0.45255	-281	-1	2003	Spring	Pre-zoning	General Use A	Open	0.898888833	3	0	0	0	0	100	0	1	0	0	0	0	0	0	0	0	0	0	0	0	0	0
2871	2871	24/09/2003	12:53:00	Day-time	1144	2	S_1144	Herald Island	Viz. 4m. Crisp. marked but no position recorded. Re-read to check Nem_nema ids . [id=erroneous, found Nem_pero].	4	17.9	-19.01475	146.7054	55.33333	0.16275	0.48094	2.427124755	26.325	0.45255	-281	-1	2003	Spring	Pre-zoning	General Use A	Open	0.922222167	2	0	0	0	0	100	0	1	0	0	0	0	0	0	0	0	0	0	0	0	0	0
2872	2872	24/09/2003	12:56:11	Day-time	1144	1	S_1144	Herald Island	Viz. 4m. Crisp and clear. Re-read to check Nem_nema ids . [id=erroneous, found Nem_pero]. marked but no position recorded 2m viz	4	18	-19.01181	146.7024	56.76667	0.16553	0.48117	1.973090629	26.325	0.45255	-281	-1	2003	Spring	Pre-zoning	General Use A	Open	0.946111167	1	0	0	0	0	100	0	1	0	0	0	0	0	0	0	0	0	0	0	0	0	0
2873	2873	24/09/2003	14:53:48	Day-time	950	1	S_950	Rattlesnake Island	marked but no position recorded .5m viz	0.5	11.9	-19.02968	146.5446	55.98333	0.07565	0.48538	4.448142026	26.325	1.89263	-281	-1	2003	Spring	Pre-zoning	General Use A	Open	0.9330555	1	0	0	0	0	100	0	1	0	0	0	0	0	0	0	0	0	0	0	0	0	0
2874	2874	24/09/2003	14:56:29	Day-time	950	2	S_950	Rattlesnake Island	marked but no position recorded .5m viz	0.5	11.5	-19.03338	146.5443	49.63334	0.07248	0.48522	4.448721512	26.325	1.89263	-281	-1	2003	Spring	Pre-zoning	General Use A	Open	0.827222333	2	0	0	0	0	100	0	1	0	0	0	0	0	0	0	0	0	0	0	0	0	0
2875	2875	24/09/2003	14:59:19	Day-time	950	3	S_950	Rattlesnake Island	marked but no position recorded .5m viz	0.5	11.3	-19.03758	146.544	42.73333	0.06893	0.48503	4.491861346	26.325	1.89263	-281	-1	2003	Spring	Pre-zoning	General Use A	Open	0.712222167	3	0	0	0	0	100	0	1	0	0	0	0	0	0	0	0	0	0	0	0	0	0
2877	2877	24/09/2003	16:34:42	Day-time	983	1	S_983	Halifax Bay	marked but no position recorded 2m viz	2	13.8	-18.94979	146.4698	55.16667	0.0831	0.49147	12.39103302	26.55	1.25182	-281	-1	2003	Spring	Pre-zoning	General Use A	Open	0.9194445	1	0	0	0	0	100	0	1	0	0	0	0	0	0	0	0	0	0	0	0	0	0
2878	2878	24/09/2003	16:38:27	Day-time	983	2	S_983	Halifax Bay	marked but no position recorded 2m viz	2	13.2	-18.95342	146.4666	62.48333	0.07851	0.49141	12.10412485	26.925	1.25182	-281	-1	2003	Spring	Pre-zoning	General Use A	Open	1.041388833	2	0	0	0	0	100	0	1	0	0	0	0	0	0	0	0	0	0	0	0	0	0
2879	2879	24/09/2003	16:41:08	Day-time	983	3	S_983	Halifax Bay	marked but no position recorded 2m viz	2	13	-18.95649	146.4639	62.36666	0.07476	0.49135	11.89052652	26.925	1.25182	-281	-1	2003	Spring	Pre-zoning	General Use A	Open	1.039444333	3	0	0	0	0	100	0	1	0	0	0	0	0	0	0	0	0	0	0	0	0	0
2881	2881	25/09/2003	7:03:32	Day-time	744	1	S_744	Palm Islands	drop not marked 4m viz	4	41.9	-18.66122	146.8357	46.21667	0.49748	0.49363	17.72902676	25.725	0.15986	-280	-1	2003	Spring	Pre-zoning	General Use A	Open	0.770277833	1	0	0	0	0	100	0	1	0	0	0	0	0	0	0	0	0	0	0	0	0	0
2882	2882	25/09/2003	6:55:20	Day-time	744	3	S_744	Palm Islands	drop not marked 4m viz	4	42	-18.6531	146.8354	62.4	0.49991	0.49403	17.72455411	25.725	0.15986	-280	-1	2003	Spring	Pre-zoning	General Use A	Open	1.04	3	0	0	0	0	100	0	1	0	0	0	0	0	0	0	0	0	0	0	0	0	0
2883	2883	25/09/2003	6:59:50	Day-time	744	2	S_744	Palm Islands	drop not marked 4m viz	4	42.2	-18.65743	146.8356	56.25	0.49861	0.49382	17.93487436	25.725	0.15986	-280	-1	2003	Spring	Pre-zoning	General Use A	Open	0.9375	2	0	0	0	0	100	0	1	0	0	0	0	0	0	0	0	0	0	0	0	0	0
2886	2886	25/09/2003	9:31:22	Day-time	809	3	S_809	Slashers Reef	Viz. 4m. artificial posn 4m viz	4	62.8	-18.48641	147.0039	62.45	0.71779	0.49674	1.191029963	25.425	0.41929	-280	-1	2003	Spring	Pre-zoning	General Use B	Open	1.040833333	3	0	0	0	0	90	10	1	0	0	0	0	0	0	0	0	0	0	0	0	0	0
2887	2887	25/09/2003	9:34:12	Day-time	809	2	S_809	Slashers Reef	Viz. 4m. Drop not amrked. Re-read to check Nem_pero ids	4	66.1	-18.4834	147.0066	56.33333	0.72183	0.49681	1.113183597	25.425	0.41929	-280	-1	2003	Spring	Pre-zoning	General Use B	Open	0.938888833	2	0	0	0	0	100	0	1	0	0	0	1	0	0	0	0	0	0	0	0	0	0
2888	2888	25/09/2003	9:36:57	Day-time	809	1	S_809	Slashers Reef	Viz. 5m. Drop not marked. Re-read to check Nem_pero ids[erroneus=Nem_balinensoides]	5	63.6	-18.48043	147.0092	47.56667	0.72579	0.49687	1.115957995	25.425	0.41929	-280	-1	2003	Spring	Pre-zoning	General Use B	Open	0.792777833	1	0	0	0	0	90	10	1	0	0	0	0	0	0	0	0	0	0	0	0	0	0
2890	2890	25/09/2003	11:14:20	Day-time	828	3	S_828	Slashers Reef	Viz. 4m. drop not marked. Re-read tape.	4	64.2	-18.46349	147.0691	62.26667	0.78028	0.49576	1.403353804	25.425	0.41929	-280	-1	2003	Spring	Pre-zoning	General Use B	Open	1.037777833	3	0	0	0	0	100	0	1	0	0	0	0	0	0	0	0	0	0	0	0	0	0
2891	2891	25/09/2003	11:17:12	Day-time	828	2	S_828	Slashers Reef	Viz. 5m. drop not marked. Re-read to check Nem_pero ids [erroneus=Nem_theo]	5	63.2	-18.46072	147.0719	62.4	0.78421	0.49581	1.310289449	25.425	0.41929	-280	-1	2003	Spring	Pre-zoning	General Use B	Open	1.04	2	0	0	0	0	100	0	1	0	0	0	0	0	0	0	0	0	0	0	0	0	0
2892	2892	25/09/2003	11:20:17	Day-time	828	1	S_828	Slashers Reef	Viz. 5m. drop not marked. Re-read to check Nem_pero ids [erroneus=Nem_balinensoides]	5	63.7	-18.45769	147.075	53.93333	0.78854	0.49585	1.303079027	25.425	0.41929	-280	-1	2003	Spring	Pre-zoning	General Use B	Open	0.898888833	1	0	0	0	0	100	0	1	0	0	0	1	0	0	0	0	0	0	0	0	0	0
2894	2894	25/09/2003	16:06:10	Day-time	712	3	S_712	Pith Reef	Viz. 3m. drop not marked low light. Re-read to check Nem_pero ids [erroneus=Nem_balinensoides]	3	62.6	-18.17361	146.9362	62.5	0.87008	0.51443	3.306683464	25.5	0.19442	-280	-1	2003	Spring	Pre-zoning	General Use B	Open	1.041666667	3	0	0	0	0	100	0	1	0	0	0	0	0	0	0	0	0	0	0	0	0	0
2895	2895	25/09/2003	16:09:14	Day-time	712	2	S_712	Pith Reef	Viz. 3m. Low light. drop not marked. . Re-read to check Nem_pero ids [erroneus=Nem_balinensoides]	3	62	-18.17652	146.9334	59.48333	0.86533	0.51437	3.717177031	25.5	0.19442	-280	-1	2003	Spring	Pre-zoning	General Use B	Open	0.991388833	2	0	0	0	0	100	0	1	0	0	0	0	0	0	0	0	0	0	0	0	0	0
2896	2896	25/09/2003	16:12:16	Day-time	712	1	S_712	Pith Reef	Viz. 5m. Low light. drop not marked. . Re-read to check Nem_pero ids [erroneus=Nem_balinensoides]	5	60.6	-18.17952	146.9306	54	0.86046	0.51431	4.142298268	25.5	0.19442	-280	-1	2003	Spring	Pre-zoning	General Use B	Open	0.9	1	0	0	0	0	100	0	1	0	0	0	0	0	0	0	0	0	0	0	0	0	0
2898	2898	26/09/2003	6:55:34	Day-time	674	3	S_674	U/N Reef	Viz. 8m. drop not marked.Re-read to check Nem_pero ids [erroneus=Nem_balinensoides]	8	69.9	-17.83423	146.7562	62.38334	0.95302	0.53714	2.481599573	25.875	0.11533	-279	-1	2003	Spring	Pre-zoning	General Use A	Open	1.039722333	3	0	0	0	0	100	0	1	0	0	0	0	0	0	0	0	0	0	0	0	0	0
2899	2899	26/09/2003	6:59:03	Day-time	674	2	S_674	U/N Reef	Viz. 8m. drop not marked . Re-read to check Nem_pero ids [erroneus=Nem_balinensoides]	8	71.5	-17.83658	146.7522	59.85	0.94935	0.53714	1.991809351	25.875	0.11533	-279	-1	2003	Spring	Pre-zoning	General Use A	Open	0.9975	2	0	0	0	0	100	0	1	0	0	0	0	0	0	0	0	0	0	0	0	0	0
2900	2900	26/09/2003	7:02:33	Day-time	674	1	S_674	U/N Reef	Viz. 10m. Very crsip. Re-read tape to check Nem_pero. Drop not marked.	10	73.3	-17.83874	146.749	50.88334	0.94604	0.53713	1.582509489	25.875	0.25087	-279	-1	2003	Spring	Pre-zoning	General Use A	Open	0.848055667	1	0	0	0	0	100	0	1	0	0	0	0	0	0	0	0	0	0	0	0	0	0
2902	2902	26/09/2003	10:07:18	Day-time	1240	3	S_1240	not recorded	Viz. 10m. drop not marked.CHANGED CAR_DEEP_BANDED TO CAR_UII ADULT	10	48.8	-18.01348	146.786	62.56667	0.86176	0.52718	0.812879374	25.65	0.20392	-279	-1	2003	Spring	Pre-zoning	Marine National Park B	Closed	1.042777833	3	50	0	0	0	30	20	2	0	0	0	0	0	0	0	0	0	0	0	0	0	0
2903	2903	26/09/2003	10:10:42	Day-time	1240	2	S_1240	not recorded	9m Viz. drop not marked. Slightly blurry focus.	9	49.4	-18.01635	146.7831	62.51667	0.85711	0.52712	0.547040644	25.65	0.20392	-279	-1	2003	Spring	Pre-zoning	Marine National Park B	Closed	1.0419445	2	80	0	0	0	10	10	2	0	0	0	0	0	0	0	0	0	0	0	0	0	0
2904	2904	26/09/2003	10:14:18	Day-time	1240	1	S_1240	not recorded	Viz. 12m. Bright, crisp. drop not marked	12	50.6	-18.01947	146.7803	62.5	0.85222	0.52705	0.170389506	25.575	0.20392	-279	-1	2003	Spring	Pre-zoning	Marine National Park B	Closed	1.041666667	1	40	0	0	0	30	30	2	0	0	0	0	0	0	0	0	0	0	0	0	0	0
2905	2905	26/09/2003	13:18:05	Day-time	832	1	S_832	not recorded	drop not marked		46.9	-18.01439	146.8204	40.3	0.8962	0.52606	0.591019255	25.65	0.20392	-279	-1	2003	Spring	Pre-zoning	Marine National Park B	Closed	0.671666667	1	0	0	0	0	100	0	1	0	0	0	0	0	0	0	0	0	0	0	0	0	0
2906	2906	26/09/2003	13:21:58	Day-time	832	2	S_832	not recorded	drop not marked		48.7	-18.01024	146.8204	43.66667	0.89968	0.52627	1.004323738	25.65	0.20392	-279	-1	2003	Spring	Pre-zoning	Marine National Park B	Closed	0.727777833	2	0	0	0	0	80	20	1	0	0	0	0	0	0	0	0	0	0	0	0	0	0
2907	2907	26/09/2003	13:25:11	Day-time	832	3	S_832	not recorded	drop not marked. Viz 10m.	10	50.7	-18.00627	146.8205	46.7	0.90294	0.52646	1.234516571	25.65	0.20392	-279	-1	2003	Spring	Pre-zoning	Marine National Park B	Closed	0.778333333	3	10	0	0	0	70	20	1	0	0	0	0	0	0	0	0	0	0	0	0	0	0
2910	2910	26/09/2003	16:51:43	Day-time	139	3	S_139	Barnett Patches	Viz. 6m. drop not marked. Tipped upward at 45 mins. . Re-read to check Nem_pero ids [erroneus=Nem_balinensoides]	6	70.1	-18.07581	146.9437	59.83333	0.95879	0.51909	4.468678611	25.575	0.23471	-279	-1	2003	Spring	Pre-zoning	General Use A	Open	0.997222167	3	0	0	0	0	100	0	1	0	0	0	0	0	0	0	0	0	0	0	0	0	0
2911	2911	26/09/2003	16:56:13	Day-time	139	2	S_139	Barnett Patches	Viz. 6m. drop not marked/ 6m viz. Cappo changed PRI_TYPU to PRI_MULT. CHECKED IMAGES.	6	69.6	-18.07535	146.9487	60.11666	0.96515	0.51895	4.955138003	25.575	0.23471	-279	-1	2003	Spring	Pre-zoning	General Use A	Open	1.001944333	2	0	0	0	0	100	0	1	0	0	0	0	0	0	0	0	0	0	0	0	0	0
2912	2912	26/09/2003	17:00:06	Day-time	139	1	S_139	Barnett Patches	Viz. 5m. Low light. drop not marked . Re-read to check Nem_pero ids [erroneus=Nem_balinensoides]	5	69	-18.07518	146.9517	46.33333	0.9689	0.51887	5.250691633	25.575	0.23471	-279	-1	2003	Spring	Pre-zoning	General Use A	Open	0.772222167	1	0	0	0	0	100	0	1	0	0	0	0	0	0	0	0	0	0	0	0	0	0
2913	2913	27/09/2003	8:44:02	Day-time	976	1	S_976	not recorded	drop not marked. Sunny. Viz. 3m. Nice reds school [juvs]	3	11.2	-18.20097	146.26	62.53333	0.24713	0.53382	4.730546024	24.9	0.37424	-278	-1	2003	Spring	Pre-zoning	General Use A	Open	1.042222167	1	0	0	0	0	100	0	1	0	0	0	0	0	0	0	0	0	0	0	0	0	0
2914	2914	27/09/2003	8:47:05	Day-time	976	2	S_976	not recorded	drop not marked. Good. Viz. 4m. Vfew fish, plenty of bristle worms	4	11	-18.20363	146.2633	62.51667	0.24739	0.53359	4.974204636	24.9	0.37424	-278	-1	2003	Spring	Pre-zoning	General Use A	Open	1.0419445	2	0	0	0	0	100	0	1	0	0	0	0	0	0	0	0	0	0	0	0	0	0
2915	2915	27/09/2003	8:50:05	Day-time	976	3	S_976	not recorded	drop not marked. Viz. 5m. CHECKED IMAGES.	5	10.6	-18.2063	146.2666	55.9	0.24774	0.53336	5.247818305	24.9	0.37424	-278	-1	2003	Spring	Pre-zoning	General Use A	Open	0.931666667	3	0	0	0	0	100	0	1	0	0	0	0	0	0	0	0	0	0	0	0	0	0
2917	2917	27/09/2003	10:22:23	Day-time	959	1	S_959	not recorded	drop not marked. Viz. 4m. 3 Carangoides sp in one image/school	4	24.9	-18.2412	146.3142	57.98333	0.26286	0.53024	0.747619875	26.7	0.37424	-278	-1	2003	Spring	Pre-zoning	General Use A	Open	0.966388833	1	0	0	0	0	100	0	1	0	0	0	0	0	0	0	0	0	0	0	0	0	0
2918	2918	27/09/2003	10:25:29	Day-time	959	2	S_959	not recorded	drop not marked. Viz. 3m., landed on nagle, strong current	3	25.6	-18.23739	146.3147	58.6	0.26608	0.53041	0.397556105	26.7	0.37424	-278	-1	2003	Spring	Pre-zoning	General Use A	Open	0.976666667	2	0	20	20	0	20	40	3	0	0	0	0	0	0	0	0	0	0	0	0	0	0
2919	2919	27/09/2003	10:28:26	Day-time	959	3	S_959	not recorded	drop not marked. Viz. 4m. Murky at end from sled passage	4	32.5	-18.2333	146.3147	61.15	0.26907	0.53061	0.200473758	26.325	0.37424	-278	-1	2003	Spring	Pre-zoning	General Use A	Open	1.019166667	3	0	0	0	0	100	0	1	0	0	0	0	0	0	0	0	0	0	0	0	0	0
2922	2922	27/09/2003	12:59:44	Day-time	877	3	S_877	not recorded	Viz. 7m. drop not marked	7	37.3	-18.06365	146.4251	57.15	0.44729	0.5357	1.252446413	26.325	0.22509	-278	-1	2003	Spring	Pre-zoning	General Use A	Open	0.9525	3	0	0	0	0	100	0	1	0	0	0	0	0	0	0	0	0	0	0	0	0	0
2923	2923	27/09/2003	13:02:51	Day-time	877	2	S_877	not recorded	Viz. 9m. Excellent tape. drop not marked	9	37.2	-18.06688	146.4238	60.68333	0.44535	0.53558	1.365210932	26.325	0.22509	-278	-1	2003	Spring	Pre-zoning	General Use A	Open	1.011388833	2	10	0	0	0	60	30	1	0	0	0	0	0	0	0	0	0	0	0	0	0	0
2924	2924	27/09/2003	13:06:25	Day-time	877	1	S_877	not recorded	Viz6m. Excellent tape. drop not marked	6	38.3	-18.07068	146.4223	62.53333	0.44316	0.53544	1.506726326	26.325	0.22509	-278	-1	2003	Spring	Pre-zoning	General Use A	Open	1.042222167	1	0	0	0	0	80	20	1	0	0	0	0	0	0	0	0	0	0	0	0	0	0
2925	2925	27/09/2003	14:58:13	Day-time	23	1	S_23	not recorded	Viz. 9m. Clear and crisp. drop not marked	9	16.9	-18.02284	146.5364	43.21667	0.59314	0.53438	0	26.1	0.49158	-278	-1	2003	Spring	Pre-zoning	General Use B	Open	0.720277833	1	0	0	0	0	100	0	1	0	0	0	0	0	0	0	0	0	0	0	0	0	0
2926	2926	27/09/2003	15:01:20	Day-time	23	2	S_23	not recorded	drop not marked		15.3	-18.02112	146.5396	51.75	0.59763	0.53437	0	26.1	0.49158	-278	-1	2003	Spring	Pre-zoning	General Use B	Open	0.8625	2	0	0	0	10	90	0	1	0	1	0	0	0	0	0	0	0	0	0	0	0	0
2927	2927	27/09/2003	15:04:34	Day-time	23	3	S_23	not recorded	Viz. 6m. Crisp and bright. drop not marked	6	14.8	-18.01938	146.5428	53.65	0.60227	0.53436	0	26.1	0.49158	-278	-1	2003	Spring	Pre-zoning	General Use B	Open	0.894166667	3	0	0	0	0	100	0	1	0	0	0	0	1	0	0	0	0	0	0	0	0	0
2930	2930	28/09/2003	6:09:34	Day-time	879	3	S_879	Hall-Thompson Reef	v low light 5m viz	5	39.6	-17.60522	146.3551	62.43333	0.40992	0.56082	5.67942474	26.25	0.60769	-277	-1	2003	Spring	Pre-zoning	General Use	Open	1.0405555	3	0	0	0	0	100	0	1	0	0	0	0	0	0	0	0	0	0	0	0	0	0
2931	2931	28/09/2003	6:12:48	Day-time	879	2	S_879	Hall-Thompson Reef	Viz. 5m. No comments or benthos codes entered by speare	5	39.6	-17.60861	146.3566	58	0.4115	0.56061	5.589270181	26.25	0.60769	-277	-1	2003	Spring	Pre-zoning	General Use	Open	0.966666667	2	0	0	0	0	100	0	1	0	0	0	0	0	0	0	0	0	0	0	0	0	0
2932	2932	28/09/2003	6:16:23	Day-time	879	1	S_879	Hall-Thompson Reef	v low light 5m viz	5	39.6	-17.61218	146.3582	48.45	0.41324	0.56038	5.257345578	26.25	0.60769	-277	-1	2003	Spring	Pre-zoning	General Use	Open	0.8075	1	0	0	0	0	100	0	1	0	0	0	0	0	0	0	0	0	0	0	0	0	0
2934	2934	28/09/2003	7:52:24	Day-time	896	3	S_896	Hall-Thompson Reef			28.4	-17.64372	146.3754	62.4	0.43653	0.55828	1.534616263	26.25	0.60769	-277	-1	2003	Spring	Pre-zoning	General Use	Open	1.04	3	0	0	10	0	60	30	2	0	0	0	0	0	0	0	0	0	0	0	0	0	0
2935	2935	28/09/2003	7:55:18	Day-time	896	2	S_896	Hall-Thompson Reef	6m viz	6	29.3	-17.64746	146.3738	56.5	0.43246	0.55813	1.190610122	26.25	0.60769	-277	-1	2003	Spring	Pre-zoning	General Use	Open	0.941666667	2	10	0	30	0	0	60	2	0	0	0	0	0	0	0	0	0	0	0	0	0	0
2936	2936	28/09/2003	7:58:17	Day-time	896	1	S_896	Hall-Thompson Reef	6m viz	6	29.7	-17.65106	146.3721	47.21667	0.4284	0.558	0.928684738	26.25	0.60769	-277	-1	2003	Spring	Pre-zoning	Habitat Protection	Open	0.7869445	1	10	0	0	0	10	80	2	0	0	0	0	0	0	0	0	0	0	0	0	0	0
2938	2938	28/09/2003	10:27:40	Day-time	725	3	S_725	Nathan Reef			47	-17.48403	146.496	62.45	0.682	0.56286	2.493746699	26.1	0.29304	-277	-1	2003	Spring	Pre-zoning	Habitat Protection	Open	1.040833333	3	0	0	0	0	100	0	1	0	0	0	0	0	0	0	0	0	0	0	0	0	0
2939	2939	28/09/2003	10:30:30	Day-time	725	2	S_725	Nathan Reef	5m viz	5	47.8	-17.48627	146.4928	58.81667	0.67744	0.56284	2.347179404	26.1	0.29304	-277	-1	2003	Spring	Pre-zoning	Habitat Protection	Open	0.980277833	2	0	0	0	0	100	0	1	0	0	0	0	0	0	0	0	0	0	0	0	0	0
2940	2940	28/09/2003	10:33:26	Day-time	725	1	S_725	Nathan Reef	5m viz	5	47.3	-17.4886	146.4895	47.41667	0.67256	0.56282	2.200827864	26.1	0.29304	-277	-1	2003	Spring	Pre-zoning	Habitat Protection	Open	0.790277833	1	0	0	0	0	100	0	1	0	0	0	0	0	0	0	0	0	0	0	0	0	0
2942	2942	28/09/2003	12:15:15	Day-time	724	3	S_724	Wardle Reef	viz. 6m, bright and crisp	6	33.9	-17.44421	146.5268	62.46667	0.73503	0.56399	0.619852983	26.1	0.3676	-277	-1	2003	Spring	Pre-zoning	Habitat Protection	Open	1.041111167	3	10	0	0	0	90	0	1	0	0	0	0	0	0	0	0	0	0	0	0	0	0
2943	2943	28/09/2003	12:18:00	Day-time	724	2	S_724	Wardle Reef	viz. 6m, in bommie field	6	34.5	-17.44454	146.5238	62.58333	0.72999	0.56406	0.683056635	26.1	0.3676	-277	-1	2003	Spring	Pre-zoning	Habitat Protection	Open	1.0430555	2	10	10	30	0	40	10	3	0	0	0	0	0	0	0	0	0	0	0	0	0	0
2944	2944	28/09/2003	12:20:44	Day-time	724	1	S_724	Wardle Reef	6m viz	6	35.6	-17.44481	146.5208	62.63334	0.72485	0.56413	0.691756506	26.1	0.3676	-277	-1	2003	Spring	Pre-zoning	Habitat Protection	Open	1.043889	1	0	10	30	0	40	20	3	0	0	0	0	0	0	0	0	0	0	0	0	0	0
2945	2945	28/09/2003	16:06:19	Day-time	1504	3	S_1504	not recorded	Viz. 3m. CHECKED IMAGES. to rock shelf, at 45 min camera takes off, at 46 min hits a bommie, extra benthic Images 1-5, image 6 is of the site,	3	66.8	-17.24887	146.6132	46.73333	0.90151	0.57147	0.271285454	25.875	0.12705	-277	-1	2003	Spring	Pre-zoning	General Use	Open	0.778888833	3	0	0	50	0	40	10	4	0	0	0	0	0	0	0	0	0	0	0	0	0	0
2946	2946	28/09/2003	16:10:05	Day-time	1504	2	S_1504	not recorded	Viz. 3m. CHECKED IMAGES. camera angled down and bait bag in centre field, video 1 of poss Lab_dimid, camera moving at 50 mins, benthos images 2-5 were taken 49-52 mins.	3	62.9	-17.24789	146.6171	51.76667	0.90797	0.5714	0.698475181	25.875	0.12705	-277	-1	2003	Spring	Pre-zoning	General Use	Open	0.862777833	2	0	10	40	0	10	40	2	0	0	0	0	0	0	0	0	0	0	0	0	0	0
2947	2947	28/09/2003	16:13:47	Day-time	1504	1	S_1504	not recorded	Viz. 11m. Slightly gloomy. School of APH_RUTI. Banaded Carangoides may be CAR_OBLONGUS??. CHANGED CAR_DEEP_BANDED TO CAR_UII ADULT	11	80.7	-17.24689	146.621	62.51667	0.91447	0.57134	1.128264872	25.875	0.12705	-277	-1	2003	Spring	Pre-zoning	General Use	Open	1.0419445	1	0	0	0	0	30	70	1	0	0	0	1	0	0	0	0	0	0	0	0	0	0
2950	2950	29/09/2003	6:49:25	Day-time	1141	3	S_1141	Flora Passage	3m viz	3	36.9	-17.145	146.2052	62.41667	0.39604	0.58875	5.309730531	26.175	0.34163	-276	-1	2003	Spring	Pre-zoning	General Use	Open	1.040277833	3	0	0	0	0	100	0	1	0	0	0	0	0	0	0	0	0	0	0	0	0	0
2951	2951	29/09/2003	6:52:41	Day-time	1141	2	S_1141	Flora Passage	3m viz	3	36.7	-17.14671	146.2016	53.5	0.3898	0.58876	5.382521039	26.175	0.34163	-276	-1	2003	Spring	Pre-zoning	General Use	Open	0.891666667	2	0	0	0	0	100	0	1	0	0	0	0	0	0	0	0	0	0	0	0	0	0
2952	2952	29/09/2003	6:56:24	Day-time	1141	1	S_1141	Flora Passage	overcast 4m viz	4	36.5	-17.14856	146.1978	44.55	0.38309	0.58878	5.498498557	26.175	0.34163	-276	-1	2003	Spring	Pre-zoning	General Use	Open	0.7425	1	0	0	0	0	100	0	1	0	0	0	0	0	0	0	0	0	0	0	0	0	0
2954	2954	29/09/2003	9:36:29	Day-time	731	3	S_731	Flora Passage	pounding and likely keeping fish away. Check EPI_AREO ids on tape		61	-17.04528	146.406	62.41667	0.74197	0.58817	3.577164186	26.1	0.192	-276	-1	2003	Spring	Pre-zoning	General Use	Open	1.040277833	3	0	20	0	0	80	0	2	0	0	0	0	0	0	0	0	0	0	0	0	0	0
2955	2955	29/09/2003	9:39:51	Day-time	731	2	S_731	Flora Passage			59.4	-17.04707	146.4019	62.48333	0.73499	0.58819	3.098676671	26.1	0.192	-276	-1	2003	Spring	Pre-zoning	General Use	Open	1.041388833	2	0	0	0	0	100	0	1	0	0	0	0	0	0	0	0	0	0	0	0	0	0
2956	2956	29/09/2003	9:42:46	Day-time	731	1	S_731	Flora Passage	3m viz	3	58.7	-17.04863	146.3984	56.03333	0.72891	0.58821	2.684331999	26.1	0.192	-276	-1	2003	Spring	Pre-zoning	General Use	Open	0.933888833	1	0	0	0	0	100	0	1	0	0	0	0	0	0	0	0	0	0	0	0	0	0
2958	2958	29/09/2003	11:33:02	Day-time	794	3	S_794	Hervey Shoals A	10m viz	10	35.9	-16.99405	146.456	62.45	0.84684	0.58937	0	26.175	0.12185	-276	-1	2003	Spring	Pre-zoning	Habitat Protection	Open	1.040833333	3	0	0	0	0	100	0	1	0	0	0	0	0	1	0	0	0	0	0	0	0	0
2959	2959	29/09/2003	11:36:01	Day-time	794	2	S_794	Hervey Shoals A	8m viz	8	38.4	-16.99635	146.4527	58.55	0.84043	0.58935	0	26.175	0.12185	-276	-1	2003	Spring	Pre-zoning	Habitat Protection	Open	0.975833333	2	0	0	0	0	100	0	1	1	0	0	0	0	0	0	0	0	0	0	0	0	0
2960	2960	29/09/2003	11:38:58	Day-time	794	1	S_794	Hervey Shoals A	10m viz	10	37	-16.99847	146.4496	49.7	0.83453	0.58933	0	26.175	0.12185	-276	-1	2003	Spring	Pre-zoning	Habitat Protection	Open	0.828333333	1	0	0	0	0	100	0	1	0	0	0	0	0	0	0	0	0	0	0	0	0	0
2962	2962	29/09/2003	13:57:45	Day-time	914	3	S_914	Channel Reef	Viz. 7m. Re-read tape July31, 2006. Changed Nemipterid ids	7	57.1	-16.95602	146.4267	61.63334	0.85231	0.59221	0.533609054	25.95	0.12185	-276	-1	2003	Spring	Pre-zoning	General Use	Open	1.027222333	3	0	0	0	0	100	0	1	0	0	0	0	0	0	0	0	0	0	0	0	0	0
2963	2963	29/09/2003	14:00:54	Day-time	914	2	S_914	Channel Reef	Viz. 10m. Checked tape July 31,2006. Re-read Nemipterus. Found Nem_balinensoides, but not Nem_pero	10	56.1	-16.95449	146.4297	62.43333	0.85798	0.59221	0.20652532	25.95	0.12185	-276	-1	2003	Spring	Pre-zoning	General Use	Open	1.0405555	2	0	0	0	0	100	0	1	0	0	0	0	0	0	0	0	0	0	0	0	0	0
2964	2964	29/09/2003	14:03:53	Day-time	914	1	S_914	Channel Reef	Viz. 10m.	10	50.1	-16.95292	146.4327	62.45	0.86367	0.5922	0	25.95	0.12185	-276	-1	2003	Spring	Pre-zoning	General Use	Open	1.040833333	1	0	0	0	0	100	0	1	0	0	0	0	0	0	0	0	0	0	0	0	0	0
2965	2965	29/09/2003	16:11:50	Day-time	205	1	S_205	Channel Reef	8m viz. Cappo changed PRI_MULT to PRI_TYPU	8	73.6	-16.93747	146.4761	62.43333	0.92856	0.59174	2.058672514	26.025	0.12185	-276	-1	2003	Spring	Pre-zoning	General Use	Open	1.0405555	1	0	0	0	0	50	50	1	0	0	0	0	0	0	0	0	0	0	0	0	0	0
2966	2966	29/09/2003	16:14:49	Day-time	205	2	S_205	Channel Reef	6m viz. Cappo changed PRI_MULT to PRI_TYPU	6	73.6	-16.93953	146.4733	62.51667	0.92373	0.59171	1.734059656	26.025	0.12185	-276	-1	2003	Spring	Pre-zoning	General Use	Open	1.0419445	2	0	0	0	0	50	50	1	0	0	0	0	0	0	0	0	0	0	0	0	0	0
2967	2967	29/09/2003	16:18:38	Day-time	205	3	S_205	Channel Reef	6m Viz. Bait arm slightly off seabed	6	72.9	-16.94228	146.4695	62.5	0.91704	0.59168	1.294151446	25.95	0.12185	-276	-1	2003	Spring	Pre-zoning	Habitat Protection	Open	1.041666667	3	20	20	40	20	0	0	3	0	0	0	0	0	0	0	0	0	0	0	0	0	0
2970	2970	30/09/2003	8:50:58	Day-time	739	3	S_739	Moore Reef	2m viz	2	40.5	-16.91423	146.0954	62.4	0.31005	0.60382	5.94668764	26.475	0.21114	-275	-1	2003	Spring	Pre-zoning	General Use	Open	1.04	3	0	0	0	0	100	0	1	0	0	0	0	0	0	0	0	0	0	0	0	0	0
2971	2971	30/09/2003	8:54:39	Day-time	739	2	S_739	Moore Reef	2m viz	2	40.6	-16.91894	146.0922	55.51667	0.30197	0.60366	5.901099284	26.475	0.21976	-275	-1	2003	Spring	Pre-zoning	General Use	Open	0.925277833	2	0	0	0	0	100	0	1	0	0	0	0	0	0	0	0	0	0	0	0	0	0
2972	2972	30/09/2003	8:56:12	Day-time	739	1	S_739	Moore Reef	2m viz	2	40.5	-16.92069	146.0911	48	0.29907	0.6036	5.894596559	26.175	0.21976	-275	-1	2003	Spring	Pre-zoning	General Use	Open	0.8	1	0	0	0	0	100	0	1	0	0	0	0	0	0	0	0	0	0	0	0	0	0
2974	2974	30/09/2003	10:25:34	Day-time	735	3	S_735	Moore Reef	3m viz	3	42.9	-16.90432	146.1234	62.45	0.36978	0.60356	4.479294447	26.475	0.21114	-275	-1	2003	Spring	Pre-zoning	General Use	Open	1.040833333	3	0	0	0	0	100	0	1	0	0	0	0	0	0	0	0	0	0	0	0	0	0
2975	2975	30/09/2003	10:27:00	Day-time	735	2	S_735	Moore Reef	3m viz	3	43.4	-16.90582	146.1216	61.88334	0.36549	0.60353	4.691638267	26.475	0.21114	-275	-1	2003	Spring	Pre-zoning	General Use	Open	1.031389	2	0	0	0	0	100	0	1	0	0	0	0	0	0	0	0	0	0	0	0	0	0
2976	2976	30/09/2003	10:29:26	Day-time	735	1	S_735	Moore Reef	3m viz	3	43.6	-16.90839	146.1187	53.63334	0.3583	0.60348	4.84841749	26.475	0.21114	-275	-1	2003	Spring	Pre-zoning	General Use	Open	0.893889	1	0	0	0	0	100	0	1	0	0	0	0	0	0	0	0	0	0	0	0	0	0
2978	2978	30/09/2003	12:41:57	Day-time	1137	3	S_1137	Grafton Passage			45.2	-16.80447	146.0935	62.4	0.41116	0.60961	6.234433729	26.325	0.22401	-275	-1	2003	Spring	Pre-zoning	General Use	Open	1.04	3	0	0	0	0	100	0	1	0	0	0	0	0	0	1	0	0	0	0	0	0	0
2979	2979	30/09/2003	12:44:15	Day-time	1137	2	S_1137	Grafton Passage			44.7	-16.80647	146.091	62.43333	0.40323	0.60957	6.054460937	26.325	0.22401	-275	-1	2003	Spring	Pre-zoning	General Use	Open	1.0405555	2	0	0	0	0	100	0	1	0	0	0	0	0	0	0	0	0	0	0	0	0	0
2980	2980	30/09/2003	12:46:37	Day-time	1137	1	S_1137	Grafton Passage	Viz. 6m. EXCELLENT TAPE. GREAT POTENTIAL FOR STEREO-MEASUREMENT THIS SITE. CHECKED IMAGES. FOUND PROBLEMS WITH TAENIOPTERUS. MUST CHECK OTHER TAPES IN SET	6	44.2	-16.80855	146.0885	62.45	0.39509	0.60953	5.877123756	26.325	0.22401	-275	-1	2003	Spring	Pre-zoning	General Use	Open	1.040833333	1	0	0	0	0	100	0	1	0	0	0	0	0	0	0	0	0	0	0	0	0	0
2982	2982	30/09/2003	15:35:27	Day-time	804	3	S_804	Jenny Louise Shoal	6m viz. Cappo chnaged COR_AYGU to CHE_FASC	6	35.9	-16.76216	146.2548	55	0.77815	0.60731	0	26.175	0.20256	-275	-1	2003	Spring	Pre-zoning	Habitat Protection	Open	0.916666667	3	0	10	30	0	50	10	3	0	0	0	0	0	1	0	0	0	0	0	0	0	0
2983	2983	30/09/2003	15:38:51	Day-time	804	2	S_804	Jenny Louise Shoal	5m viz	5	36.1	-16.76404	146.2508	60.1	0.76968	0.60733	0	26.175	0.20256	-275	-1	2003	Spring	Pre-zoning	Habitat Protection	Open	1.001666667	2	30	0	0	0	10	60	1	0	0	0	0	0	0	0	0	0	0	0	0	0	0
2984	2984	30/09/2003	15:41:45	Day-time	804	1	S_804	Jenny Louise Shoal	5m viz	5	36.3	-16.76563	146.2474	62.41667	0.76226	0.60734	0	26.25	0.18643	-275	-1	2003	Spring	Pre-zoning	General Use	Open	1.040277833	1	0	0	0	0	100	0	1	0	0	0	0	0	0	0	0	0	0	0	0	0	0
2985	2985	2/10/2003	9:48:54	Day-time	666	5	S_666	Cairns	Viz. 0.9m. Cannot see seabed adequately. Sub-adult L.lunaris or L.spadiceus	0.9	12	-16.78102	145.7564	62	0.07383	0.61984	6.631639813	26.475	0.20256	-273	-1	2003	Spring	Pre-zoning	Unzoned	Open	1.033333333	5	0	0	0	0	100	0	1	0	0	0	0	0	0	0	0	0	0	0	0	0	0
2986	2986	2/10/2003	9:51:23	Day-time	666	3	S_666	Cairns	viz.0.9m, very murky and much wave surge	0.9	11.8	-16.78376	145.7565	62.53333	0.07098	0.61969	6.685026682	26.475	0.20256	-273	-1	2003	Spring	Pre-zoning	Unzoned	Open	1.042222167	3	0	0	0	0	100	0	1	0	0	0	0	0	0	0	0	0	0	0	0	0	0
2987	2987	2/10/2003	9:53:49	Day-time	666	2	S_666	Cairns	viz.0.9m, can just see bait bag, very murky	0.9	11.5	-16.78648	145.7566	61.21667	0.06827	0.61955	6.743896111	26.475	0.18643	-273	-1	2003	Spring	Pre-zoning	Unzoned	Open	1.020277833	2	0	0	0	0	100	0	1	0	0	0	0	0	0	0	0	0	0	0	0	0	0
2990	2990	2/10/2003	12:28:14	Day-time	1061	3	S_1061	Pixie Reef			34.6	-16.60001	145.8192	62.43333	0.36881	0.62772	6.925587041	26.475	0.29166	-273	-1	2003	Spring	Pre-zoning	General Use	Open	1.0405555	3	0	0	0	0	100	0	1	0	0	0	0	0	0	0	0	0	0	0	0	0	0
2991	2991	2/10/2003	12:31:09	Day-time	1061	2	S_1061	Pixie Reef	3m viz - bb kingfish resting on the sand. Cappo chnaged GNA_SPEC to CAR_FULV	3	34.3	-16.60324	145.8208	61.76667	0.36755	0.62751	7.111901327	26.475	0.29166	-273	-1	2003	Spring	Pre-zoning	General Use	Open	1.0294445	2	0	0	0	0	100	0	1	0	0	0	0	0	0	0	0	0	0	0	0	0	0
2992	2992	2/10/2003	12:34:03	Day-time	1061	1	S_1061	Pixie Reef	sunny day 2m viz	2	34.2	-16.60645	145.8224	53.23333	0.36643	0.6273	7.30925547	26.475	0.29166	-273	-1	2003	Spring	Pre-zoning	General Use	Open	0.887222167	1	0	0	0	0	100	0	1	0	0	0	0	0	0	0	0	0	0	0	0	0	0
2994	2994	2/10/2003	14:20:14	Day-time	1139	3	S_1139	Pixie Reef	2m viz	2	42.3	-16.55353	145.8738	62.45	0.49553	0.62874	1.031446768	26.625	0.24124	-273	-1	2003	Spring	Pre-zoning	General Use	Open	1.040833333	3	0	0	0	0	100	0	1	0	0	0	0	0	0	0	0	0	0	0	0	0	0
2995	2995	2/10/2003	14:22:54	Day-time	1139	2	S_1139	Pixie Reef	sunny 2m viz. No time on seabed enetred by Speare. Checked May 2013	2	41.2	-16.55681	145.8753	62.5	0.49451	0.62853	1.39957511	26.625	0.24124	-273	-1	2003	Spring	Pre-zoning	General Use	Open	1.041666667	2	0	0	0	0	100	0	1	0	0	0	0	0	0	0	0	0	0	0	0	0	0
2996	2996	2/10/2003	14:25:33	Day-time	1139	1	S_1139	Pixie Reef	sunny day 4m viz	4	40.8	-16.56024	145.8769	62.5	0.49344	0.6283	1.797618375	26.625	0.24124	-273	-1	2003	Spring	Pre-zoning	General Use	Open	1.041666667	1	0	0	0	0	100	0	1	0	0	0	0	0	0	0	0	0	0	0	0	0	0
2998	2998	2/10/2003	16:38:11	Day-time	245	3	S_245	Hastings Reef			52.9	-16.5323	146.0248	62.38334	0.70269	0.62582	0.683941983	26.7	1.23683	-273	-1	2003	Spring	Pre-zoning	Buffer	Open	1.039722333	3	10	20	0	0	50	20	1	0	0	0	0	0	0	0	0	0	0	0	0	0	0
2999	2999	2/10/2003	16:41:09	Day-time	245	2	S_245	Hastings Reef			54.1	-16.53537	146.0232	58.35	0.69703	0.6257	0.860776378	26.7	1.23683	-273	-1	2003	Spring	Pre-zoning	Habitat Protection	Open	0.9725	2	10	20	0	0	50	20	1	0	0	0	0	0	0	0	0	0	0	0	0	0	0
3000	3000	2/10/2003	16:43:38	Day-time	245	1	S_245	Hastings Reef	3m viz	3	53.1	-16.53829	146.0216	49.08333	0.69163	0.62559	1.002876989	26.7	1.23683	-273	-1	2003	Spring	Pre-zoning	Habitat Protection	Open	0.8180555	1	0	0	0	0	100	0	1	0	0	0	0	0	0	0	0	0	0	0	0	0	0
3002	3002	3/10/2003	7:01:41	Day-time	126	3	S_126	not recorded	Viz. 10m. CHECKED FOR SEASNAKES.	10	41.7	-15.96352	145.7637	59.43333	0.65709	0.66306	4.096502721	26.625	1.23683	-272	-1	2003	Spring	Pre-zoning	Habitat Protection	Open	0.9905555	3	20	0	0	0	20	60	2	0	0	0	0	0	0	0	0	0	0	0	0	0	0
3003	3003	3/10/2003	7:04:27	Day-time	126	2	S_126	not recorded	Viz. 10m. CHECKED FOR SEASNAKES.	10	37.7	-15.9662	145.766	52.73333	0.65962	0.66286	3.883844462	26.625	1.23683	-272	-1	2003	Spring	Pre-zoning	Habitat Protection	Open	0.878888833	2	80	0	0	0	10	10	2	0	0	0	0	0	0	0	0	0	0	0	0	0	0
3004	3004	3/10/2003	7:07:17	Day-time	126	1	S_126	not recorded	Viz. 10m. CHECKED FOR SEASNAKES.	10	39.9	-15.96887	145.7682	46.11666	0.66199	0.66266	3.697028475	27	1.23683	-272	-1	2003	Spring	Pre-zoning	Habitat Protection	Open	0.768611	1	40	0	0	0	0	60	2	0	0	0	0	0	0	0	0	0	0	0	0	0	0
3006	3006	3/10/2003	8:36:42	Day-time	204	3	S_204	not recorded	Viz. 8m. CHECKED FOR SEASNAKES.	8	42	-15.93381	145.7746	62.38334	0.69651	0.66438	3.552010669	26.925	1.23683	-272	-1	2003	Spring	Pre-zoning	Habitat Protection	Open	1.039722333	3	80	0	0	0	0	20	3	0	0	0	2	0	0	0	0	0	0	0	0	0	0
3007	3007	3/10/2003	8:39:11	Day-time	204	2	S_204	not recorded	Viz. 8m. CHECKED FOR SEASNAKES.. CHANGED CAR_DEEP_BANDED TO CAR_UII ADULT	8	42	-15.93694	145.7763	57.33333	0.69832	0.66417	3.517690955	26.925	1.23683	-272	-1	2003	Spring	Pre-zoning	Habitat Protection	Open	0.9555555	2	0	0	0	0	100	0	1	0	0	0	0	0	0	0	0	0	0	1	0	0	0
3008	3008	3/10/2003	8:42:14	Day-time	204	1	S_204	not recorded	Viz. 8m. CHECKED FOR SEASNAKES.	8	42	-15.94073	145.7783	49.63334	0.70048	0.66391	3.170282365	26.925	1.23683	-272	-1	2003	Spring	Pre-zoning	Habitat Protection	Open	0.827222333	1	0	0	30	0	70	0	1	0	0	0	1	0	0	0	0	0	0	0	0	0	0
3010	3010	3/10/2003	10:35:32	Day-time	1131	3	S_1131	not recorded	Viz. 6m. CHECKED FOR SNAKES. GOOD POTENTIAL THIS SITE FOR STEREO	6	27.4	-15.9183	145.6636	62.35	0.48156	0.66804	0.23504775	26.775	0.32562	-272	-1	2003	Spring	Pre-zoning	Habitat Protection	Open	1.039166667	3	0	0	0	0	100	0	1	0	0	0	0	0	0	0	0	0	0	0	0	0	0
3011	3011	3/10/2003	10:38:17	Day-time	1131	2	S_1131	not recorded	Viz. 5m. CHECKED FOR SNAKES.	5	27.4	-15.91832	145.6667	58.13334	0.48754	0.66796	0.360212608	26.775	0.31667	-272	-1	2003	Spring	Pre-zoning	Habitat Protection	Open	0.968889	2	0	0	0	0	100	0	1	0	0	0	0	0	0	0	0	0	0	0	0	0	0
3012	3012	3/10/2003	10:41:15	Day-time	1131	1	S_1131	not recorded	Viz. 4m. CHECKED FOR SNAKES.	4	27.4	-15.91827	145.6699	49.15	0.4938	0.66788	0.483395641	26.775	0.31667	-272	-1	2003	Spring	Pre-zoning	Habitat Protection	Open	0.819166667	1	0	0	0	0	100	0	1	0	0	0	0	0	0	0	0	0	0	0	0	0	0
3013	3013	3/10/2003	13:20:22	Day-time	1086	5	S_1086	Endeavour Reef			32.5	-15.77085	145.5252	62.4	0.29332	0.67941	1.368326085	27.3	0.60634	-272	-1	2003	Spring	Pre-zoning	General Use	Open	1.04	5	0	20	60	0	0	20	4	0	0	0	0	0	0	0	0	0	0	0	0	0	0
3014	3014	3/10/2003	13:22:52	Day-time	1086	3	S_1086	Endeavour Reef	Viz. 6m. CHECKED FOR SEASNAKES. EXCELLENT POTENTIAL THIS SITE FOR STEREO	6	32.2	-15.77374	145.5255	62.48333	0.2942	0.67925	1.376610229	27.3	0.60634	-272	-1	2003	Spring	Pre-zoning	General Use	Open	1.041388833	3	20	0	0	0	80	0	1	0	0	0	0	0	0	0	0	0	0	0	0	0	0
3015	3015	3/10/2003	13:25:18	Day-time	1086	2	S_1086	Endeavour Reef	Viz. 6m. CHECKED FOR SEASNAKES. Excellent crisp vision.	6	31.9	-15.77692	145.5255	58.05	0.29483	0.67907	1.452309251	27.45	0.60634	-272	-1	2003	Spring	Pre-zoning	General Use	Open	0.9675	2	10	0	0	0	90	0	1	0	0	0	0	0	0	0	0	0	0	0	0	0	0
3016	3016	3/10/2003	13:27:51	Day-time	1086	1	S_1086	Endeavour Reef	Viz. 3m. CHECKED FOR SEASNAKES. Excellent crisp tape. POTENTIAL FOR STEREO AT THIS SITE	3	31.5	-15.78021	145.5255	50.61666	0.29544	0.6789	1.559538325	27.45	0.60634	-272	-1	2003	Spring	Pre-zoning	General Use	Open	0.843611	1	0	0	0	0	100	0	1	0	0	0	0	0	0	0	0	0	0	0	0	0	0
3018	3018	3/10/2003	16:56:23	Day-time	112	3	S_112	not recorded	Viz. 7m. CHECKED FOR SNAKES.CHANGED CAR_DEEP_BANDED TO CAR_UII ADULT	7	54.3	-15.69647	145.7856	51.65	0.78582	0.67691	2.112415193	26.625	0.23556	-272	-1	2003	Spring	Pre-zoning	General Use	Open	0.860833333	3	0	0	0	0	30	70	1	0	0	1	0	0	0	0	0	0	0	0	0	0	0
3019	3019	3/10/2003	17:01:12	Day-time	112	1	S_112	not recorded	Viz. 6m.. CHECKED FOR SNAKES.	6	59.1	-15.70096	145.7815	34.16667	0.77863	0.67677	2.0764977	26.625	0.23556	-272	-1	2003	Spring	Pre-zoning	General Use	Open	0.5694445	1	0	0	0	0	100	0	1	0	0	0	0	0	0	0	0	0	0	0	0	0	0
3020	3020	3/10/2003	17:01:34	Day-time	112	2	S_112	not recorded	Viz. 7m. Low contrast. CHECKED FOR SNAKES. CHANGED CAR_DEEP_BANDED TO CAR_UII ADULT	7	59.1	-15.70131	145.7811	42.45	0.77806	0.67676	2.08182593	26.625	0.23556	-272	-1	2003	Spring	Pre-zoning	General Use	Open	0.7075	2	0	0	0	0	100	0	1	0	0	0	0	0	0	0	0	0	0	0	0	0	0
3022	3022	4/10/2003	7:19:22	Day-time	1091	3	S_1091	not recorded	Viz. 3m. CHECKED FOR SEASNAKES.	3	33.6	-15.33268	145.4853	62.4	0.27545	0.70423	4.454524537	27.15	0.31427	-271	-1	2003	Spring	Pre-zoning	General Use	Open	1.04	3	0	0	0	0	100	0	1	0	0	0	0	0	0	0	0	0	0	0	0	0	0
3023	3023	4/10/2003	7:22:05	Day-time	1091	2	S_1091	not recorded	Viz. 4m. CHECKED FOR SEASNAKES.	4	33.6	-15.33581	145.4843	60.6	0.27511	0.70408	4.494641236	27.15	0.3792	-271	-1	2003	Spring	Pre-zoning	General Use	Open	1.01	2	0	0	0	0	100	0	1	0	0	0	0	0	0	0	0	0	0	0	1	0	0
3024	3024	4/10/2003	7:24:37	Day-time	1091	1	S_1091	not recorded	Viz. 4m. CHECKED FOR SEASNAKES.	4	33.3	-15.33873	145.4834	52.26667	0.27485	0.70394	4.558819592	27.3	0.3792	-271	-1	2003	Spring	Pre-zoning	General Use	Open	0.871111167	1	10	0	0	0	90	0	1	0	0	0	0	0	0	0	0	0	0	0	0	0	0
3026	3026	4/10/2003	9:02:56	Day-time	1133	3	S_1133	Cape Bedford	3m viz	3	27.5	-15.3235	145.4264	61.33333	0.16499	0.70614	7.669115226	27	0.31427	-271	-1	2003	Spring	Pre-zoning	General Use	Open	1.022222167	3	0	10	0	0	90	0	1	0	0	0	0	0	0	0	0	0	0	0	0	0	0
3027	3027	4/10/2003	9:05:05	Day-time	1133	2	S_1133	Cape Bedford	flat calm sunny day 2m viz	2	27.3	-15.32647	145.4263	58.75	0.16716	0.70598	7.340384898	27	0.31427	-271	-1	2003	Spring	Pre-zoning	General Use	Open	0.979166667	2	0	0	0	0	100	0	1	0	0	0	0	0	0	0	0	0	0	0	0	0	0
3028	3028	4/10/2003	9:07:20	Day-time	1133	1	S_1133	Cape Bedford	flat calm sunny day 2m viz	2	27.2	-15.32958	145.4262	50.55	0.16963	0.70581	6.995840128	27	0.31427	-271	-1	2003	Spring	Pre-zoning	General Use	Open	0.8425	1	40	0	0	0	60	0	2	0	0	0	0	0	0	0	0	0	0	0	0	0	0
3030	3030	4/10/2003	11:55:45	Day-time	1125	3	S_1125	Cape Bedford	Viz. 2m. CHECKED FOR SEASNAKES.	2	22.5	-15.24529	145.3728	62.15	0.05193	0.71168	4.446419014	26.55	0.38308	-271	-1	2003	Spring	Pre-zoning	Unzoned	Open	1.035833333	3	0	0	0	0	100	0	1	0	0	0	0	0	0	0	0	0	0	0	0	0	0
3031	3031	4/10/2003	11:58:12	Day-time	1125	2	S_1125	Cape Bedford	Viz. 2m. CHECKED FOR SEASNAKES.	2	22.3	-15.24258	145.3716	56.7	0.05227	0.71186	4.13995319	26.55	0.38308	-271	-1	2003	Spring	Pre-zoning	Unzoned	Open	0.945	2	0	0	0	0	100	0	1	0	0	0	0	0	0	0	0	0	0	0	0	0	0
3032	3032	4/10/2003	12:00:26	Day-time	1125	1	S_1125	Cape Bedford	Viz. 3m. Good. Diverse. Trawl tracks visible.. Male and female CAR_HEADL have different coloured ventral fins. CHECKED FOR SEASNAKES. CHECKED IMAGES.	3	22.1	-15.2401	145.3705	47.66667	0.05322	0.71202	3.862964221	26.55	0.38308	-271	-1	2003	Spring	Pre-zoning	Unzoned	Open	0.7944445	1	0	0	0	0	100	0	1	0	0	0	0	0	0	0	0	0	0	0	0	0	0
3034	3034	4/10/2003	16:34:15	Day-time	1237	3	S_1237	Pasco reef	Viz. 4m. CHECKED FOR SEASNAKES. GOOD POTENTIAL THIS SITE FOR STEREO-VIDEO MEASUREMENT	4	38.5	-15.03645	145.4835	62.31667	0.33148	0.72054	3.671749551	26.475	0.29267	-271	-1	2003	Spring	Pre-zoning	General Use	Open	1.038611167	3	0	0	0	0	100	0	1	0	0	0	0	0	0	0	0	0	0	0	0	0	0
3035	3035	4/10/2003	16:36:25	Day-time	1237	2	S_1237	Pasco reef	Viz. 4m. CHECKED FOR SEASNAKES.	4	37.6	-15.03539	145.4805	59.21667	0.32437	0.72067	3.409727467	26.475	0.29267	-271	-1	2003	Spring	Pre-zoning	General Use	Open	0.9869445	2	0	0	0	0	100	0	1	0	0	0	0	0	0	0	0	0	0	0	0	0	0
3036	3036	4/10/2003	16:38:43	Day-time	1237	1	S_1237	Pasco reef	Viz. 6m. CHECKED FOR SEASNAKES. Elongate NEM_BALINENSOIDES looks and swims like a Pentapodus	6	36.4	-15.03429	145.4774	59.2	0.31676	0.72081	3.054343371	26.475	0.29267	-271	-1	2003	Spring	Pre-zoning	General Use	Open	0.986666667	1	0	0	0	0	100	0	1	0	0	0	0	0	0	0	0	0	0	0	0	0	0
3038	3038	5/10/2003	6:08:56	Day-time	104	3	S_104	Lizard Island	flat sea overcast		29.8	-14.68585	145.5347	62.95	0.64037	0.73858	1.638930206	26.175	0.26202	-270	-1	2003	Spring	Pre-zoning	Habitat Protection	Open	1.049166667	3	0	0	20	0	0	80	2	0	0	0	0	0	0	0	0	0	0	0	0	0	0
3039	3039	5/10/2003	6:12:02	Day-time	104	2	S_104	Lizard Island	Viz. 10m. flat sea overcast. CHECKED FOR SNAKES.	10	26.8	-14.68783	145.5357	60.75	0.63918	0.73845	1.426919171	26.175	0.26202	-270	-1	2003	Spring	Pre-zoning	Habitat Protection	Open	1.0125	2	30	0	10	0	30	30	2	0	0	0	0	0	0	0	0	0	0	0	0	0	0
3040	3040	5/10/2003	6:15:24	Day-time	104	1	S_104	Lizard Island	Viz. 12m Excellent. flat sea overcast. CHECKED FOR SNAKES	12	31.6	-14.68999	145.5369	50.7	0.63795	0.7383	1.203836291	26.175	0.26202	-270	-1	2003	Spring	Pre-zoning	Habitat Protection	Open	0.845	1	100	0	0	0	0	0	3	0	0	0	0	0	0	0	0	0	0	0	0	0	0
3042	3042	5/10/2003	7:53:44	Day-time	795	3	S_795	inside #10 Ribbon reef	cameras 1-3 on same habitat. CHECKED FOR SEASNAKES.		36.3	-14.68603	145.5865	62.48333	0.71649	0.73725	4.627059483	26.85	0.52477	-270	-1	2003	Spring	Pre-zoning	Habitat Protection	Open	1.041388833	3	100	0	0	0	0	0	3	0	1	0	0	0	0	0	0	0	0	0	0	0	0
3043	3043	5/10/2003	7:56:07	Day-time	795	2	S_795	inside #10 Ribbon reef	Viz. 10m. mostly juveniles. CHECKED FOR SEASNAKES.	10	32.3	-14.68518	145.584	62.36666	0.71291	0.73736	4.717772391	26.85	0.52477	-270	-1	2003	Spring	Pre-zoning	Habitat Protection	Open	1.039444333	2	100	0	0	0	0	0	3	0	0	0	0	0	0	0	0	0	0	0	0	0	0
3044	3044	5/10/2003	7:58:25	Day-time	795	1	S_795	inside #10 Ribbon reef	Viz. 10 m. CHECKED FOR SEASNAKES. Changed Cirr_scott to CH_GOMONI	10	37.4	-14.68436	145.5816	52.88334	0.70954	0.73746	4.721008806	26.85	0.26202	-270	-1	2003	Spring	Pre-zoning	Habitat Protection	Open	0.881389	1	100	0	0	0	0	0	3	0	0	0	1	0	0	0	0	0	0	0	0	0	0
3046	3046	5/10/2003	9:42:23	Day-time	92	3	S_92	#10 Ribbon reef	Viz. 12 m. sitting on coral bommie looking out over coral and sand. CHECKED FOR SNAKES	12	38.2	-14.69421	145.6451	62.08333	0.8101	0.73526	2.203751363	26.7	0.52477	-270	-1	2003	Spring	Pre-zoning	Habitat Protection	Open	1.034722167	3	10	0	40	0	20	30	3	0	0	0	0	0	0	0	0	0	0	0	0	0	0
3047	3047	5/10/2003	9:44:24	Day-time	92	2	S_92	#10 Ribbon reef	Viz. 15m. Camera landed on bommie. CHECKED FOR SNAKES	15	37.4	-14.69252	145.6435	62.46667	0.80936	0.7354	2.044450297	26.7	0.52477	-270	-1	2003	Spring	Pre-zoning	Habitat Protection	Open	1.041111167	2	10	0	30	0	30	30	3	1	0	0	0	0	0	0	0	0	0	0	0	0	0
3048	3048	5/10/2003	9:47:52	Day-time	92	1	S_92	#10 Ribbon reef	Viz. 10m. Landed on side. CHECKED FOR SNAKES	10	39.2	-14.69036	145.6413	62.41667	0.80817	0.73558	1.873264738	26.7	0.52477	-270	-1	2003	Spring	Pre-zoning	Habitat Protection	Open	1.040277833	1	0	10	40	0	10	40	2	0	0	0	0	0	0	0	0	0	0	0	0	0	0
3050	3050	5/10/2003	12:21:51	Day-time	194	3	S_194	inside Carter Reef	Viz. 12m. Excellent. flat sea sunny day. CHECKED FOR SNAKES. CHANGED CAR_DEEP_BANDED TO CAR_UII ADULT	12	30	-14.58604	145.5677	62.06667	0.82484	0.74324	2.984919488	26.475	0.24255	-270	-1	2003	Spring	Pre-zoning	Habitat Protection	Open	1.0344445	3	50	0	0	0	40	10	2	0	0	0	0	1	0	0	0	0	0	0	0	0	0
3051	3051	5/10/2003	12:24:36	Day-time	194	2	S_194	inside Carter Reef	Viz. 15m. Excellent. flat sea sunny day. CHECKED FOR SNAKES	15	31.4	-14.58343	145.5655	62.05	0.82503	0.74344	3.050884868	26.475	0.24255	-270	-1	2003	Spring	Pre-zoning	Habitat Protection	Open	1.034166667	2	50	0	0	0	50	0	2	0	0	0	0	1	0	0	0	0	0	1	0	0	0
3052	3052	5/10/2003	12:26:55	Day-time	194	1	S_194	inside Carter Reef	Viz. 12m. Excellent. flat seas sunny shark ripped bait bag off but didn't leave. CHECKED FOR SNAKES. Labridae unknown sp10 looks a lot like C.gomoni, but no tail margin	12	29	-14.58105	145.5635	47.91667	0.82507	0.74362	3.142868923	26.475	0.24905	-270	-1	2003	Spring	Pre-zoning	Habitat Protection	Open	0.798611167	1	50	0	0	0	50	0	2	0	0	0	0	1	0	0	0	0	0	0	0	0	0
3054	3054	5/10/2003	13:52:51	Day-time	179	3	S_179	Carter Reef	Viz. 20m. Excellent. flat seas clear sunny day/tipped on side after 30mins soak.CHECKED FOR SNAKES	20	46.2	-14.54693	145.545	61.13334	0.83424	0.74598	2.281531747	26.55	0.24905	-270	-1	2003	Spring	Pre-zoning	General Use	Open	1.018889	3	10	20	70	0	0	0	4	0	0	0	0	0	1	0	0	0	0	0	0	0	0
3055	3055	5/10/2003	13:54:53	Day-time	179	2	S_179	Carter Reef	Viz. 20m. flat seas clear sunny day. CHECKED FOR SNAKES	20	43.4	-14.54472	145.5434	57.15	0.83649	0.74614	2.325554248	26.55	0.24905	-270	-1	2003	Spring	Pre-zoning	General Use	Open	0.9525	2	20	0	60	0	10	10	4	0	0	0	0	0	0	0	0	0	0	0	0	0	0
3056	3056	5/10/2003	13:57:12	Day-time	179	1	S_179	Carter Reef	Viz. 5m. Looking at bommie. flat seas clear sunny day. Check this C.ferdau. Looks most like Car oblongus, but no such fish in CAAB. CHECKED FOR SNAKES. Car_oblongus renamed to CAR_DINEMA has dorsal fil;ament like orthogrammus, but dark-pale second dorsal	5	42.6	-14.54256	145.5417	49.91667	0.83845	0.74631	2.2257396	26.55	0.24905	-270	-1	2003	Spring	Pre-zoning	General Use	Open	0.8319445	1	10	10	60	0	10	10	4	0	0	0	0	0	0	0	0	0	0	0	0	0	0
3058	3058	6/10/2003	7:00:06	Day-time	1171	3	S_1171	Nymph Is	Viz. 8m. CHECKED FOR SEASNAKES.	8	16.6	-14.61383	145.1565	62.01667	0.36672	0.75152	5.358635813	27.15	0.60874	-269	-1	2003	Spring	Pre-zoning	General Use	Open	1.033611167	3	10	0	0	0	90	0	1	0	0	0	0	0	0	0	0	0	0	0	0	0	0
3059	3059	6/10/2003	7:02:25	Day-time	1171	2	S_1171	Nymph Is	Viz. 8m. CHECKED FOR SEASNAKES.	8	16.4	-14.61348	145.1538	55.8	0.36591	0.75159	5.515125663	27.15	0.60874	-269	-1	2003	Spring	Pre-zoning	General Use	Open	0.93	2	0	0	0	0	100	0	1	0	0	0	0	0	0	0	0	0	0	0	0	0	0
3060	3060	6/10/2003	7:04:51	Day-time	1171	1	S_1171	Nymph Is	Viz. 8m. CHECKED FOR SEASNAKES. Clear and crisp. GREAT POTENTIAL THIS SITE FOR STEREO	8	16.3	-14.61314	145.1511	47.46667	0.36506	0.75167	5.687160352	26.925	0.60874	-269	-1	2003	Spring	Pre-zoning	General Use	Open	0.791111167	1	20	0	0	0	80	0	1	0	0	0	0	0	0	1	0	0	0	0	0	0	0
3062	3062	6/10/2003	8:44:15	Day-time	1166	3	S_1166	Nymph Is	Viz. 5m. CHECKED FOR SEASNAKES. Great potential for stereo measurment this site.	5	17.5	-14.61239	145.2253	62.56667	0.41117	0.75008	4.685056708	27.45	0.37282	-269	-1	2003	Spring	Pre-zoning	General Use	Open	1.042777833	3	10	0	0	0	90	0	1	0	0	0	0	0	0	0	0	0	0	0	0	0	0
3063	3063	6/10/2003	8:46:19	Day-time	1166	2	S_1166	Nymph Is	Viz. 5m. Good. CHECKED FOR SEASNAKES.	5	17.2	-14.61228	145.2225	62.43333	0.41026	0.75014	4.863762904	27.45	0.37282	-269	-1	2003	Spring	Pre-zoning	General Use	Open	1.0405555	2	0	0	0	0	100	0	1	0	0	0	0	0	0	0	0	0	0	0	0	0	0
3064	3064	6/10/2003	8:48:22	Day-time	1166	1	S_1166	Nymph Is	Viz. 5m. Good. CHECKED FOR SEASNAKES.	5	17.3	-14.61218	145.2197	57.43333	0.40936	0.75021	5.052925092	27.45	0.37282	-269	-1	2003	Spring	Pre-zoning	General Use	Open	0.957222167	1	0	0	0	0	100	0	1	0	0	0	0	0	0	0	0	0	0	0	0	0	0
3066	3066	6/10/2003	10:45:41	Day-time	1173	3	S_1173	Nymph Is	Viz. 6m. Good. forams. CHECKED FOR SEASNAKES.	6	16.1	-14.66565	145.2448	62.56667	0.3218	0.74667	0.655536535	27	0.37282	-269	-1	2003	Spring	Pre-zoning	General Use	Open	1.042777833	3	30	10	0	0	60	0	2	0	0	0	0	0	0	0	0	0	0	0	0	0	0
3067	3067	6/10/2003	10:47:49	Day-time	1173	2	S_1173	Nymph Is	Viz. 8m. Excellent. forams. CHECKED FOR SEASNAKES.	8	16.1	-14.6657	145.2419	57.55	0.32045	0.74673	0.841570532	27	0.37282	-269	-1	2003	Spring	Pre-zoning	General Use	Open	0.959166667	2	10	0	0	0	90	0	1	0	0	0	0	0	0	0	0	0	0	0	0	0	0
3068	3068	6/10/2003	10:50:01	Day-time	1173	1	S_1173	Nymph Is	Viz. 5m. Good. CHECKED FOR SEASNAKES	5	15.6	-14.66575	145.239	51.63334	0.31929	0.7468	1.066255997	26.775	0.37282	-269	-1	2003	Spring	Pre-zoning	General Use	Open	0.860555667	1	0	0	0	0	100	0	1	0	0	0	0	0	0	0	0	0	0	0	0	0	0
3070	3070	6/10/2003	13:10:38	Day-time	975	3	S_975	not recorded	Viz. CHECKED FOR SEASNAKES.		26.8	-14.72414	145.3981	61.95	0.39551	0.73985	0.736142467	26.85	0.29596	-269	-1	2003	Spring	Pre-zoning	General Use	Open	1.0325	3	20	0	0	0	80	0	2	0	0	0	0	0	0	0	0	0	0	0	0	0	0
3071	3071	6/10/2003	13:12:54	Day-time	975	2	S_975	not recorded	4m viz CHECKED FOR SEASNAKES.	4	26	-14.72199	145.3969	62.16667	0.3961	0.73999	0.518940604	26.85	0.29596	-269	-1	2003	Spring	Pre-zoning	General Use	Open	1.036111167	2	10	0	0	0	90	0	2	0	0	0	0	0	0	0	0	0	0	0	0	0	0
3072	3072	6/10/2003	13:16:39	Day-time	975	1	S_975	not recorded	Viz. 6m. CHECKED FOR SEASNAKES.	6	26.4	-14.71884	145.397	49.63334	0.39992	0.74017	0.408236945	27.375	0.29596	-269	-1	2003	Spring	Pre-zoning	General Use	Open	0.827222333	1	40	0	0	0	20	40	2	0	0	0	0	0	0	0	0	0	0	0	0	0	0
3073	3073	6/10/2003	15:42:20	Day-time	1167	3	S_1167	South Direction I	Viz. 10m. Excellent. drop not marked. CHECKED FOR SNAKES.	10	24.4	-14.84046	145.5249	45.35	0.45529	0.73031	0.810987323	26.625	0.34022	-269	-1	2003	Spring	Pre-zoning	Habitat Protection	Open	0.755833333	3	0	0	0	0	100	0	1	0	0	0	0	0	0	0	0	0	0	0	0	0	0
3074	3074	6/10/2003	15:45:09	Day-time	1167	2	S_1167	South Direction I	flat seas low cloud cover. CHECKED FOR SNAKES.		26	-14.84107	145.5275	48.28333	0.46007	0.73021	0.875104118	26.625	0.34022	-269	-1	2003	Spring	Pre-zoning	Habitat Protection	Open	0.804722167	2	20	0	30	0	50	0	2	0	0	0	0	1	0	0	0	0	0	0	0	0	0
3075	3075	6/10/2003	15:48:47	Day-time	1167	1	S_1167	South Direction I	Viz. 12m. SUPERB TAPE FOR REEF FISH CLOSE-UPS. flat seas low cloud cover. CHECKED FOR SNAKES.	12	25	-14.84184	145.5306	49.63334	0.46581	0.73009	0.811030687	26.625	0.34022	-269	-1	2003	Spring	Pre-zoning	Habitat Protection	Open	0.827222333	1	10	0	20	0	70	0	2	0	0	0	0	0	0	0	0	0	0	0	0	0	0
3077	3077	7/10/2003	6:20:13	Day-time	111	2	S_111	Ribbon Reefs	10m viz capsized at 6 mins	10	46.2	-15.32788	145.7612	60.16667	0.79938	0.69755	0.632208536	26.7	0.09764	-268	-1	2003	Spring	Pre-zoning	Buffer	Open	1.002777833	2	40	0	0	0	0	60	2	0	0	0	0	0	0	0	0	0	0	0	0	0	0
3078	3078	7/10/2003	6:23:08	Day-time	111	3	S_111	Ribbon Reefs	10m viz low light capsized at 5 mins	10	46.2	-15.32776	145.7572	50.63334	0.79159	0.69767	0.534394978	26.7	0.09764	-268	-1	2003	Spring	Pre-zoning	Buffer	Open	0.843889	3	60	0	0	0	20	20	2	0	0	0	0	0	0	0	0	0	0	0	0	0	0
3080	3080	7/10/2003	8:49:34	Day-time	1117	3	S_1117	Williamson reef	4m viz	4	41.6	-15.4046	145.5846	62.18333	0.47543	0.69787	2.894891168	26.85	0.17281	-268	-1	2003	Spring	Pre-zoning	Habitat Protection	Open	1.036388833	3	0	0	0	0	100	0	1	0	0	0	0	0	0	0	0	0	0	0	0	0	0
3081	3081	7/10/2003	8:52:22	Day-time	1117	2	S_1117	Williamson reef	4m viz	4	41.8	-15.40456	145.5809	60.1	0.46925	0.69797	3.069001016	26.85	0.3792	-268	-1	2003	Spring	Pre-zoning	Habitat Protection	Open	1.001666667	2	0	0	0	0	100	0	1	0	0	0	0	0	0	0	0	0	0	0	0	0	0
3082	3082	7/10/2003	8:54:40	Day-time	1117	1	S_1117	Williamson reef	4m viz	4	41.6	-15.40453	145.5779	49.51667	0.46422	0.69804	3.084957745	26.85	0.3792	-268	-1	2003	Spring	Pre-zoning	Habitat Protection	Open	0.825277833	1	0	0	0	0	100	0	1	0	0	0	0	0	0	0	0	0	0	0	0	0	0
3084	3084	8/10/2003	12:08:35	Day-time	799	3	S_799	Ribbon Reef #2	4m viz	4	36.8	-15.55577	145.7243	62.38334	0.69851	0.68612	5.398156721	26.85	0.21633	-267	-1	2003	Spring	Pre-zoning	Habitat Protection	Open	1.039722333	3	100	0	0	0	0	0	3	0	0	0	3	0	0	0	0	0	0	0	0	0	0
3085	3085	8/10/2003	12:10:52	Day-time	799	2	S_799	Ribbon Reef #2	5m viz	5	41.1	-15.55377	145.7225	61.86666	0.69635	0.68627	5.220992026	26.625	0.21633	-267	-1	2003	Spring	Pre-zoning	Habitat Protection	Open	1.031111	2	80	0	0	0	10	10	2	0	0	0	1	0	0	0	0	0	0	0	0	0	0
3086	3086	8/10/2003	12:13:00	Day-time	799	1	S_799	Ribbon Reef #2	5m viz	5	42.8	-15.55167	145.7204	61.26667	0.6936	0.68644	5.03764942	26.625	0.21633	-267	-1	2003	Spring	Pre-zoning	Habitat Protection	Open	1.021111167	1	10	0	0	0	90	0	1	0	0	0	1	0	0	0	0	0	0	0	0	0	0
3088	3088	8/10/2003	14:42:26	Day-time	1209	3	S_1209	Irene Reef	2m viz	2	49.7	-15.70712	145.7052	62.35	0.63689	0.6784	4.96018955	26.4	0.27196	-267	-1	2003	Spring	Pre-zoning	General Use	Open	1.039166667	3	0	0	0	0	100	0	1	0	0	0	0	0	0	0	0	0	0	0	0	0	0
3089	3089	8/10/2003	14:45:02	Day-time	1209	2	S_1209	Irene Reef	2m viz	2	49.2	-15.70516	145.7027	56.48333	0.63237	0.67857	4.787723514	26.4	0.27196	-267	-1	2003	Spring	Pre-zoning	General Use	Open	0.941388833	2	0	0	0	0	100	0	1	0	0	0	0	0	0	0	0	0	0	0	0	0	0
3090	3090	8/10/2003	14:47:51	Day-time	1209	1	S_1209	Irene Reef	2m viz	2	48.7	-15.70302	145.7001	48.36666	0.62755	0.67875	4.597718614	26.4	0.27196	-267	-1	2003	Spring	Pre-zoning	General Use	Open	0.806111	1	0	0	0	0	100	0	1	0	0	0	0	0	0	0	0	0	0	0	0	0	0
3092	3092	8/10/2003	16:29:39	Day-time	657	3	S_657	Cairns reef	1m viz bait bag half out of field of view	1	35.6	-15.71711	145.6218	61.91667	0.48077	0.67995	4.458988525	27.225	0.26021	-267	-1	2003	Spring	Pre-zoning	General Use	Open	1.0319445	3	0	0	0	0	100	0	1	0	0	0	0	0	0	0	0	0	0	0	0	0	0
3093	3093	8/10/2003	16:32:25	Day-time	657	2	S_657	Cairns reef	.6m viz read to 30 mins but basically unreadable due to viz and low light	0.6	35.1	-15.71475	145.6196	62.8	0.4769	0.68014	4.178104498	27.225	0.26021	-267	-1	2003	Spring	Pre-zoning	General Use	Open	1.046666667	2	0	0	0	0	100	0	1	0	0	0	0	0	0	0	0	0	0	0	0	1	0
3094	3094	8/10/2003	16:34:59	Day-time	657	1	S_657	Cairns reef	1m viz	1	34.8	-15.71256	145.6176	46.8	0.47342	0.68031	3.932775113	27.225	0.26021	-267	-1	2003	Spring	Pre-zoning	General Use	Open	0.78	1	0	0	0	0	100	0	1	0	0	0	0	0	0	0	0	0	0	0	0	0	0
3095	3095	9/10/2003	7:10:20	Day-time	671	5	S_671	Port Douglas	Viz. 1.5m. Murky and dull. Worth measuring Pomadasys kakaan at 29.183 minutes	1.5	20	-16.49778	145.5583	55.61666	0.13435	0.63971	3.376745467	27.525	0.72352	-266	-1	2003	Spring	Pre-zoning	General Use	Open	0.926944333	5	0	0	0	0	100	0	1	0	0	0	0	0	0	0	0	1	0	0	0	0	0
3096	3096	9/10/2003	7:12:38	Day-time	671	3	S_671	Port Douglas	ealry, overcast and poor Viz.0.9m	0.9	19.8	-16.49646	145.5557	49.66667	0.13283	0.63984	3.331255903	27.525	0.72352	-266	-1	2003	Spring	Pre-zoning	General Use	Open	0.827777833	3	0	0	0	0	100	0	1	0	0	0	0	0	0	0	0	0	0	0	0	0	0
3097	3097	9/10/2003	7:14:40	Day-time	671	2	S_671	Port Douglas	early, overcast and murky, then very bad due to passage of sled, but then readable enough for a reasonable sample		19.6	-16.49518	145.5533	43.33333	0.13159	0.63997	3.27479713	27.525	0.72352	-266	-1	2003	Spring	Pre-zoning	General Use	Open	0.722222167	2	0	0	0	0	100	0	1	0	0	0	0	0	0	0	0	0	0	0	0	0	0
3100	3100	9/10/2003	9:07:34	Day-time	1128	3	S_1128	Port Douglas	1m viz	1	7.4	-16.424	145.427	62.43333	0.03356	0.64676	0.457388692	27	0.23509	-266	-1	2003	Spring	Pre-zoning	Unzoned	Open	1.0405555	3	0	0	0	0	100	0	1	0	0	0	0	0	0	0	0	0	0	0	0	0	0
3101	3101	9/10/2003	9:09:45	Day-time	1128	2	S_1128	Port Douglas	1m viz	1	7	-16.42181	145.4252	58.2	0.03181	0.64692	0.383483275	27	0.23509	-266	-1	2003	Spring	Pre-zoning	Unzoned	Open	0.97	2	0	0	0	0	100	0	1	0	0	0	0	0	0	0	0	0	0	0	0	0	0
3102	3102	9/10/2003	9:11:41	Day-time	1128	1	S_1128	Port Douglas	1m viz. Changed_TER_THER to TER_PUTA. 3 higher lines on side	1	7.2	-16.41976	145.4238	51.91667	0.02888	0.64706	0.409746783	27	0.23509	-266	-1	2003	Spring	Pre-zoning	Unzoned	Open	0.865277833	1	0	0	0	0	100	0	1	0	0	0	0	0	0	0	0	0	0	0	0	0	0
3104	3104	9/10/2003	11:00:37	Day-time	1062	3	S_1062	inside Low Isles	.5m viz	0.5	18.5	-16.36453	145.5067	62.36666	0.14797	0.64801	5.610102871	27.375	0.23509	-266	-1	2003	Spring	Pre-zoning	General Use	Open	1.039444333	3	0	0	0	0	100	0	1	0	0	0	0	0	0	0	0	0	0	0	0	0	0
3105	3105	9/10/2003	11:03:26	Day-time	1062	2	S_1062	inside Low Isles	overcast 1m viz	1	18.2	-16.36305	145.5041	57.66667	0.14326	0.64815	5.925904304	27.375	0.23509	-266	-1	2003	Spring	Pre-zoning	General Use	Open	0.961111167	2	0	0	0	0	100	0	1	0	0	0	0	0	0	0	0	0	0	0	0	0	0
3106	3106	9/10/2003	11:06:01	Day-time	1062	1	S_1062	inside Low Isles	overcast 1m viz	1	18	-16.36174	145.5018	50.13334	0.13897	0.64828	6.212143078	26.625	0.23509	-266	-1	2003	Spring	Pre-zoning	General Use	Open	0.835555667	1	0	0	0	0	100	0	1	0	0	0	0	0	0	0	0	0	0	0	0	0	0
3108	3108	9/10/2003	12:56:35	Day-time	1088	3	S_1088	not recorded	Viz. 2m. CHECKED FOR SEASNAKES. Poor.	2	28.5	-16.34703	145.5871	61.71667	0.23982	0.64699	3.825642059	26.925	0.34209	-266	-1	2003	Spring	Pre-zoning	General Use	Open	1.028611167	3	0	0	0	0	100	0	1	0	0	0	0	0	0	0	0	1	0	0	0	0	0
3109	3109	9/10/2003	13:00:08	Day-time	1088	2	S_1088	not recorded	Viz. 2m. CHECKED FOR SEASNAKES. Poor.	2	27.5	-16.34456	145.5839	56.11666	0.23329	0.6472	3.892640706	26.925	0.34209	-266	-1	2003	Spring	Pre-zoning	General Use	Open	0.935277667	2	0	0	0	0	100	0	1	0	0	0	0	0	0	0	0	0	0	0	0	0	0
3110	3110	9/10/2003	13:02:56	Day-time	1088	1	S_1088	not recorded	Viz. 2m. CHECKED FOR SEASNAKES. Poor. CHECKED IMAGES.	2	24.6	-16.34343	145.5826	49.86666	0.23058	0.64729	3.945330082	26.925	0.23509	-266	-1	2003	Spring	Pre-zoning	General Use	Open	0.831111	1	0	0	0	0	100	0	1	0	0	0	0	0	0	0	0	0	0	0	0	0	0
3112	3112	9/10/2003	15:13:39	Day-time	1055	3	S_1055	Satellite Reef	1.5m viz	1.5	30.2	-16.47859	145.6856	60.33333	0.32441	0.63756	3.346882254	26.625	0.32438	-266	-1	2003	Spring	Pre-zoning	General Use	Open	1.0055555	3	0	0	0	0	100	0	1	0	0	0	0	0	0	0	0	0	0	0	0	0	0
3113	3113	9/10/2003	15:16:05	Day-time	1055	2	S_1055	Satellite Reef	1.5m viz	1.5	30.1	-16.47658	145.6835	53.28333	0.32346	0.63772	3.205109467	26.625	0.32438	-266	-1	2003	Spring	Pre-zoning	General Use	Open	0.8880555	2	0	0	0	0	100	0	1	0	0	0	0	0	0	0	0	0	0	0	0	0	0
3114	3114	9/10/2003	15:18:26	Day-time	1055	1	S_1055	Satellite Reef	2m viz	2	30.2	-16.47461	145.6815	46.3	0.3226	0.63787	3.090766716	26.625	0.32438	-266	-1	2003	Spring	Pre-zoning	General Use	Open	0.771666667	1	0	0	0	0	100	0	1	0	0	0	0	0	0	0	0	0	0	0	0	1	0
3116	3116	10/10/2003	6:55:51	Day-time	1097	3	S_1097	Yarrabah	1.5m viz	1.5	18.7	-16.98518	145.9358	62.41667	0.06137	0.60447	3.134154385	26.625	0.23165	-265	-1	2003	Spring	Pre-zoning	Unzoned	Open	1.040277833	3	0	0	0	0	100	0	1	0	0	0	0	0	0	0	0	0	0	0	0	0	0
3117	3117	10/10/2003	6:57:55	Day-time	1097	2	S_1097	Yarrabah	1.5m viz	1.5	18.8	-16.98275	145.9359	57.35	0.05984	0.60459	2.964980146	26.625	0.23165	-265	-1	2003	Spring	Pre-zoning	Unzoned	Open	0.955833333	2	0	0	0	0	100	0	1	0	0	0	0	0	0	0	0	0	0	0	0	0	0
3118	3118	10/10/2003	7:00:11	Day-time	1097	1	S_1097	Yarrabah	2m viz	2	18.9	-16.98008	145.9361	50.35	0.05857	0.60473	2.768474807	26.625	0.23165	-265	-1	2003	Spring	Pre-zoning	Unzoned	Open	0.839166667	1	0	0	0	0	100	0	1	0	0	0	0	0	0	0	0	1	0	0	0	0	0
3120	3120	10/10/2003	8:27:56	Day-time	1462	3	S_1462	Yarrabah	2.5m viz	2.5	20	-17.01654	145.9634	40.65	0.11994	0.6021	6.744142492	26.175	0.45286	-265	-1	2003	Spring	Pre-zoning	General Use	Open	0.6775	3	0	0	0	0	100	0	1	0	0	0	0	0	0	0	0	0	0	0	0	0	0
3121	3121	10/10/2003	8:29:40	Day-time	1462	2	S_1462	Yarrabah	2.5m viz	2.5	20.2	-17.01431	145.9632	53.03333	0.11943	0.60222	6.693383176	26.175	0.45286	-265	-1	2003	Spring	Pre-zoning	General Use	Open	0.883888833	2	0	0	0	0	100	0	1	0	0	0	0	0	0	0	0	0	0	0	0	0	0
3122	3122	10/10/2003	8:32:31	Day-time	1462	1	S_1462	Yarrabah	2m viz	2	20.5	-17.01066	145.9629	47.63334	0.1189	0.60242	6.630947525	26.175	0.45286	-265	-1	2003	Spring	Pre-zoning	General Use	Open	0.793889	1	0	0	0	0	100	0	1	0	0	0	0	0	0	0	0	0	0	0	0	0	0
3124	3124	10/10/2003	10:02:43	Day-time	1466	3	S_1466	Yarrabah	2m viz	2	18.3	-17.08775	145.9849	62.41667	0.10174	0.59782	7.31329744	27.675	0.45286	-265	-1	2003	Spring	Pre-zoning	General Use	Open	1.040277833	3	0	0	0	0	100	0	1	0	0	0	0	0	0	0	0	0	0	0	0	0	0
3125	3125	10/10/2003	10:04:43	Day-time	1466	2	S_1466	Yarrabah	2m viz	2	18.5	-17.0853	145.9843	57.45	0.10458	0.59797	7.592701927	27.675	0.45286	-265	-1	2003	Spring	Pre-zoning	General Use	Open	0.9575	2	0	0	0	0	100	0	1	0	0	0	0	0	0	0	0	0	0	0	0	0	0
3126	3126	10/10/2003	10:06:52	Day-time	1466	1	S_1466	Yarrabah	2m viz	2	18.7	-17.08268	145.9836	51.68333	0.10709	0.59812	7.890387968	27.675	0.45286	-265	-1	2003	Spring	Pre-zoning	General Use	Open	0.861388833	1	0	0	0	0	100	0	1	0	0	0	0	0	0	0	0	0	0	0	0	0	0
3128	3128	10/10/2003	11:46:26	Day-time	1464	3	S_1464	High Island	1m viz	1	18	-17.13624	145.9842	59.75	0.05751	0.59533	2.67874253	27.375	0.45286	-265	-1	2003	Spring	Pre-zoning	Unzoned	Open	0.995833333	3	0	0	0	0	100	0	1	0	0	0	0	0	0	0	0	0	0	0	0	0	0
3129	3129	10/10/2003	11:48:21	Day-time	1464	2	S_1464	High Island	1m viz	1	18.1	-17.13363	145.9837	51.93333	0.05678	0.59548	2.917845528	27.375	0.45286	-265	-1	2003	Spring	Pre-zoning	Unzoned	Open	0.8655555	2	0	0	0	0	100	0	1	0	0	0	0	0	0	0	0	0	0	0	0	0	0
3130	3130	10/10/2003	11:50:12	Day-time	1464	1	S_1464	High Island	1.5m viz	1.5	18.3	-17.13109	145.9832	46.2	0.05638	0.59563	3.160598213	27.375	0.45286	-265	-1	2003	Spring	Pre-zoning	Unzoned	Open	0.77	1	0	0	0	0	100	0	1	0	0	0	0	0	0	0	0	0	0	0	0	0	0
3132	3132	10/10/2003	14:07:50	Day-time	1096	3	S_1096	Bramston Beach	0.5m viz	0.5	18.4	-17.29598	146.0636	62.45	0.09775	0.58492	7.649586305	26.175	0.3696	-265	-1	2003	Spring	Pre-zoning	General Use	Open	1.040833333	3	0	0	0	0	100	0	1	0	0	0	0	0	0	0	0	0	0	0	0	0	0
3133	3133	10/10/2003	14:09:58	Day-time	1096	2	S_1096	Bramston Beach	clear skies, flat calm 0.5m viz	0.5	18.2	-17.29389	146.062	56.95	0.09568	0.58508	7.519052383	26.175	0.3696	-265	-1	2003	Spring	Pre-zoning	General Use	Open	0.949166667	2	0	0	0	0	100	0	1	0	0	0	0	0	0	0	0	0	0	0	0	0	0
3134	3134	10/10/2003	14:12:11	Day-time	1096	1	S_1096	Bramston Beach	clear skies, flat calm 1m viz	1	18.2	-17.29174	146.0603	50.36666	0.09367	0.58524	7.392475044	26.175	0.3696	-265	-1	2003	Spring	Pre-zoning	General Use	Open	0.839444333	1	0	0	0	0	100	0	1	0	0	0	0	0	0	0	0	0	0	0	0	0	0
3136	3136	11/10/2003	7:48:22	Day-time	897	3	S_897	Hinchinbrook	Viz. 8m. camera out of focus.CHECKED FOR SNAKES	8	41.5	-18.32466	146.5935	62.25	0.42097	0.51768	8.290220464	27.075	0.29765	-264	-1	2003	Spring	Pre-zoning	General Use A	Open	1.0375	3	10	0	0	0	70	20	1	0	0	0	0	0	0	0	0	0	0	0	0	0	0
3137	3137	11/10/2003	7:50:33	Day-time	897	2	S_897	Hinchinbrook	Viz. 8m. CHECKED FOR SNAKES	8	41.6	-18.32735	146.5935	62.33333	0.41872	0.51755	8.512759974	27.15	0.29765	-264	-1	2003	Spring	Pre-zoning	General Use A	Open	1.038888833	2	0	0	0	0	80	20	1	0	0	0	0	0	0	0	0	0	0	0	0	0	0
3138	3138	11/10/2003	7:53:01	Day-time	897	1	S_897	Hinchinbrook	10m viz flat calm. CHECKED FOR SNAKES	10	41.5	-18.33008	146.5934	54.71667	0.4164	0.51741	8.660518195	27.15	0.29765	-264	-1	2003	Spring	Pre-zoning	General Use A	Open	0.9119445	1	0	0	0	0	80	20	1	0	0	0	0	0	0	0	0	0	0	0	0	0	0
3140	3140	11/10/2003	10:35:12	Day-time	1104	3	S_1104	Pelorus Is	Viz. 5m. CHECKED FOR SEASNAKES.	5	35.7	-18.53528	146.5683	62.31667	0.26725	0.50818	7.943524268	27.075	0.38635	-264	-1	2003	Spring	Pre-zoning	General Use A	Open	1.038611167	3	40	10	0	0	30	20	2	0	0	0	0	0	0	0	0	0	0	0	0	0	0
3141	3141	11/10/2003	10:37:18	Day-time	1104	2	S_1104	Pelorus Is	Viz. 5m. CHECKED FOR SEASNAKES. Excellent potential at this site for stereo-measurement	5	33.4	-18.53526	146.5654	57.86666	0.2641	0.50827	7.660775213	27.075	0.38635	-264	-1	2003	Spring	Pre-zoning	General Use A	Open	0.964444333	2	20	0	0	0	60	20	2	0	0	0	0	0	0	0	0	0	0	0	0	0	0
3142	3142	11/10/2003	10:39:24	Day-time	1104	1	S_1104	Pelorus Is	Viz. 5m. CHECKED FOR SEASNAKES.	5	33.4	-18.53524	146.5624	50.41667	0.26094	0.50836	7.379985394	27.075	0.38635	-264	-1	2003	Spring	Pre-zoning	General Use A	Open	0.840277833	1	20	0	0	0	80	0	2	0	0	0	0	0	0	0	0	0	0	0	0	0	0
3144	3144	11/10/2003	14:35:38	Day-time	994	3	S_994	Halifax Bay	Viz. 2m. CHECKED FOR SEASNAKES.	2	11.5	-18.77861	146.3543	62.1	0.06886	0.50312	8.764024873	27.75	0.29765	-264	-1	2003	Spring	Pre-zoning	General Use A	Open	1.035	3	0	0	0	0	100	0	1	0	0	0	0	0	0	0	0	0	0	0	0	0	0
3145	3145	11/10/2003	14:37:20	Day-time	994	2	S_994	Halifax Bay	Viz. 3m. CHECKED FOR SEASNAKES.	3	11.2	-18.77609	146.3544	62.06667	0.06872	0.50324	8.877758096	27.75	0.29765	-264	-1	2003	Spring	Pre-zoning	General Use A	Open	1.0344445	2	0	0	0	0	100	0	1	0	0	0	0	0	0	0	0	0	0	0	0	0	0
3146	3146	11/10/2003	14:39:01	Day-time	994	1	S_994	Halifax Bay	Viz. 3m. CHECKED FOR SEASNAKES.	3	11.2	-18.77358	146.3545	55.48333	0.06864	0.50335	8.999805047	27.75	0.29765	-264	-1	2003	Spring	Pre-zoning	General Use A	Open	0.924722167	1	10	0	0	0	90	0	1	0	0	0	0	0	0	0	0	0	0	0	0	0	0
3148	3148	11/10/2003	16:17:46	Day-time	995	3	S_995	Halifax Bay	Viz. 1.5m. CHECKED FOR SEASNAKES.	1.5	9.4	-18.82638	146.3454	56.58333	0.06693	0.50114	8.972279816	27.375	0.38635	-264	-1	2003	Spring	Pre-zoning	General Use A	Open	0.9430555	3	0	0	0	0	100	0	1	0	0	0	0	0	0	0	0	0	0	0	0	0	0
3149	3149	11/10/2003	16:19:31	Day-time	995	2	S_995	Halifax Bay	Viz. 1.5m. CHECKED FOR SEASNAKES.	1.5	8.8	-18.82687	146.343	50.93333	0.06462	0.50119	9.235918147	27.375	0.38635	-264	-1	2003	Spring	Pre-zoning	General Use A	Open	0.848888833	2	0	0	0	0	100	0	1	0	0	0	0	0	0	0	0	0	0	0	0	0	0
3150	3150	11/10/2003	16:21:22	Day-time	995	1	S_995	Halifax Bay	Viz. 1.5m. CHECKED FOR SEASNAKES.	1.5	10.3	-18.82738	146.3404	46.05	0.06217	0.50124	9.515477874	27.375	0.38635	-264	-1	2003	Spring	Pre-zoning	General Use A	Open	0.7675	1	0	0	0	0	100	0	1	0	0	0	0	0	0	0	0	0	0	0	0	0	0
3151	3151	23/11/2003	11:07:25	Day-time	2554	3	S_2554	BGB	Viz. 3m. OK. drop not marked by CSIRO	3	15.7	-19.2321	147.1462	59.9	0.10125	0.45615	8.670410988	27.825	0.46854	-221	-1	2003	Spring	Pre-zoning	General Use A	Open	0.998333333	3	0	0	0	0	90	10	1	0	0	0	0	0	0	0	0	0	0	0	0	0	0
3153	3153	5/10/2004	8:51:08	Day-time	2571	1	S_2571	Boomerang Shoal, BroadSound	0.5m viz position from site list drop not marked by CSIRO	0.5	17.1	-21.94653	149.9324	50.05	0.10607	0.22783	2.516718201	24.45	2.68761	96	0	2004	Spring	Post-zoning	Habitat Protection	Open	0.834166667	1	0	0	0	0	70	30	1	0	0	0	0	0	0	0	0	0	0	0	0	0	0
3154	3154	5/10/2004	8:48:22	Day-time	2571	2	S_2571	Boomerang Shoal, BroadSound	Viz. 2m. Position from site list drop not marked by CSIRO	2	16.2	-21.94593	149.9364	58.51667	0.10588	0.22768	2.425845564	24.45	2.68761	96	0	2004	Spring	Post-zoning	Habitat Protection	Open	0.975277833	2	0	0	0	0	70	30	1	0	0	0	0	0	0	0	0	0	0	0	0	0	0
3155	3155	5/10/2004	8:45:16	Day-time	2571	3	S_2571	Boomerang Shoal, BroadSound	Viz. 2m. Position from site list drop not marked by CSIRO	2	16.2	-21.94543	149.9398	62.58333	0.10547	0.22756	2.360327809	24.45	2.68761	96	0	2004	Spring	Post-zoning	Habitat Protection	Open	1.0430555	3	0	0	0	0	70	30	1	0	1	0	0	0	0	0	0	0	0	0	0	0	0
3291	3291	19/09/2004	13:06:44	Day-time	1810	2	S_1810	Corio Hd	Viz. 4m. CHECKED IMAGES. Drop not marked by CSIRO. flat, sunny no cloud, sandy bottom, bait on bottom but not much life around. Portunid is P.sanguinolentus.	4	18.7	-22.90208	150.8182	53.15	0.02219	0.1505	3.161363668	21.75	0.18117	80	0	2004	Spring	Post-zoning	General Use	Open	0.885833333	2	0	0	0	0	100	0	1	0	0	0	0	0	0	0	0	0	0	0	0	0	0
3293	3293	23/11/2003	16:45:30	Day-time	1631	3	S_1631	BGB	Viz. 6m. CHECKED IMAGES. drop not marked by CSIRO, viz 6m, suspended sediment, a lot of glare and lost detail in images. POTENTIAL THIS SITE FOR STEREO_MEASUREMENTS.	6	36.9	-19.08538	147.4366	62.63334	0.29947	0.45322	14.03876926	28.275	0.36896	-221	-1	2003	Spring	Pre-zoning	General Use A	Open	1.043889	3	80	0	0	0	20	0	2	0	0	0	0	0	0	0	0	0	0	0	1	0	0
3294	3294	23/11/2003	16:47:26	Day-time	1631	2	S_1631	BGB	Viz. 6m. CHECKED IMAGES. drop not marked by CSIRO, large (~30) school Leth_gen showing range of colour morphs and sizes. POTENTIAL THIS SITE FOR STEREO-VIDEO MEASUREMENTS	6	36.2	-19.08755	147.4369	62	0.29684	0.4531	14.12347833	28.275	0.36896	-221	-1	2003	Spring	Pre-zoning	General Use A	Open	1.033333333	2	90	0	0	0	10	0	3	0	0	0	0	0	0	0	0	0	0	0	0	0	0
3297	3297	14/01/2005	9:52:26	Day-time	1602	3	S_1602	Island Point	1.5m viz sunny day	1.5	25.3	-16.50133	145.6348	62.35	0.23367	0.63763	8.471786051	29.175	0.34004	197	0	2005	Summer	Post-zoning	General Use	Open	1.039166667	3	0	0	0	0	100	0	1	0	0	0	0	0	0	0	0	1	0	0	0	0	0
3298	3298	14/01/2005	9:54:45	Day-time	1602	2	S_1602	Island Point	1.5m viz sunny day	1.5	25.2	-16.50503	145.6355	62.43333	0.23101	0.63742	8.705923229	29.175	0.34004	197	0	2005	Summer	Post-zoning	General Use	Open	1.0405555	2	0	0	0	0	100	0	1	0	0	0	0	0	0	0	0	0	0	0	0	0	0
3299	3299	14/01/2005	9:57:05	Day-time	1602	1	S_1602	Island Point	1.5m viz sunny day	1.5	25.1	-16.50905	145.6362	61.13334	0.22814	0.63719	8.978638065	29.175	0.34004	197	0	2005	Summer	Post-zoning	General Use	Open	1.018889	1	0	0	0	0	100	0	1	0	0	0	0	0	0	0	0	0	0	0	0	0	0
3301	3301	14/01/2005	14:23:28	Day-time	1977	3	S_1977	Tongue Reef	Viz. 6m. Gloomy and grainy. The Labridae unknown sp13 may be the terminal phase of Labridae unknown like_thalassoma	6	55.8	-16.31541	145.9551	62.45	0.82892	0.63921	3.74922688	29.025	0.10833	197	0	2005	Summer	Post-zoning	General Use	Open	1.040833333	3	100	0	0	0	0	0	2	0	0	0	0	0	0	0	0	0	0	0	0	0	0
3302	3302	14/01/2005	14:25:56	Day-time	1977	2	S_1977	Tongue Reef	Viz. 8m. Gloomy.	8	51.4	-16.31209	145.9522	56.2	0.82777	0.63946	3.598271645	29.025	0.10833	197	0	2005	Summer	Post-zoning	General Use	Open	0.936666667	2	20	0	40	10	20	10	4	0	0	0	0	0	0	0	0	0	0	0	0	0	0
3303	3303	14/01/2005	14:28:54	Day-time	1977	1	S_1977	Tongue Reef	8m viz	8	51.8	-16.30831	145.9489	48.58333	0.82844	0.63975	3.455009742	29.025	0.10833	197	0	2005	Summer	Post-zoning	General Use	Open	0.809722167	1	30	0	0	0	20	50	2	0	0	0	0	0	0	0	0	0	0	0	0	0	0
3305	3305	14/01/2005	16:05:48	Day-time	2482	3	S_2482	Tongue Reef	3m viz low light	3	45.6	-16.31106	145.9056	62.43333	0.76709	0.64076	0.172550304	29.025	0.70469	197	0	2005	Summer	Post-zoning	Habitat Protection	Open	1.0405555	3	0	0	0	0	50	50	1	0	0	0	0	0	0	0	0	0	0	0	0	0	0
3306	3306	14/01/2005	16:08:27	Day-time	2482	2	S_2482	Tongue Reef	2m viz low light	2	45.6	-16.3098	145.9014	60.9	0.76184	0.64094	0.317158132	29.025	0.70469	197	0	2005	Summer	Post-zoning	Marine National Park	Closed	1.015	2	0	0	0	0	70	30	1	0	0	0	0	0	0	0	0	0	0	0	0	0	0
3307	3307	14/01/2005	16:10:55	Day-time	2482	1	S_2482	Tongue Reef	2m viz low light	2	45.4	-16.30858	145.8974	51.5	0.75656	0.64111	0.568791348	28.95	0.70469	197	0	2005	Summer	Post-zoning	Marine National Park	Closed	0.858333333	1	0	0	0	0	70	30	1	0	0	0	0	0	0	0	0	0	0	0	0	0	0
3309	3309	16/01/2005	12:19:42	Day-time	2440	3	S_2440	nth of Lizard Isl	Viz 6m. CHECKED IMAGES. sunny 25% high cloud, calm, bright but low contrast images	6	24.7	-14.60509	145.3556	61.65	0.51918	0.74746	8.94851071	28.05	0.35161	199	0	2005	Summer	Post-zoning	Habitat Protection	Open	1.0275	3	40	0	0	0	50	10	1	0	0	0	0	0	0	0	0	0	0	0	0	0	0
3310	3310	16/01/2005	12:22:08	Day-time	2440	2	S_2440	nth of Lizard Isl	Viz 8 m. CHECKED IMAGES. sunny 25% high cloud, calm, bright but low contrast images, bait bag 30 cm off bottom	8	24.2	-14.60071	145.3538	55.61666	0.52417	0.74775	9.471772169	28.05	0.35161	199	0	2005	Summer	Post-zoning	Habitat Protection	Open	0.926944333	2	40	0	0	0	50	10	2	0	0	0	0	0	0	0	0	0	0	1	0	0	0
3311	3311	16/01/2005	12:24:33	Day-time	2440	1	S_2440	nth of Lizard Isl	Viz. 8m. CHECK LOXODON ID	8	24.4	-14.59679	145.3521	49.73333	0.52964	0.74801	9.941173118	28.05	0.35161	199	0	2005	Summer	Post-zoning	Habitat Protection	Open	0.828888833	1	40	0	0	0	50	10	1	0	0	0	1	0	0	0	0	0	0	0	0	0	0
3313	3313	16/01/2005	14:17:55	Day-time	1531	3	S_1531	nth of Lizard Isl	Viz. 10m. Very diverse juveniles. Female labrid_sp have white snouts	10	29	-14.5231	145.4459	62.51667	0.75915	0.74981	6.10674962	28.125	0.40772	199	0	2005	Summer	Post-zoning	Habitat Protection	Open	1.0419445	3	90	0	0	0	10	0	3	0	0	0	0	0	0	0	0	0	0	0	0	0	0
3314	3314	16/01/2005	14:19:52	Day-time	1531	2	S_1531	nth of Lizard Isl	Viz 8m. Very diverse. Mainly juveniles. Pentapodus aureofasciatus may colour change to what I'm calling PENT_NAGA??	8	32.7	-14.51921	145.4453	56.5	0.76473	0.75004	5.807643068	28.125	0.40772	199	0	2005	Summer	Post-zoning	Habitat Protection	Open	0.941666667	2	90	10	0	0	0	0	3	0	0	0	0	0	0	0	0	0	0	0	0	0	0
3315	3315	16/01/2005	14:21:49	Day-time	1531	1	S_1531	nth of Lizard Isl	Viz. 6m. Grab of Pent_aureo sent to Russell. Best fits description in paper, but also PENT_NAGA on this tape.	6	33.6	-14.51525	145.4447	50.05	0.77022	0.75027	5.526926614	28.125	0.40772	199	0	2005	Summer	Post-zoning	Habitat Protection	Open	0.834166667	1	90	10	0	0	0	0	3	0	0	0	0	0	0	0	0	0	0	0	0	0	0
3317	3317	17/01/2005	7:31:42	Day-time	2032	3	S_2032	off Cape Melville	Viz. 3m. Good. POTENTIAL FOR STEREO AT THIS SITE	3	21.3	-14.35528	144.8158	62.53333	0.41462	0.77286	4.12804341	28.425	0.34877	200	0	2005	Summer	Post-zoning	Habitat Protection	Open	1.042222167	3	100	0	0	0	0	0	3	0	0	0	0	0	0	0	0	0	0	1	0	0	0
3318	3318	17/01/2005	7:33:59	Day-time	2032	2	S_2032	off Cape Melville	Viz. 2m. Marine snow	2	21.3	-14.35454	144.812	54.06667	0.40866	0.77297	3.725614585	28.425	0.34877	200	0	2005	Summer	Post-zoning	Habitat Protection	Open	0.901111167	2	100	0	0	0	0	0	3	0	0	0	0	0	0	0	0	0	0	0	0	0	0
3319	3319	17/01/2005	7:36:15	Day-time	2032	1	S_2032	off Cape Melville	2m viz. CHECKED IMAGES.	2	21.7	-14.35386	144.8082	45.28333	0.40257	0.77307	3.328882438	28.425	0.34877	200	0	2005	Summer	Post-zoning	Habitat Protection	Open	0.754722167	1	60	0	0	0	10	30	3	0	0	0	0	0	0	0	0	0	0	0	0	0	1
3321	3321	17/01/2005	9:19:27	Day-time	1809	3	S_1809	off CapeMelville	Viz 5m. IMAGES CHECKED. sunny, 25% cloud, top of bait bag only seen, lots of marine snow, water current erratic	5	20.6	-14.40433	144.7657	61.88334	0.29025	0.77098	2.587281425	28.35	0.34877	200	0	2005	Summer	Post-zoning	General Use	Open	1.031389	3	0	0	0	0	100	0	1	0	0	0	0	0	0	0	0	1	0	0	0	0	0
3322	3322	17/01/2005	9:21:40	Day-time	1809	2	S_1809	off CapeMelville	Viz 4m. IMAGES CHECKED., sunny 20% cloud, picture unclear at 33.8 min water turbid, light reduced, picture improves at 37 min. videos 1-5	4	23	-14.40012	144.7661	55.33333	0.29156	0.77121	2.14413988	28.35	0.34877	200	0	2005	Summer	Post-zoning	General Use	Open	0.922222167	2	0	0	0	0	100	0	1	0	0	0	0	0	0	0	0	0	0	0	0	0	0
3323	3323	17/01/2005	9:23:53	Day-time	1809	1	S_1809	off CapeMelville	Viz. 3m. CHECKED IMAGES. POTENTIAL THIS SITE FOR STEREO-MEASUREMENT.	3	24.8	-14.39637	144.7665	49.01667	0.29305	0.77141	1.747984755	28.35	0.34877	200	0	2005	Summer	Post-zoning	General Use	Open	0.8169445	1	0	0	0	0	100	0	1	0	0	0	0	0	0	0	0	0	0	0	0	0	0
3325	3325	17/01/2005	11:36:59	Day-time	1712	3	S_1712	off CapeMelville	Viz 3 m. IMAGES CHECKED. lots of marine snow mainly rising and falling, no current, sunny 10% cloud, Cephalopod Sepia at 7.7333 min	3	19.8	-14.28413	144.6343	52.4	0.1317	0.77997	4.897291989	28.35	0.34877	200	0	2005	Summer	Post-zoning	General Use	Open	0.873333333	3	0	0	0	0	100	0	1	0	0	0	0	0	0	0	0	0	0	0	0	0	0
3326	3326	17/01/2005	11:38:59	Day-time	1712	2	S_1712	off CapeMelville	Viz 5 m. IMAGES CHECKED. flat, sandy, sunny 5% cloud, lots of marine snow in water column, erratic movement of water, bait bag not touching bottom, hermit crab 18 min. Gymnothorax is pale species	5	18.8	-14.28194	144.6312	47.13334	0.1217	0.78014	4.941351706	28.5	0.34877	200	0	2005	Summer	Post-zoning	General Use	Open	0.785555667	2	0	0	0	0	100	0	1	0	0	0	0	0	0	0	0	0	0	0	0	0	0
3327	3327	17/01/2005	11:41:04	Day-time	1712	1	S_1712	off CapeMelville	Viz.2m	2	17.8	-14.27969	144.6281	41.96667	0.11158	0.78032	4.666118014	28.5	0.34877	200	0	2005	Summer	Post-zoning	General Use	Open	0.6994445	1	0	0	0	10	80	10	1	0	0	0	0	0	0	0	0	0	0	0	0	0	0
3329	3329	17/01/2005	14:53:17	Day-time	1740	3	S_1740	off CapeMelville	Viz. 1.2m. Marine snow and dark	1.2	27	-14.03514	144.6562	57.81667	0.71733	0.79377	4.980091297	28.125	0.29024	200	0	2005	Summer	Post-zoning	Marine National Park	Closed	0.963611167	3	60	0	0	0	30	10	2	0	0	0	0	0	0	0	0	0	0	0	0	0	0
3330	3330	17/01/2005	14:55:11	Day-time	1740	2	S_1740	off CapeMelville	Viz. 1.2m. Dull day and marine snow	1.2	28	-14.03484	144.6521	51.65	0.71278	0.79385	5.198363325	28.125	0.29024	200	0	2005	Summer	Post-zoning	Marine National Park	Closed	0.860833333	2	20	0	0	0	60	20	1	0	0	0	0	0	0	0	0	0	0	0	0	0	0
3331	3331	17/01/2005	14:57:05	Day-time	1740	1	S_1740	off CapeMelville	Viz.1.2m.	1.2	27.6	-14.03453	144.6478	45.6	0.70737	0.79394	5.430195335	28.125	0.29024	200	0	2005	Summer	Post-zoning	Marine National Park	Closed	0.76	1	30	0	0	0	60	10	2	0	0	0	0	0	0	0	0	0	0	0	0	0	0
3333	3333	17/01/2005	16:42:01	Day-time	1976	3	S_1976	off CapeMelville	Viz. 2m. CHECKED IMAGES.	2	34.2	-14.01531	144.5455	62.41667	0.75685	0.79661	2.729764886	28.275	0.34088	200	0	2005	Summer	Post-zoning	General Use	Open	1.040277833	3	0	0	0	0	100	0	1	0	0	0	0	0	0	0	0	0	0	0	0	0	0
3334	3334	17/01/2005	16:44:23	Day-time	1976	2	S_1976	off CapeMelville	Viz. 2m. CHECKED IMAGES.	2	36.3	-14.01321	144.5419	56.15	0.76585	0.79678	2.314587801	28.275	0.34088	200	0	2005	Summer	Post-zoning	General Use	Open	0.935833333	2	0	0	0	0	100	0	1	0	0	0	0	0	0	0	0	0	0	0	0	0	0
3335	3335	17/01/2005	16:46:36	Day-time	1976	1	S_1976	off CapeMelville	Viz. 2m. CHECKED IMAGES.	2	34.4	-14.0112	144.5387	49.56667	0.77357	0.79695	1.928523976	28.275	0.34088	200	0	2005	Summer	Post-zoning	General Use	Open	0.826111167	1	0	0	0	0	100	0	1	0	0	0	0	0	0	0	0	0	0	0	0	0	0
3337	3337	18/01/2005	6:35:25	Day-time	2600	3	S_2600	PrincessCharlotte Bay	none1m viz	1	20	-14.2261	144.0249	57.06667	0.2534	0.79048	10.65677011	29.7	0.47908	201	0	2005	Summer	Post-zoning	General Use	Open	0.951111167	3	0	0	0	0	100	0	1	0	0	0	0	0	0	0	0	0	0	1	0	1	0
3338	3338	18/01/2005	6:37:20	Day-time	2600	2	S_2600	PrincessCharlotte Bay	1.5m viz snowing	1.5	20.2	-14.2223	144.0253	51.4	0.25504	0.79069	10.25698625	29.7	0.47908	201	0	2005	Summer	Post-zoning	General Use	Open	0.856666667	2	0	0	0	0	100	0	1	0	0	0	0	0	0	0	0	0	0	0	0	0	1
3339	3339	18/01/2005	6:39:16	Day-time	2600	1	S_2600	PrincessCharlotte Bay	1.5m viz	1.5	20.4	-14.21836	144.0257	45.58333	0.25665	0.79091	9.844693471	29.7	0.47908	201	0	2005	Summer	Post-zoning	General Use	Open	0.759722167	1	0	0	0	0	100	0	1	0	0	0	0	0	0	0	0	1	0	0	0	0	0
3341	3341	18/01/2005	8:05:55	Day-time	1800	3	S_1800	PrincessCharlotte Bay	2m viz	2	18.7	-14.17548	143.9853	60.73333	0.30455	0.79365	4.876036503	29.25	0.39534	201	0	2005	Summer	Post-zoning	General Use	Open	1.012222167	3	0	0	0	0	100	0	1	0	0	0	0	0	0	0	0	0	0	0	0	0	0
3342	3342	18/01/2005	8:08:10	Day-time	1800	2	S_1800	PrincessCharlotte Bay	3m viz	3	18.8	-14.17172	143.9855	55.26667	0.30656	0.79386	4.467655121	29.25	0.39534	201	0	2005	Summer	Post-zoning	General Use	Open	0.921111167	2	0	0	0	0	100	0	1	0	0	0	0	0	0	0	0	0	0	0	0	0	0
3343	3343	18/01/2005	8:10:10	Day-time	1800	1	S_1800	PrincessCharlotte Bay	Viz. 3m. CHECKED IMAGES. POTENTIAL THIS SITE FOR STEREO-MEASUREMENT	3	18.9	-14.16773	143.9856	49.65	0.3088	0.79408	4.037756432	29.25	0.39534	201	0	2005	Summer	Post-zoning	General Use	Open	0.8275	1	0	0	0	0	100	0	1	0	0	0	0	0	0	0	0	0	0	0	0	0	0
3345	3345	18/01/2005	9:47:26	Day-time	2716	3	S_2716	PrincessCharlotte Bay	Viz. 3m. CHECKED IMAGES. POTENTIAL THIS SITE FOR STEREO-VIDEO MEASUREMENTS.	3	18.8	-14.14587	143.8971	55.96667	0.25332	0.79605	4.256242198	29.25	0.42298	201	0	2005	Summer	Post-zoning	General Use	Open	0.932777833	3	0	0	0	0	100	0	1	0	0	0	0	0	0	0	0	0	0	0	0	0	0
3346	3346	18/01/2005	9:50:42	Day-time	2716	2	S_2716	PrincessCharlotte Bay	3m viz. CHECKED IMAGES.	3	19	-14.1435	143.8939	50.68333	0.24997	0.7962	4.470707437	29.25	0.42298	201	0	2005	Summer	Post-zoning	General Use	Open	0.844722167	2	0	0	0	0	100	0	1	0	0	0	0	0	0	0	0	0	0	0	0	0	0
3347	3347	18/01/2005	9:51:53	Day-time	2716	1	S_2716	PrincessCharlotte Bay	Viz. 3m. CHECKED IMAGES. POTENTIAL THIS SITE FOR STEREO-VIDEO MEASUREMENTS.	3	19.2	-14.1414	143.8911	45.01667	0.2469	0.79634	4.693062502	29.25	0.42298	201	0	2005	Summer	Post-zoning	General Use	Open	0.750277833	1	0	0	0	0	100	0	1	0	0	0	0	0	0	0	0	0	0	0	0	0	0
3349	3349	18/01/2005	12:22:15	Day-time	1785	3	S_1785	Hedge Reef	Viz. 1.5m. Overcast. Much marine snow and silty plumes. Poor tape	1.5	37.2	-13.96355	143.9773	62.53333	0.43559	0.80562	1.581959744	28.875	1.81256	201	0	2005	Summer	Post-zoning	General Use	Open	1.042222167	3	0	0	0	0	100	0	1	0	0	0	1	0	0	0	0	0	0	0	0	0	0
3350	3350	18/01/2005	12:24:32	Day-time	1785	2	S_1785	Hedge Reef	Viz. 1.5m. Overcast. Constant plumes of silt drifting past. Lag_sp looks somewhat like Torguigener_sp	1.5	36.4	-13.96595	143.974	62.55	0.42998	0.80551	1.513905507	28.875	1.81256	201	0	2005	Summer	Post-zoning	General Use	Open	1.0425	2	0	0	0	0	100	0	1	0	0	0	0	0	0	0	0	0	0	0	0	0	0
3351	3351	18/01/2005	12:26:26	Day-time	1785	1	S_1785	Hedge Reef	Viz. 2m. Marine snow. Murky, but highly diverse	2	36.8	-13.96803	143.9711	59.86666	0.425	0.80541	1.447535719	28.875	1.81256	201	0	2005	Summer	Post-zoning	General Use	Open	0.997777667	1	0	0	0	0	100	0	1	0	0	0	0	0	0	0	0	1	0	0	0	0	0
3353	3353	18/01/2005	15:32:06	Day-time	2672	3	S_2672	Hedge Reef	5m viz	5	52.2	-13.85605	144.0559	62.5	0.608	0.81109	1.048356661	29.025	1.22905	201	0	2005	Summer	Post-zoning	General Use	Open	1.041666667	3	0	0	0	0	100	0	1	0	0	0	0	0	0	0	0	0	0	1	0	0	0
3354	3354	18/01/2005	15:34:28	Day-time	2672	2	S_2672	Hedge Reef	5m viz	5	47.5	-13.85405	144.0525	62.53333	0.60521	0.81122	1.245438707	28.5	1.22905	201	0	2005	Summer	Post-zoning	General Use	Open	1.042222167	2	30	0	0	0	60	10	2	0	1	0	0	0	0	0	0	0	0	0	0	0	0
3355	3355	18/01/2005	15:37:11	Day-time	2672	1	S_2672	Hedge Reef	4m viz	4	47.8	-13.85168	144.0489	62.56667	0.60229	0.81139	0.792512192	28.5	1.22905	201	0	2005	Summer	Post-zoning	Habitat Protection	Open	1.042777833	1	20	0	0	0	60	20	2	0	0	0	0	1	0	0	0	0	0	0	0	0	0
3357	3357	20/01/2005	9:50:33	Day-time	2649	3	S_2649	Stanley Island	Viz. 2m. CHECKED IMAGES.100% cloud, water murky, board says Princess Charlotte Bay. Bait 50cm above seabed, strong current and only two fish seen, neither feeding	2	18.2	-14.17281	144.1967	62.5	0.1929	0.79193	1.07024232	29.4	0.53298	203	0	2005	Summer	Post-zoning	General Use	Open	1.041666667	3	0	0	0	0	100	0	1	0	0	0	0	0	0	0	0	0	0	0	0	0	0
3358	3358	20/01/2005	9:52:39	Day-time	2649	2	S_2649	Stanley Island	Viz. 2m. CHECKED IMAGES. 100% cloudy, water murky, board says Princess Charlotte Bay,	2	17.6	-14.17567	144.194	62.5	0.18704	0.7918	1.39750578	29.4	0.53298	203	0	2005	Summer	Post-zoning	General Use	Open	1.041666667	2	0	0	0	0	100	0	1	0	0	0	0	0	0	0	0	0	0	0	0	0	0
3359	3359	20/01/2005	9:54:33	Day-time	2649	1	S_2649	Stanley Island	Viz. 2m. CHECKED IMAGES.	2	17.3	-14.17799	144.1917	57.25	0.18252	0.79169	1.699690835	29.4	0.53298	203	0	2005	Summer	Post-zoning	General Use	Open	0.954166667	1	0	0	0	0	100	0	1	0	0	0	0	0	0	0	0	1	0	0	0	0	0
3361	3361	20/01/2005	12:11:40	Day-time	2356	3	S_2356	inside Clack Rf	1m viz overcast	1	31.2	-14.08263	144.2952	62.53333	0.46276	0.79601	2.766019829	28.275	0.39127	203	0	2005	Summer	Post-zoning	General Use	Open	1.042222167	3	0	0	0	0	100	0	1	0	0	0	0	0	0	0	0	0	0	0	0	0	0
3362	3362	20/01/2005	12:14:00	Day-time	2356	2	S_2356	inside Clack Rf	1m viz overcast	1	31.5	-14.07887	144.2953	62.45	0.46933	0.79622	2.986452095	28.275	0.39127	203	0	2005	Summer	Post-zoning	General Use	Open	1.040833333	2	0	0	0	0	100	0	1	0	0	0	0	0	0	0	0	0	0	0	0	0	0
3363	3363	20/01/2005	12:17:19	Day-time	2356	1	S_2356	inside Clack Rf	1m viz overcast	1	32.3	-14.07468	144.2957	62.43333	0.47672	0.79645	3.227393893	28.275	0.39127	203	0	2005	Summer	Post-zoning	General Use	Open	1.0405555	1	0	0	0	0	100	0	1	0	0	0	0	0	0	0	0	0	0	0	0	0	1
3365	3365	20/01/2005	15:32:31	Day-time	1786	3	S_1786	outside Clack Rf	Viz. 1.1m. Very overcast. Raining. Vry dark and somewhat murky	1.1	39.1	-13.99613	144.2381	62.48333	0.54464	0.80153	3.53016956	29.175	2.1856	203	0	2005	Summer	Post-zoning	General Use	Open	1.041388833	3	0	0	0	0	100	0	1	0	0	0	1	0	0	0	0	0	0	0	0	0	0
3366	3366	20/01/2005	15:35:15	Day-time	1786	2	S_1786	outside Clack Rf	Viz 1.1m. Very dark. Some murkiness too. Not a good tape	1.1	39.4	-14.00031	144.2398	48.83333	0.54026	0.80128	4.024679177	29.175	0.58913	203	0	2005	Summer	Post-zoning	General Use	Open	0.813888833	2	0	0	0	0	100	0	1	0	0	0	0	0	0	0	0	0	0	0	0	0	0
3367	3367	20/01/2005	15:37:45	Day-time	1786	1	S_1786	outside Clack Rf	Viz. 1.2m. Very Dark, but slightly murky. Very Overcast day	1.2	39.4	-14.00422	144.2414	51.01667	0.53606	0.80104	4.488062097	29.175	0.58913	203	0	2005	Summer	Post-zoning	General Use	Open	0.850277833	1	0	0	0	0	100	0	1	0	0	0	0	0	0	0	0	0	0	0	0	0	0
3368	3368	21/01/2005	16:44:41	Day-time	2077	3	S_2077	Cooktown	Viz. 1m. POOR. CHECKED IMAGES. v overcast/low contrast	1	14.3	-15.45644	145.3089	58.78333	0.07363	0.70157	2.959310038	27.825	2.1856	204	0	2005	Summer	Post-zoning	General Use	Open	0.979722167	3	0	0	0	0	80	20	1	0	0	0	0	0	0	0	0	0	0	0	0	0	0
3369	3369	21/01/2005	16:47:45	Day-time	2077	2	S_2077	Cooktown	1m viz v overcast/low contrast	1	14.1	-15.46071	145.3072	51.98333	0.06741	0.70137	2.482288393	27.825	0.58913	204	0	2005	Summer	Post-zoning	General Use	Open	0.866388833	2	0	0	0	0	80	20	1	0	0	0	0	0	0	0	0	0	0	0	0	0	0
3370	3370	21/01/2005	16:50:03	Day-time	2077	1	S_2077	Cooktown	1m viz v overcast/low contrast	1	14.9	-15.46477	145.3052	44.83333	0.06135	0.70119	2.022891171	27.825	0.58913	204	0	2005	Summer	Post-zoning	General Use	Open	0.747222167	1	0	0	0	0	80	20	1	0	0	0	0	0	0	0	0	0	0	0	0	0	0
3372	3372	24/01/2005	10:48:31	Day-time	1558	3	S_1558	Cape Flattery	2m viz v low contrast	2	22.3	-15.04425	145.3351	56.55	0.08368	0.72362	6.140613564	27.825	1.05804	207	0	2005	Summer	Post-zoning	General Use	Open	0.9425	3	0	0	0	0	100	0	1	0	0	0	0	0	0	0	0	0	0	0	0	0	0
3373	3373	24/01/2005	10:50:18	Day-time	1558	2	S_1558	Cape Flattery	2m viz. Re-read tape, FOUND ERRORS, but REST OF TAPES NEED CHECKING FROM THIS SITE	2	22.6	-15.04746	145.3363	51.56667	0.08775	0.72342	5.778752742	27.825	1.05804	207	0	2005	Summer	Post-zoning	General Use	Open	0.8594445	2	0	0	0	0	100	0	1	0	0	0	0	0	0	0	0	0	0	0	0	0	0
3374	3374	24/01/2005	10:52:11	Day-time	1558	1	S_1558	Cape Flattery	2m viz overcast	2	22.8	-15.05097	145.3377	46.18333	0.0925	0.72319	5.388415588	27.825	1.05804	207	0	2005	Summer	Post-zoning	General Use	Open	0.769722167	1	30	10	30	0	10	20	1	0	0	0	0	0	0	0	0	0	0	0	0	0	0
3376	3376	25/01/2005	7:06:11	Day-time	1595	3	S_1595	PrincessCharlotte Bay	Viz.2m.	2	20.3	-13.8564	143.8044	62.5	0.2919	0.813	2.665160488	29.4	1.05804	208	0	2005	Summer	Post-zoning	General Use	Open	1.041666667	3	0	0	0	0	100	0	1	0	0	0	0	0	0	0	0	0	0	0	0	1	0
3377	3377	25/01/2005	7:08:16	Day-time	1595	2	S_1595	PrincessCharlotte Bay	Viz. 1.3m. Black-out at 35min mark due to sled passage	1.3	19.8	-13.85402	143.8014	59.65	0.29119	0.81316	2.378312386	29.4	1.05804	208	0	2005	Summer	Post-zoning	General Use	Open	0.994166667	2	0	0	0	0	100	0	1	0	0	0	0	0	0	0	0	0	0	0	0	0	1
3378	3378	25/01/2005	7:10:10	Day-time	1595	1	S_1595	PrincessCharlotte Bay	Viz. 1.2m. Early and murky	1.2	19.6	-13.852	143.7989	51.81667	0.29067	0.81329	2.041794327	29.4	1.05804	208	0	2005	Summer	Post-zoning	General Use	Open	0.863611167	1	0	0	0	0	100	0	1	0	0	0	0	0	0	0	0	0	0	0	0	0	1
3380	3380	25/01/2005	9:30:13	Day-time	2470	3	S_2470	PrincessCharlotte Bay	Viz. 2m. Marine snow clouding water	2	21.7	-13.79287	143.6927	62.05	0.18739	0.81742	5.185928329	29.1	0.36969	208	0	2005	Summer	Post-zoning	General Use	Open	1.034166667	3	0	0	0	0	100	0	1	0	0	0	0	0	0	0	0	0	0	0	0	0	0
3381	3381	25/01/2005	9:32:28	Day-time	2470	2	S_2470	PrincessCharlotte Bay	Viz. 3m. Marine snow clouding water. Nice imagery of juvenile NEM_HEXO and NEM_PERO	3	21.2	-13.79568	143.6951	56.4	0.18798	0.81725	4.91951694	29.1	0.36969	208	0	2005	Summer	Post-zoning	General Use	Open	0.94	2	0	0	0	0	100	0	1	0	0	0	0	0	0	0	0	0	0	0	0	0	0
3382	3382	25/01/2005	9:34:29	Day-time	2470	1	S_2470	PrincessCharlotte Bay	Viz. 2m. CHECKED IMAGES. POTENTIAL THIS SITE FOR STEREO-VIDEO MEASUREMENTS	2	21.7	-13.79293	143.6927	50.93333	0.18741	0.81742	5.180067248	29.1	0.36969	208	0	2005	Summer	Post-zoning	General Use	Open	0.848888833	1	0	0	0	0	100	0	1	0	0	0	0	0	0	0	0	0	0	0	0	0	0
3384	3384	25/01/2005	11:13:31	Day-time	2034	3	S_2034	Noddy Reef	Viz. 2m. Marine snow. Juv CAR_GYMN fits CAR_Caeruleopinnatus. GOOD POTENTIAL FOR STEREO THIS SITE	2	17.9	-13.7621	143.7725	62.48333	0.31266	0.81855	2.602136863	29.1	2.35464	208	0	2005	Summer	Post-zoning	General Use	Open	1.041388833	3	0	0	0	0	100	0	1	0	0	0	0	0	0	0	0	0	0	0	0	0	0
3385	3385	25/01/2005	11:15:28	Day-time	2034	2	S_2034	Noddy Reef	Viz. 3m.	3	17.8	-13.76455	143.775	56.86666	0.31388	0.8184	2.954929319	29.1	2.35464	208	0	2005	Summer	Post-zoning	General Use	Open	0.947777667	2	0	0	0	0	100	0	1	0	0	0	0	0	0	0	0	0	1	0	0	0	0
3386	3386	25/01/2005	11:17:47	Day-time	2034	1	S_2034	Noddy Reef	Viz. 3m. CHECKED IMAGES. POTENTIAL THIS SITE FOR STEREO-MEASUREMENT.	3	16.3	-13.7664	143.7771	49.18333	0.31502	0.81828	2.981665258	29.1	2.35464	208	0	2005	Summer	Post-zoning	General Use	Open	0.819722167	1	0	10	0	0	80	10	1	0	0	0	0	1	0	0	0	0	0	0	0	0	0
3388	3388	25/01/2005	13:30:18	Day-time	2357	3	S_2357	PrincessCharlotte Bay	Viz. 1.5m. Marine snow and murky	1.5	21	-13.7328	143.7245	60.21667	0.27698	0.82054	2.875073729	29.025	1.15444	208	0	2005	Summer	Post-zoning	General Use	Open	1.003611167	3	0	0	0	0	100	0	1	0	0	0	0	0	0	0	0	0	1	0	0	0	0
3389	3389	25/01/2005	13:32:30	Day-time	2357	2	S_2357	PrincessCharlotte Bay	Viz. 2m. CHECKED IMAGES.	2	21.2	-13.7361	143.7265	53.26667	0.27673	0.82035	2.656243442	29.025	1.15444	208	0	2005	Summer	Post-zoning	General Use	Open	0.887777833	2	0	0	0	0	100	0	1	0	0	0	0	0	0	0	0	0	1	1	0	0	0
3390	3390	25/01/2005	13:34:27	Day-time	2357	1	S_2357	PrincessCharlotte Bay	Viz. 2m. CHECKED IMAGES.	2	20.4	-13.73913	143.7284	46.65	0.27633	0.82016	2.50040716	29.025	1.15444	208	0	2005	Summer	Post-zoning	General Use	Open	0.7775	1	0	0	0	0	100	0	1	0	0	0	0	0	0	0	0	0	1	0	0	0	0
3392	3392	25/01/2005	15:33:30	Day-time	2762	3	S_2762	PrincessCharlotte Bay	Viz. 3m. Good	3	19.1	-13.68426	143.6971	62.55	0.24157	0.82349	1.141080804	29.175	1.15444	208	0	2005	Summer	Post-zoning	General Use	Open	1.0425	3	0	0	0	0	100	0	1	0	0	0	0	0	0	0	0	1	0	1	0	0	0
3393	3393	25/01/2005	15:35:46	Day-time	2762	2	S_2762	PrincessCharlotte Bay	Viz. 3m. Good. CAR_UII juv has incredibly elongate dorsal and anal rays	3	19.4	-13.68282	143.7014	59.11666	0.24839	0.82354	1.312489761	28.725	1.15444	208	0	2005	Summer	Post-zoning	General Use	Open	0.985277667	2	0	0	0	0	100	0	1	0	0	0	0	0	0	0	0	0	0	0	0	0	0
3394	3394	25/01/2005	15:38:11	Day-time	2762	1	S_2762	PrincessCharlotte Bay	0.5m viz	0.5	19.5	-13.68143	143.7056	51.3	0.25509	0.82358	1.592133778	28.725	1.15444	208	0	2005	Summer	Post-zoning	General Use	Open	0.855	1	0	0	0	0	100	0	1	0	0	0	0	0	0	0	0	0	0	0	0	0	0
3396	3396	26/01/2005	6:20:59	Day-time	2327	3	S_2327	Colclough Reef	Viz. 2m. Dark and gloomy but water clear.. CHECKED IMAGES.	2	23.5	-13.06485	143.8026	62.53333	0.69178	0.85808	0	28.575	0.60602	209	0	2005	Summer	Post-zoning	Habitat Protection	Open	1.042222167	3	100	0	0	0	0	0	2	0	0	0	3	1	0	0	0	0	0	0	0	0	0
3397	3397	26/01/2005	6:23:24	Day-time	2327	2	S_2327	Colclough Reef	Viz. 10m. Gloomy. Labrid unknown sp10 might be male of Sp11, or female of Ch_gomoni	10	17	-13.06619	143.8061	62.51667	0.69837	0.85798	0	28.575	0.60602	209	0	2005	Summer	Post-zoning	Habitat Protection	Open	1.0419445	2	50	0	0	0	50	0	2	0	0	0	1	0	0	0	0	0	0	0	0	0	0
3398	3398	26/01/2005	6:25:58	Day-time	2327	1	S_2327	Colclough Reef	Viz. 4m. Re-read for Nem_fero	4	19.2	-13.0678	143.8095	62.55	0.70456	0.85787	0	28.575	0.60602	209	0	2005	Summer	Post-zoning	Habitat Protection	Open	1.0425	1	100	0	0	0	0	0	3	0	1	0	1	0	0	0	0	0	0	0	0	0	0
3400	3400	26/01/2005	9:06:49	Day-time	1875	3	S_1875	Colclough Reef	Viz. 2m. CHECKED IMAGES.cloudy ~90% cover, much suspended sediment, difficult to see anything	2	27.2	-13.04353	143.6697	61.43333	0.38592	0.86008	1.295234553	29.1	0.60602	209	0	2005	Summer	Post-zoning	Marine National Park	Closed	1.023888833	3	0	0	0	0	100	0	1	0	0	0	0	0	0	0	0	0	0	0	0	0	0
3401	3401	26/01/2005	9:09:08	Day-time	1875	2	S_1875	Colclough Reef	Viz. 3m. CHECKED IMAGES.	3	29.2	-13.0453	143.6726	55.76667	0.39249	0.85996	1.008903895	29.1	0.60602	209	0	2005	Summer	Post-zoning	Marine National Park	Closed	0.9294445	2	10	0	0	0	90	0	1	0	0	0	0	0	0	0	0	0	0	0	0	0	0
3402	3402	26/01/2005	9:11:35	Day-time	1875	1	S_1875	Colclough Reef	Viz. 3m. CHECKED IMAGES.	3	31.1	-13.04713	143.6756	49.61666	0.39919	0.85984	0.722868411	29.1	0.60602	209	0	2005	Summer	Post-zoning	Habitat Protection	Open	0.826944333	1	10	0	0	0	90	0	1	0	0	0	0	0	0	0	0	0	0	0	0	0	0
3403	3403	26/01/2005	12:15:05	Day-time	2329	5	S_2329	inside Bligh Boat Entrance	Viz. 8m. Read for measurement.	8	22.9	-12.89363	143.7513	62.43333	0.57407	0.86827	0.057303355	29.025	0.35966	209	0	2005	Summer	Post-zoning	Habitat Protection	Open	1.0405555	5	100	0	0	0	0	0	3	0	0	0	0	0	0	0	0	0	0	0	0	0	0
3404	3404	26/01/2005	12:17:23	Day-time	2329	3	S_2329	inside Bligh Boat Entrance	7m viz. CHECKED IMAGES.	7	24.1	-12.89525	143.7547	62.55	0.58281	0.86816	0	29.025	0.35966	209	0	2005	Summer	Post-zoning	Habitat Protection	Open	1.0425	3	20	0	0	0	80	0	2	0	0	0	0	0	0	0	0	0	0	0	0	0	0
3405	3405	26/01/2005	12:19:38	Day-time	2329	2	S_2329	inside Bligh Boat Entrance	8m viz	8	19.9	-12.89705	143.758	62.48333	0.59131	0.86803	0	29.025	0.35966	209	0	2005	Summer	Post-zoning	Habitat Protection	Open	1.041388833	2	80	0	0	0	10	10	3	0	0	0	0	1	0	0	0	0	0	0	0	0	0
3406	3406	26/01/2005	12:21:52	Day-time	2329	1	S_2329	inside Bligh Boat Entrance	6m viz.	6	24.7	-12.89877	143.7612	62.56667	0.59957	0.86792	0	29.025	0.35966	209	0	2005	Summer	Post-zoning	Habitat Protection	Open	1.042777833	1	0	0	0	0	100	0	2	0	0	0	0	1	0	0	0	0	0	0	0	0	0
3408	3408	26/01/2005	14:10:43	Day-time	2699	3	S_2699	inside Bligh Boat Entrance	Viz. 10m. Excellent.	10	22.6	-12.8423	143.7744	62.53333	0.63458	0.87111	0	27.9	0.35966	209	0	2005	Summer	Post-zoning	Habitat Protection	Open	1.042222167	3	30	0	0	0	70	0	1	0	0	0	0	0	0	0	0	0	0	0	0	0	0
3409	3409	26/01/2005	14:12:55	Day-time	2699	2	S_2699	inside Bligh Boat Entrance	Viz. 10m. Excellent. Choerodon_sp has dark midstripe broken by white slash on rearbody. Looks like CH_GOMONI	10	20.5	-12.84568	143.7762	61.1	0.63937	0.87091	0	27.9	0.35966	209	0	2005	Summer	Post-zoning	Habitat Protection	Open	1.018333333	2	30	0	0	0	60	10	2	0	0	0	0	0	0	0	0	0	0	0	0	0	0
3410	3410	26/01/2005	14:14:52	Day-time	2699	1	S_2699	inside Bligh Boat Entrance	8m viz	8	22.1	-12.84876	143.7778	53.95	0.64366	0.87072	0	27.9	0.35966	209	0	2005	Summer	Post-zoning	Habitat Protection	Open	0.899166667	1	20	0	0	0	70	10	1	0	0	0	0	0	0	0	0	0	0	0	0	0	0
3411	3411	26/01/2005	15:41:36	Day-time	2326	5	S_2326	inside Bligh Boat Entrance	Viz. 8m. Read for measurements. marked incorrectly as 2699	8	23	-12.81892	143.7482	62.48333	0.56231	0.87261	0	29.175	0.71451	209	0	2005	Summer	Post-zoning	Habitat Protection	Open	1.041388833	5	20	0	0	0	80	0	1	0	0	0	0	0	0	0	0	0	0	0	0	0	0
3412	3412	26/01/2005	15:43:58	Day-time	2326	3	S_2326	inside Bligh Boat Entrance	Viz. 8m.Marked incorrectly as 2699. NEM_SP looks like NEM_FURC with deeply forked tail.	8	22.5	-12.82247	143.7498	62.35	0.56701	0.8724	0	29.175	0.71451	209	0	2005	Summer	Post-zoning	Habitat Protection	Open	1.039166667	3	0	0	0	0	100	0	1	0	0	0	0	0	0	0	0	0	0	0	0	0	0
3413	3413	26/01/2005	15:46:53	Day-time	2326	2	S_2326	inside Bligh Boat Entrance	Viz. 6m. marked incorrectly as 2699. NEM_SP might be juvenile NEM_FURC. Very deeply forked tail.	6	22.4	-12.82694	143.7517	55.76667	0.57247	0.87213	0	29.175	0.97559	209	0	2005	Summer	Post-zoning	Habitat Protection	Open	0.9294445	2	0	0	0	0	100	0	2	0	0	0	0	0	0	0	0	0	0	0	0	0	0
3414	3414	26/01/2005	15:49:21	Day-time	2326	1	S_2326	inside Bligh Boat Entrance	Viz. 5m . marked incorrectly as 2699. Re-read for Nem_pero	5	22	-12.8309	143.7533	48.43333	0.57701	0.87189	0	29.175	0.97559	209	0	2005	Summer	Post-zoning	Habitat Protection	Open	0.807222167	1	30	0	0	0	70	0	2	0	0	0	0	0	0	0	0	0	0	0	0	0	0
3416	3416	27/01/2005	7:45:20	Day-time	2797	3	S_2797	Temple Bay	Viz. 1.5m. Gloomy at first.	1.5	19.8	-12.1366	143.1737	51.76667	0.07038	0.91464	4.774506386	27	0.71451	210	0	2005	Summer	Post-zoning	General Use	Open	0.862777833	3	0	0	0	0	100	0	1	0	0	0	0	0	0	0	0	0	0	0	0	0	0
3417	3417	27/01/2005	7:47:46	Day-time	2797	2	S_2797	Temple Bay	Viz. 3m. Nice catfish	3	20.5	-12.13354	143.1763	56.95	0.07114	0.9148	4.417583187	27	0.97559	210	0	2005	Summer	Post-zoning	General Use	Open	0.949166667	2	0	0	0	0	100	0	1	0	0	0	0	0	0	0	0	0	0	0	0	0	0
3418	3418	27/01/2005	7:50:10	Day-time	2797	1	S_2797	Temple Bay	Viz. 2m. CHECKED IMAGES. POTENTIAL THIS SITE FOR STEREO-VIDEO MEASUREMENTS.	2	20.8	-12.13087	143.1786	50.51667	0.07143	0.91495	4.112919967	27	0.97559	210	0	2005	Summer	Post-zoning	General Use	Open	0.8419445	1	0	0	0	0	100	0	1	0	0	0	0	0	0	0	0	0	0	0	0	0	0
3420	3420	27/01/2005	10:07:36	Day-time	2557	3	S_2557	Temple Bay	Viz. 2m.	2	16.1	-12.0368	143.2124	61.01667	0.05339	0.92027	4.870184517	26.925	0.93518	210	0	2005	Summer	Post-zoning	General Use	Open	1.0169445	3	0	0	0	0	80	20	1	0	0	0	0	0	0	0	0	0	0	0	0	0	0
3421	3421	27/01/2005	10:09:46	Day-time	2557	2	S_2557	Temple Bay	Viz. 2m.	2	17.4	-12.03648	143.2162	55.35	0.05708	0.92027	4.61562499	26.925	0.93518	210	0	2005	Summer	Post-zoning	General Use	Open	0.9225	2	0	0	0	0	80	20	1	0	0	0	0	0	0	0	0	0	0	1	0	0	0
3422	3422	27/01/2005	10:11:35	Day-time	2557	1	S_2557	Temple Bay	1.5m viz	1.5	17.8	-12.03617	143.2199	49.75	0.06088	0.92028	4.38931529	27	0.93518	210	0	2005	Summer	Post-zoning	General Use	Open	0.829166667	1	0	0	0	0	80	20	1	0	0	0	0	0	0	0	0	0	0	0	0	0	0
3424	3424	27/01/2005	12:34:20	Day-time	2531	3	S_2531	Hicks Island	Viz. 0.9m. Marginal sample. Murky	0.9	37.3	-11.983	143.3219	61.45	0.10797	0.92304	3.452812927	29.55	0.93518	210	0	2005	Summer	Post-zoning	General Use	Open	1.024166667	3	0	0	0	0	100	0	1	0	0	0	0	0	0	0	0	0	0	0	0	0	0
3425	3425	27/01/2005	12:36:12	Day-time	2531	2	S_2531	Hicks Island	Viz. 0.9m.	0.9	36.2	-11.98485	143.3245	54.46667	0.11188	0.92293	3.553743499	29.55	0.93518	210	0	2005	Summer	Post-zoning	General Use	Open	0.907777833	2	0	0	0	0	100	0	1	0	0	0	0	0	0	0	0	0	0	0	0	0	0
3426	3426	27/01/2005	12:38:11	Day-time	2531	1	S_2531	Hicks Island	Viz. 0.9m. Marginal sample. Murky. Nem_hexodon may be Nem_nematopus	0.9	35	-11.98686	143.3273	48.33333	0.11613	0.9228	3.176969688	29.55	0.93518	210	0	2005	Summer	Post-zoning	General Use	Open	0.8055555	1	0	0	0	0	100	0	1	0	0	0	0	0	0	0	0	0	0	0	0	0	0
3428	3428	27/01/2005	14:28:26	Day-time	1962	3	S_1962	Hicks Island	Viz. 3m. Gloomy and murky	3	49.3	-11.90633	143.2776	61.21667	0.09037	0.92767	3.333012212	27.975	0.77403	210	0	2005	Summer	Post-zoning	General Use	Open	1.020277833	3	0	0	0	0	90	10	1	0	0	0	0	0	0	0	0	0	0	1	0	0	0
3429	3429	27/01/2005	14:30:20	Day-time	1962	2	S_1962	Hicks Island	Viz. 3m. Gloomy	3	50.8	-11.9086	143.2807	53.08333	0.09136	0.92753	3.19637452	27.975	0.77403	210	0	2005	Summer	Post-zoning	General Use	Open	0.884722167	2	0	0	0	0	90	10	1	0	0	0	0	0	0	0	0	0	0	0	0	0	0
3430	3430	27/01/2005	14:32:13	Day-time	1962	1	S_1962	Hicks Island	Viz. 3m. Gloomy. CHECKED IMAGES.	3	51.4	-11.91076	143.2837	42	0.09184	0.92739	2.803539745	27.975	0.77403	210	0	2005	Summer	Post-zoning	General Use	Open	0.7	1	0	0	0	0	90	10	1	0	0	0	0	0	0	0	0	0	0	0	0	0	0
3432	3432	2/02/2005	7:28:11	Day-time	1903	3	S_1903	Cape York	Viz. 1.5m. Marine snow and filamentous gelatinous plankton. CHECKED IMAGES.	1.5	26	-10.73168	143.1156	59.6	0.3239	0.99715	2.655356446	28.875	2.48751	216	0	2005	Summer	Post-zoning	General Use	Open	0.993333333	3	0	0	0	0	100	0	1	0	0	0	0	0	0	0	0	0	0	0	0	0	0
3433	3433	2/02/2005	7:30:41	Day-time	1903	2	S_1903	Cape York	Viz. 1.5m. Marine snow. Car_caeruleopinnatus changed to car_uii. CHECKED IMAGES.	1.5	25.4	-10.73341	143.1185	52.63334	0.32524	0.99698	2.751003398	28.875	2.48751	216	0	2005	Summer	Post-zoning	General Use	Open	0.877222333	2	0	0	0	0	100	0	1	0	0	0	0	0	0	0	0	0	0	0	0	0	0
3434	3434	2/02/2005	7:32:56	Day-time	1903	1	S_1903	Cape York	1.5m viz. CHECKED IMAGES and tape.	1.5	25.8	-10.73498	143.1212	46.55	0.3265	0.99682	2.858433652	28.875	2.48751	216	0	2005	Summer	Post-zoning	General Use	Open	0.775833333	1	0	0	0	0	100	0	1	0	0	0	0	0	0	0	0	0	0	0	0	0	0
3436	3436	2/02/2005	10:30:00	Day-time	1901	3	S_1901	Cape York	Viz. 1.5m. CHECKED IMAGES.	1.5	33.5	-10.77301	143.2837	62.51667	0.42603	0.99459	3.710759695	30.225	0.58457	216	0	2005	Summer	Post-zoning	General Use	Open	1.0419445	3	0	0	0	0	100	0	1	0	0	0	0	0	0	0	0	0	0	0	1	0	0
3437	3437	2/02/2005	10:32:42	Day-time	1901	2	S_1901	Cape York	Viz. 1.5m. CHECKED IMAGES.	1.5	32.4	-10.77441	143.2868	56.26667	0.42791	0.99445	3.542591228	30.225	0.58457	216	0	2005	Summer	Post-zoning	General Use	Open	0.937777833	2	0	0	0	0	100	0	1	0	0	0	0	0	0	0	0	0	0	0	0	0	0
3438	3438	2/02/2005	10:35:08	Day-time	1901	1	S_1901	Cape York	Viz. 2m. CHECKED IMAGES. POTENTIAL THIS SITE FOR STEREO-MEASUREMENT - ALBEIT MURKY	2	33.4	-10.77576	143.2898	49.75	0.42973	0.99431	3.400321493	30.225	0.58457	216	0	2005	Summer	Post-zoning	General Use	Open	0.829166667	1	0	0	0	0	100	0	1	0	0	0	0	1	0	0	0	0	0	0	0	0	0
3440	3440	2/02/2005	13:10:21	Day-time	1895	3	S_1895	Cape York	Viz. 0.9m. Marginal sample. Worst of 3 replicates. Marine snow in water column.CHECKED IMAGES.	0.9	38.8	-10.71386	143.384	62.53333	0.50676	0.99737	4.183293698	30.3	0.62886	216	0	2005	Summer	Post-zoning	General Use	Open	1.042222167	3	0	0	0	0	100	0	1	0	0	0	0	0	0	0	0	0	1	0	0	0	0
3441	3441	2/02/2005	13:13:17	Day-time	1895	2	S_1895	Cape York	Viz. 1m. Marginal sample. Marine snow in water column	1	36.5	-10.71658	143.3878	60.21667	0.50896	0.99743	4.077600473	30.3	0.62886	216	0	2005	Summer	Post-zoning	General Use	Open	1.003611167	2	0	0	0	0	100	0	1	0	0	0	0	0	0	0	0	0	0	0	0	0	0
3442	3442	2/02/2005	13:16:03	Day-time	1895	1	S_1895	Cape York	1m viz. Marginal sample. Thick "marine snow" in water column.CHECKED IMAGES.	1	34.9	-10.71904	143.3913	52.33333	0.51098	0.99746	4.004487652	30.3	0.62886	216	0	2005	Summer	Post-zoning	General Use	Open	0.872222167	1	0	0	0	0	100	0	1	0	0	0	0	0	0	0	0	0	0	0	0	0	0
3444	3444	2/02/2005	15:48:30	Day-time	2475	3	S_2475	Cape York	Viz. 4m. Marine snow and salps clouding water	4	31.5	-10.85624	143.3226	62.48333	0.43437	0.98976	1.228772421	30.075	0.57816	216	0	2005	Summer	Post-zoning	General Use	Open	1.041388833	3	0	0	0	0	70	30	1	0	0	0	0	0	0	0	0	0	0	0	0	0	0
3445	3445	2/02/2005	15:50:50	Day-time	2475	2	S_2475	Cape York	Viz. 4m. Marine snow clouding water. Car_gymn juvenile has elongate dorsal and anal rays and vertical bands	4	31.4	-10.85803	143.3261	56.11666	0.43652	0.98967	1.366833926	30.075	0.57816	216	0	2005	Summer	Post-zoning	General Use	Open	0.935277667	2	0	0	0	0	60	40	1	0	0	0	0	0	0	0	0	0	0	0	0	0	0
3446	3446	2/02/2005	15:53:23	Day-time	2475	1	S_2475	Cape York	Viz. 5m. CHECKED IMAGES. POTENTIAL THIS SITE FOR STEREO-MEASUREMENTS.	5	30.7	-10.85991	143.3298	46.81667	0.43874	0.98957	1.475457589	30.075	0.57816	216	0	2005	Summer	Post-zoning	General Use	Open	0.780277833	1	0	0	0	0	60	40	1	0	0	0	0	0	0	0	0	0	0	0	0	0	0
3447	3447	3/02/2005	8:24:55	Day-time	1970	5	S_1970	Denham Passage	Viz. 2m. Marine snow. Best after 30 mins, Read for measurement.	2	35	-11.21296	143.4071	62.51667	0.44509	0.96832	0.489945963	29.775	0.62032	217	0	2005	Summer	Post-zoning	General Use	Open	1.0419445	5	0	0	0	0	100	0	1	0	0	0	0	0	0	0	0	0	0	0	0	0	0
3448	3448	3/02/2005	8:28:21	Day-time	1970	3	S_1970	Denham Passage	Viz. 2m. Camera exposure and colour balance playing up. CHECKED IMAGES.	2	34.8	-11.2154	143.4108	62.46667	0.44742	0.96818	0.909491904	29.775	0.62032	217	0	2005	Summer	Post-zoning	General Use	Open	1.041111167	3	0	0	0	0	100	0	1	0	0	0	0	0	0	0	0	0	0	0	0	0	0
3449	3449	3/02/2005	8:31:21	Day-time	1970	2	S_1970	Denham Passage	Viz. 2m. Some fine marine snow in water.	2	33.8	-11.21772	143.4143	57.31667	0.44979	0.96804	1.337932069	29.775	0.62032	217	0	2005	Summer	Post-zoning	General Use	Open	0.955277833	2	0	0	0	0	100	0	1	0	0	0	0	0	0	0	0	0	0	0	0	0	0
3450	3450	3/02/2005	8:34:20	Day-time	1970	1	S_1970	Denham Passage	3m viz	3	34.3	-11.22005	143.4177	49.88334	0.45229	0.96789	1.778328596	29.775	0.61886	217	0	2005	Summer	Post-zoning	General Use	Open	0.831389	1	0	0	0	0	100	0	1	0	0	0	0	0	0	0	0	0	0	0	0	0	0
3452	3452	3/02/2005	10:34:29	Day-time	1821	3	S_1821	Denham Passage	Viz. 1m. CHECKED IMAGES.	1	32.5	-11.16724	143.3014	62.45	0.37445	0.97113	3.750284944	29.625	0.63157	217	0	2005	Summer	Post-zoning	General Use	Open	1.040833333	3	0	0	0	0	100	0	1	0	0	0	0	0	0	0	0	0	0	0	0	0	0
3453	3453	3/02/2005	10:37:29	Day-time	1821	2	S_1821	Denham Passage	Viz. 1m. CHECKED IMAGES.	1	33.2	-11.1692	143.3051	61.08333	0.37672	0.97103	3.661102363	29.625	0.63157	217	0	2005	Summer	Post-zoning	General Use	Open	1.0180555	2	0	0	0	0	100	0	1	0	0	0	0	0	0	0	0	0	0	0	0	0	0
3454	3454	3/02/2005	10:40:21	Day-time	1821	1	S_1821	Denham Passage	Viz. 1m. CHECKED IMAGES.	1	33	-11.1711	143.3087	54.05	0.37891	0.97092	3.580584807	29.925	0.63157	217	0	2005	Summer	Post-zoning	General Use	Open	0.900833333	1	0	0	0	0	100	0	1	0	0	0	0	0	0	0	0	0	0	0	0	0	0
3456	3456	3/02/2005	12:54:18	Day-time	1594	3	S_1594	Denham Passage	Viz. 1.2m. Murky.	1.2	31.1	-11.23656	143.1929	59.95	0.28092	0.96727	4.122107432	29.625	0.65054	217	0	2005	Summer	Post-zoning	General Use	Open	0.999166667	3	0	0	0	0	100	0	1	0	0	0	0	0	0	0	0	0	0	0	0	0	0
3457	3457	3/02/2005	12:56:59	Day-time	1594	2	S_1594	Denham Passage	Viz. 1m. Very murky	1	31.2	-11.23917	143.1963	51.98333	0.28313	0.96711	4.292037827	29.625	0.65054	217	0	2005	Summer	Post-zoning	General Use	Open	0.866388833	2	0	0	0	0	100	0	1	0	0	0	0	0	0	0	0	0	1	0	0	0	0
3458	3458	3/02/2005	12:59:32	Day-time	1594	1	S_1594	Denham Passage	Viz. 1.2m. Murky.	1.2	31.6	-11.24168	143.1995	44.8	0.28524	0.96695	4.401955568	29.625	0.65054	217	0	2005	Summer	Post-zoning	General Use	Open	0.746666667	1	0	0	0	0	100	0	1	0	0	0	0	0	0	0	0	0	2	0	0	0	0
3460	3460	3/02/2005	16:08:48	Day-time	2447	3	S_2447	Denham Passage	Viz. 1.2m. Marginal sample. Marine snow and murky water	1.2	30.7	-11.27597	143.0845	62.53333	0.19226	0.96512	3.962338648	29.85	0.5094	217	0	2005	Summer	Post-zoning	General Use	Open	1.042222167	3	0	0	0	0	100	0	1	0	0	0	0	0	0	0	0	0	0	0	0	0	0
3461	3461	3/02/2005	16:11:15	Day-time	2447	2	S_2447	Denham Passage	Viz. 1.5m. Marine snow and murky	1.5	31.1	-11.27848	143.0873	57.55	0.19394	0.96497	4.168775558	29.925	0.5094	217	0	2005	Summer	Post-zoning	General Use	Open	0.959166667	2	0	0	0	0	100	0	1	0	0	0	0	0	0	0	0	0	0	0	0	0	0
3462	3462	3/02/2005	16:14:05	Day-time	2447	1	S_2447	Denham Passage	Viz. 0.9m. CHECKED IMAGES. Very poor sample. Murky	0.9	30.2	-11.28133	143.0906	49.93333	0.19594	0.9648	4.328837327	29.925	0.5094	217	0	2005	Summer	Post-zoning	General Use	Open	0.832222167	1	0	0	0	0	100	0	1	0	0	0	0	0	0	0	0	0	0	0	0	0	0
3464	3464	4/02/2005	6:57:39	Day-time	2534	3	S_2534	Bird Islets	Viz. 1m. Very Murky.	1	25.9	-11.79476	143.1025	62.45	0.097	0.9347	1.174928225	29.325	0.65385	218	0	2005	Summer	Post-zoning	General Use	Open	1.040833333	3	0	0	0	0	100	0	1	0	0	0	0	0	0	0	0	0	0	0	0	0	0
3465	3465	4/02/2005	7:00:40	Day-time	2534	2	S_2534	Bird Islets	Viz. 1.5m. Murky. CHECKED IMAGES.	1.5	26.1	-11.79711	143.1058	58.63334	0.09552	0.93455	1.582161353	29.325	0.65385	218	0	2005	Summer	Post-zoning	General Use	Open	0.977222333	2	0	0	0	0	100	0	1	0	0	0	0	0	0	0	0	0	0	0	0	0	0
3466	3466	4/02/2005	7:03:46	Day-time	2534	1	S_2534	Bird Islets	Viz. 1.5m. Murky. CHECKED IMAGES. POTENTIAL THIS SITE FOR STEREO-VIDEO MEASUREMENTS.	1.5	26.3	-11.79949	143.1091	50.23333	0.09411	0.93441	2.01097644	29.325	0.65385	218	0	2005	Summer	Post-zoning	General Use	Open	0.837222167	1	0	0	0	0	100	0	1	0	0	0	0	0	0	0	0	0	0	0	0	0	0
3468	3468	4/02/2005	8:32:13	Day-time	2351	3	S_2351	Bird Islets	Viz. 2m. CHECKED IMAGES. POTENTIAL THIS SITE FOR STEREO-MEASUREMENT.	2	24.8	-11.83337	143.1054	62.43333	0.06303	0.93245	4.662391529	30.075	0.65385	218	0	2005	Summer	Post-zoning	General Use	Open	1.0405555	3	0	0	0	0	100	0	1	0	0	0	0	0	0	0	0	0	0	0	0	0	0
3469	3469	4/02/2005	8:35:03	Day-time	2351	2	S_2351	Bird Islets	Viz. 2m. CHECKED IMAGES. POTENTIAL THIS SITE FOR STEREO-MEASUREMENT.	2	25.4	-11.83326	143.1095	62.6	0.06409	0.93244	4.816934831	30.075	0.65385	218	0	2005	Summer	Post-zoning	General Use	Open	1.043333333	2	0	0	0	0	100	0	1	0	0	0	0	0	0	0	0	0	0	0	0	0	0
3470	3470	4/02/2005	8:37:53	Day-time	2351	1	S_2351	Bird Islets	Viz. 2m. CHECKED IMAGES.	2	26.4	-11.83318	143.1137	62.51667	0.0654	0.93243	5.011277789	30.075	0.65385	218	0	2005	Summer	Post-zoning	General Use	Open	1.0419445	1	0	0	0	0	100	0	1	0	0	0	0	0	0	0	0	0	0	0	0	0	0
3472	3472	4/02/2005	10:32:52	Day-time	2185	3	S_2185	Cockburn Reef	Viz. 1.5m. Poor. Marine snow and murky	1.5	32.1	-11.77711	143.1651	62.43333	0.13423	0.93554	6.359272394	30.075	0.65385	218	0	2005	Summer	Post-zoning	General Use	Open	1.0405555	3	0	0	0	0	80	20	1	0	0	0	0	0	0	0	0	0	0	0	0	0	0
3473	3473	4/02/2005	10:35:39	Day-time	2185	2	S_2185	Cockburn Reef	Viz. 1.5m. Marine snow and murky. CHECKED IMAGES.	1.5	32.9	-11.7775	143.1691	56.01667	0.13624	0.93551	6.193825638	29.4	0.7974	218	0	2005	Summer	Post-zoning	General Use	Open	0.933611167	2	0	0	0	0	80	20	1	0	0	0	0	0	0	0	0	0	1	0	0	0	0
3474	3474	4/02/2005	10:38:29	Day-time	2185	1	S_2185	Cockburn Reef	Viz. 1.5m. CHECKED IMAGES. POTENTIAL THIS SITE FOR STEREO-MEASUREMENT.	1.5	35.6	-11.7779	143.1732	49.61666	0.13839	0.93548	6.05266641	29.4	0.7974	218	0	2005	Summer	Post-zoning	General Use	Open	0.826944333	1	0	0	0	0	80	20	1	0	0	0	0	0	0	0	0	0	0	0	0	0	0
3476	3476	5/02/2005	7:21:34	Day-time	1511	3	S_1511	Mason Reef	Viz. 4m. IMAGES CHECKED. 95% cloud, dark and murky, top of bait bag visible and fish only distinguishable if next to bag, vis improves after 35 mins	4	24.3	-12.05539	143.6446	62.41667	0.55738	0.91771	0	28.95	0.41198	219	0	2005	Summer	Post-zoning	Habitat Protection	Open	1.040277833	3	40	0	0	0	60	0	2	0	0	0	0	0	0	0	0	0	0	0	0	0	0
3477	3477	5/02/2005	7:24:43	Day-time	1511	2	S_1511	Mason Reef	Viz. 4m. IMAGES CHECKED. 95% cloud, water dirty lots of marine snow, dark, vis improves best 40-50min	4	23.4	-12.05849	143.6473	62.43333	0.562	0.91752	0	28.95	0.41198	219	0	2005	Summer	Post-zoning	Habitat Protection	Open	1.0405555	2	40	0	0	0	60	0	2	0	0	0	0	0	0	0	0	0	0	0	0	0	0
3478	3478	5/02/2005	7:28:20	Day-time	1511	1	S_1511	Mason Reef	Viz. 4m. IMAGES CHECKED. Sometimes murky. School of Alepes is in the many hundreds.	4	24	-12.06205	143.6505	54.63334	0.56733	0.9173	0	28.95	0.41198	219	0	2005	Summer	Post-zoning	Habitat Protection	Open	0.910555667	1	10	0	0	0	80	10	2	0	0	0	0	0	0	0	0	0	0	0	0	0	0
3479	3479	7/02/2005	8:37:24	Day-time	1873	5	S_1873	Eel Reef	Viz. 1.5m. May be confusing Loxodon and Rhizoprionodon.	1.5	40	-12.45513	143.5803	62.55	0.39652	0.89454	1.195353582	29.475	0.80741	221	0	2005	Summer	Post-zoning	Habitat Protection	Open	1.0425	5	10	0	0	0	90	0	1	0	0	0	2	0	0	0	0	0	0	0	0	0	0
3480	3480	7/02/2005	8:40:18	Day-time	1873	3	S_1873	Eel Reef	Viz. 2m. Landed on bommie. Bait canister not on seabed	2	41.3	-12.45781	143.5834	62.11666	0.39892	0.89437	1.119299933	29.475	0.70387	221	0	2005	Summer	Post-zoning	Habitat Protection	Open	1.035277667	3	0	20	0	0	80	0	2	0	0	0	1	0	0	0	0	0	0	0	0	0	0
3481	3481	7/02/2005	8:43:05	Day-time	1873	2	S_1873	Eel Reef	Viz. 2m.	2	40.8	-12.46101	143.5861	60.25	0.40039	0.89418	1.033964755	29.475	0.70387	221	0	2005	Summer	Post-zoning	Habitat Protection	Open	1.004166667	2	0	0	0	0	100	0	1	0	0	0	1	0	0	0	0	1	0	0	0	0	0
3482	3482	7/02/2005	8:45:46	Day-time	1873	1	S_1873	Eel Reef	Viz. 2.5m. Good sample.	2.5	41.7	-12.46408	143.5887	51.85	0.40209	0.89399	0.975726587	29.475	0.70387	221	0	2005	Summer	Post-zoning	Habitat Protection	Open	0.864166667	1	0	0	0	0	100	0	1	1	0	0	1	0	0	0	0	0	0	0	0	0	0
3483	3483	7/02/2005	11:02:37	Day-time	2431	5	S_2431	Eel Reef	Viz. 2m. Landed on bommie. Facing into seabed, so no horizon. Nodding. Read for measurement. LOW PRIORITY TO MEASURE. NODDING SCARES FISH. NO HORIZON	2	28	-12.35279	143.5522	62.45	0.43513	0.9006	0	28.95	0.83052	221	0	2005	Summer	Post-zoning	Habitat Protection	Open	1.040833333	5	10	0	0	0	70	20	1	0	0	0	0	0	0	0	0	0	0	0	0	0	0
3484	3484	7/02/2005	11:07:26	Day-time	2431	3	S_2431	Eel Reef	Viz. 4m. Gloomy.	4	32	-12.35663	143.5574	62.45	0.43851	0.90036	0	28.95	0.83052	221	0	2005	Summer	Post-zoning	Habitat Protection	Open	1.040833333	3	30	0	0	0	50	20	1	1	0	0	0	0	0	1	0	0	0	0	0	0	0
3485	3485	7/02/2005	11:23:10	Day-time	2431	2	S_2431	Eel Reef	Viz. 2m. Grainy and Gloomy. Poor tape. Monitor settings adjusted to cope with imagery.	2	43.2	-12.35035	143.5557	51.56667	0.44055	0.90073	0	28.95	0.83052	221	0	2005	Summer	Post-zoning	Habitat Protection	Open	0.8594445	2	0	0	0	0	80	20	1	0	0	0	0	0	0	1	0	0	0	0	0	0	0
3486	3486	7/02/2005	11:25:55	Day-time	2431	1	S_2431	Eel Reef	3m viz	3	36.1	-12.35294	143.5589	42.75	0.44257	0.90057	0	28.95	0.83052	221	0	2005	Summer	Post-zoning	Habitat Protection	Open	0.7125	1	0	0	0	0	80	20	1	0	0	0	1	0	0	0	0	0	0	0	0	0	0
3488	3488	7/02/2005	13:35:45	Day-time	1840	3	S_1840	Forbes Islands	Viz. 4m. Some marine snow but otherwise good. CHECKED IMAGES.	4	32.9	-12.28873	143.6136	62.5	0.52847	0.90411	2.450278279	28.8	0.51606	221	0	2005	Summer	Post-zoning	Habitat Protection	Open	1.041666667	3	40	10	0	0	30	20	2	0	0	0	0	0	0	0	0	0	0	0	0	0	0
3489	3489	7/02/2005	13:37:46	Day-time	1840	2	S_1840	Forbes Islands	Viz. 4m. Some marine snow. Otherwise good. Bait bag taken by Nebrius at 25 min mark.	4	30.1	-12.28868	143.6164	56.46667	0.53223	0.9041	2.159316117	28.8	0.51606	221	0	2005	Summer	Post-zoning	Habitat Protection	Open	0.941111167	2	40	0	30	0	10	20	3	0	0	0	0	1	0	0	0	0	0	0	0	0	0
3490	3490	7/02/2005	13:39:33	Day-time	1840	1	S_1840	Forbes Islands	4m viz murky with lots of snow	4	29.9	-12.28868	143.6189	49	0.53562	0.90409	1.896455632	28.8	0.51606	221	0	2005	Summer	Post-zoning	Habitat Protection	Open	0.816666667	1	80	0	0	0	0	20	3	0	0	0	0	0	0	0	0	0	0	0	0	0	0
3491	3491	7/02/2005	15:43:51	Day-time	2575	5	S_2575	Safe Entrance	Viz. 6m. Read for measurement. EXCELLENT MUST MEASURE.	6	23.4	-12.22134	143.7093	62.43333	0.6419	0.90768	0	28.65	0.82863	221	0	2005	Summer	Post-zoning	Habitat Protection	Open	1.0405555	5	0	20	0	0	80	0	1	0	0	0	0	0	0	1	0	0	0	1	0	0	0
3492	3492	7/02/2005	15:47:20	Day-time	2575	3	S_2575	Safe Entrance	Viz. 6m. CHECKED IMAGES.	6	22.9	-12.22477	143.7118	61.76667	0.64546	0.90746	0	28.65	0.82863	221	0	2005	Summer	Post-zoning	Habitat Protection	Open	1.0294445	3	30	0	0	0	60	10	2	0	1	0	0	0	0	0	0	0	0	2	0	0	0
3493	3493	7/02/2005	15:50:18	Day-time	2575	2	S_2575	Safe Entrance	Viz. 5m. Greenish water. Car_caeruleopinnatus changed to Car_uii	5	24	-12.22804	143.7143	55.56667	0.64809	0.90726	0	28.65	0.82863	221	0	2005	Summer	Post-zoning	Habitat Protection	Open	0.926111167	2	10	0	0	0	80	10	1	0	0	0	0	0	0	0	0	0	0	0	0	0	0
3494	3494	7/02/2005	15:53:35	Day-time	2575	1	S_2575	Safe Entrance	5m viz. Rtaylori may be Loxodon	5	19.1	-12.23158	143.717	48.41667	0.65092	0.90705	0	28.65	0.82863	221	0	2005	Summer	Post-zoning	Habitat Protection	Open	0.8069445	1	40	0	0	0	50	10	2	0	0	0	0	0	0	0	0	0	0	1	0	0	0
3496	3496	8/02/2005	10:29:14	Day-time	2028	3	S_2028	Noddy Reef	Viz. 1.5m. Murky and poor	1.5	21.3	-13.72541	143.8292	62.63334	0.41437	0.8202	2.44876203	29.25	0.39351	222	0	2005	Summer	Post-zoning	General Use	Open	1.043889	3	0	0	0	0	100	0	1	0	0	0	0	0	0	0	0	1	1	0	0	0	0
3497	3497	8/02/2005	10:32:22	Day-time	2028	2	S_2028	Noddy Reef	Viz. 2m. Murky and poor.	2	21.4	-13.7237	143.8334	56.78333	0.42102	0.82027	2.317671946	29.625	1.60996	222	0	2005	Summer	Post-zoning	General Use	Open	0.946388833	2	0	0	0	0	100	0	1	0	0	0	0	0	0	0	0	0	1	0	0	0	0
3498	3498	8/02/2005	10:35:49	Day-time	2028	1	S_2028	Noddy Reef	Viz. 3m. CHECKED IMAGES. POTENTIAL THIS SITE FOR STEREO-MEASUREMENT.	3	20.8	-13.72192	143.8378	48.31667	0.42803	0.82034	2.159588988	29.625	1.60996	222	0	2005	Summer	Post-zoning	General Use	Open	0.805277833	1	0	0	0	0	100	0	1	0	0	0	0	0	0	0	0	0	0	0	0	0	2
3500	3500	8/02/2005	12:49:21	Day-time	1603	3	S_1603	Noddy Reef	Viz. 2m. IMAGES CHECKED. , sunny day,	2	36.5	-13.62327	143.8958	60.68333	0.53912	0.8255	0.777409214	29.325	0.41359	222	0	2005	Summer	Post-zoning	Habitat Protection	Open	1.011388833	3	0	0	0	0	80	20	1	0	0	0	0	0	0	0	0	0	0	1	0	0	0
3501	3501	8/02/2005	12:51:15	Day-time	1603	2	S_1603	Noddy Reef	Viz. 2m. IMAGES CHECKED. sunny day, 50% cloud bank, very dull and murky at depth	2	40.3	-13.62156	143.8972	53.8	0.54167	0.82559	0.595447862	29.55	0.41359	222	0	2005	Summer	Post-zoning	Habitat Protection	Open	0.896666667	2	0	0	0	0	80	20	1	0	0	0	0	0	0	0	0	0	0	0	0	0	0
3502	3502	8/02/2005	12:53:39	Day-time	1603	1	S_1603	Noddy Reef	Viz. 3m. Other tapes for Helen	3	35	-13.61959	143.8988	46.6	0.54476	0.82569	0.34072825	29.55	0.41359	222	0	2005	Summer	Post-zoning	Habitat Protection	Open	0.776666667	1	0	0	0	0	100	0	1	0	0	0	0	0	0	0	0	0	0	0	0	0	0
3504	3504	8/02/2005	15:29:40	Day-time	2658	3	S_2658	Lytton Reef	Viz. 2m. Gloomy.	2	44.9	-13.76635	143.9276	62.53333	0.51156	0.81716	1.067746633	28.8	1.57904	222	0	2005	Summer	Post-zoning	General Use	Open	1.042222167	3	0	0	0	0	100	0	1	0	0	0	0	0	0	0	0	0	0	0	0	0	0
3505	3505	8/02/2005	15:32:36	Day-time	2658	2	S_2658	Lytton Reef	Viz. 2m. Gloomy.	2	43.6	-13.76925	143.9248	62.5	0.50615	0.81701	0.868863098	28.8	1.57904	222	0	2005	Summer	Post-zoning	General Use	Open	1.041666667	2	0	0	0	0	100	0	1	0	0	0	0	0	0	0	0	0	0	0	0	0	0
3506	3506	8/02/2005	15:35:27	Day-time	2658	1	S_2658	Lytton Reef	Viz. 1.5m. Murky. CHECKED IMAGES. POSSIBLE POTENTIAL THIS SITE FOR STEREO-VIDEO MEASUREMENTS.	1.5	42.2	-13.77214	143.9219	62.48333	0.50063	0.81687	0.664937159	28.8	1.57904	222	0	2005	Summer	Post-zoning	General Use	Open	1.041388833	1	0	0	0	0	100	0	1	0	0	0	0	0	0	0	0	0	0	0	0	0	0
3508	3508	9/02/2005	8:43:40	Day-time	1909	3	S_1909	Jewell Reef	Viz. 3m. Exposure or colour balance is playing up. Use end of tape of example of poor performance	3	29.2	-14.38582	145.3029	48	0.84627	0.76091	1.238444918	28.95	0.26459	223	0	2005	Summer	Post-zoning	Habitat Protection	Open	0.8	3	0	0	0	0	100	0	1	0	0	0	0	0	0	0	0	0	0	0	0	0	0
3509	3509	9/02/2005	8:46:35	Day-time	1909	2	S_1909	Jewell Reef	5m viz with lots of snow	5	26.3	-14.38844	145.3062	41.08333	0.84306	0.76069	0.935489933	28.95	0.26459	223	0	2005	Summer	Post-zoning	Habitat Protection	Open	0.684722167	2	0	0	0	0	100	0	1	0	0	0	0	0	0	0	0	0	0	0	0	0	0
3510	3510	9/02/2005	8:48:28	Day-time	1909	1	S_1909	Jewell Reef	4m viz	4	24.2	-14.39016	145.3083	34.68333	0.84075	0.76054	0.662293831	28.95	0.26459	223	0	2005	Summer	Post-zoning	Habitat Protection	Open	0.5780555	1	0	0	0	0	100	0	1	0	0	0	0	0	0	0	0	0	0	0	0	0	0
3512	3512	9/02/2005	10:23:18	Day-time	2429	3	S_2429	Waining Reef	Viz. 8m. CHECKED IMAGES.	8	25.1	-14.43074	145.2349	55.13334	0.70811	0.75999	0	29.025	0.97503	223	0	2005	Summer	Post-zoning	Habitat Protection	Open	0.918889	3	50	0	0	0	30	20	2	0	0	0	0	0	0	1	0	0	0	0	0	0	0
3513	3513	9/02/2005	10:25:38	Day-time	2429	2	S_2429	Waining Reef	Viz. 8m. CHECKED IMAGES. Sunny <5% cloud, calm	8	24.9	-14.43121	145.2389	48.7	0.71255	0.75988	0	29.025	0.97503	223	0	2005	Summer	Post-zoning	Habitat Protection	Open	0.811666667	2	50	0	0	0	30	20	2	0	0	0	0	0	0	0	0	0	0	0	0	0	0
3514	3514	9/02/2005	10:27:54	Day-time	2429	1	S_2429	Waining Reef	Viz. 8m. CHECKED IMAGES. EXCELLENT POTENTIAL THIS SITE FOR STEREO-VIDEO MEASUREMENTS	8	23.9	-14.43163	145.2428	42.31667	0.71679	0.75976	0	29.025	0.97503	223	0	2005	Summer	Post-zoning	Habitat Protection	Open	0.705277833	1	0	10	0	0	80	10	1	0	0	0	0	0	0	0	0	0	0	0	0	0	0
3516	3516	9/02/2005	12:35:09	Day-time	1174	3	S_1174	Waining Reef	Viz. 5m.	5	36.6	-14.48344	145.1351	60	0.52313	0.75927	0.702578136	29.025	0.3367	223	0	2005	Summer	Post-zoning	Habitat Protection	Open	1	3	0	0	0	0	100	0	1	0	0	0	0	0	0	1	0	0	0	0	0	0	0
3517	3517	9/02/2005	12:37:31	Day-time	1174	2	S_1174	Waining Reef	Viz. 5m. Strong current. Fin marks show hammerhead different individual from Cam1	5	35.9	-14.48522	145.1379	49.08333	0.52434	0.75911	0.649519894	29.025	0.3367	223	0	2005	Summer	Post-zoning	Habitat Protection	Open	0.8180555	2	0	0	0	10	90	0	1	0	0	0	1	0	0	1	0	0	0	0	0	0	0
3518	3518	9/02/2005	12:40:01	Day-time	1174	1	S_1174	Waining Reef	Viz. 6m. Strong current	6	34.7	-14.4871	145.1409	42.9	0.52574	0.75894	0.659638879	29.025	0.3367	223	0	2005	Summer	Post-zoning	Habitat Protection	Open	0.715	1	0	0	0	0	100	0	1	0	0	0	1	0	0	1	0	0	0	0	0	0	0
3520	3520	21/11/2005	9:23:34	Day-time	1533	3	S_1533	East Cay area	Viz 4m. CHECKED IMAGES.sunny 40% cloud, calm, bioperturbed,	4	75.2	-21.39715	152.6365	62.46667	0.96247	0.17146	4.013733783	27	0.22336	508	1	2005	Spring	Post-zoning	Habitat Protection	Open	1.041111167	3	0	0	0	0	100	0	1	0	0	0	0	0	0	0	0	0	0	0	0	0	0
3521	3521	21/11/2005	9:26:29	Day-time	1533	2	S_1533	East Cay area	Viz 12m. CHECKED IMAGES. sunny 40% cloud, calm, image of Choe_venustus is like text book	12	72.1	-21.39487	152.6329	62.46667	0.96117	0.17163	3.942360876	27	0.22336	508	1	2005	Spring	Post-zoning	Habitat Protection	Open	1.041111167	2	0	0	0	0	100	0	1	1	0	0	0	0	0	0	0	0	0	0	0	0	0
3522	3522	21/11/2005	9:29:19	Day-time	1533	1	S_1533	East Cay area	Viz. 12m	12	73	-21.39268	152.6293	62.51667	0.95983	0.1718	3.917469682	27	0.22336	508	1	2005	Spring	Post-zoning	Habitat Protection	Open	1.0419445	1	0	0	0	0	100	0	1	0	0	0	0	0	0	0	0	0	0	0	0	0	0
3524	3524	21/11/2005	7:21:36	Day-time	1539	3	S_1539	East Cay area	4m viz	4	71.1	-21.30519	152.6875	62.55	0.96673	0.17622	6.757879216	26.925	0.16935	508	1	2005	Spring	Post-zoning	Habitat Protection	Open	1.0425	3	0	0	0	0	100	0	1	0	0	0	0	0	0	0	0	0	0	0	0	0	0
3525	3525	21/11/2005	7:25:07	Day-time	1539	2	S_1539	East Cay area	4m viz	4	71.9	-21.30661	152.6836	56.76667	0.96654	0.17618	6.446225697	26.925	0.16935	508	1	2005	Spring	Post-zoning	Habitat Protection	Open	0.946111167	2	0	0	0	0	100	0	1	0	0	0	0	0	0	0	0	0	0	0	0	0	0
3526	3526	21/11/2005	7:28:36	Day-time	1539	1	S_1539	East Cay area	4m viz	4	72.4	-21.30801	152.6798	46.66667	0.96626	0.17614	6.124603109	26.925	0.16935	508	1	2005	Spring	Post-zoning	Habitat Protection	Open	0.777777833	1	0	0	0	0	100	0	1	0	0	0	0	0	0	0	0	0	0	0	0	0	0
3528	3528	22/11/2005	6:36:10	Day-time	1612	3	S_1612	Twin Cays area	Viz 10m. CHECKED IMAGES.sunny video of Mullid Upen_sailfin? Longtail appears again at 46 mins Has distinctive dark edge spinous dorsal median posterior spotted Video 2.	10	67	-21.25673	152.3887	62.66667	0.87068	0.18289	1.806861208	26.85	0.30077	509	1	2005	Spring	Post-zoning	Habitat Protection	Open	1.0444445	3	80	0	0	0	10	10	2	0	0	0	1	0	0	0	0	0	0	0	0	0	0
3529	3529	22/11/2005	6:39:32	Day-time	1612	2	S_1612	Twin Cays area	Viz 10m. CHECKED IMAGES. P_indicus is a larger fish bottom left with eye stripe	10	67.1	-21.25621	152.3846	62.48333	0.8705	0.18298	1.805930554	26.85	0.30077	509	1	2005	Spring	Post-zoning	Habitat Protection	Open	1.041388833	2	50	0	0	0	30	20	2	0	0	0	1	0	0	0	0	0	0	0	0	0	0
3530	3530	22/11/2005	6:42:58	Day-time	1612	1	S_1612	Twin Cays area	Viz. 12m Excellent.	12	67.1	-21.25574	152.3803	62.51667	0.87027	0.18308	1.907194399	26.85	0.30077	509	1	2005	Spring	Post-zoning	Habitat Protection	Open	1.0419445	1	20	0	0	0	30	50	2	0	0	0	1	0	0	0	0	0	0	0	0	0	0
3532	3532	21/11/2005	14:15:56	Day-time	1614	3	S_1614	East Cay area	Viz 10m. CHECKED IMAGES. 20% cloud, images bright and low in contrast, bait bag off the bottom, no fish fed on bait, many Mullids feeding on bottom	10	64.8	-21.39857	152.4363	57.95	0.87724	0.17399	0.986495871	26.55	0.2125	508	1	2005	Spring	Post-zoning	Habitat Protection	Open	0.965833333	3	0	0	0	0	50	50	2	0	0	0	0	0	0	0	0	0	0	0	0	0	0
3533	3533	21/11/2005	14:19:08	Day-time	1614	2	S_1614	East Cay area	Viz 8m. CHECKED IMAGES. sunny with 25% cloud, but images bright and low in contrast	8	63.5	-21.39459	152.4378	50.23333	0.8771	0.17419	1.24656465	26.55	0.2125	508	1	2005	Spring	Post-zoning	Habitat Protection	Open	0.837222167	2	0	0	0	0	0	100	2	0	0	1	0	0	0	0	0	0	0	0	0	0	0
3534	3534	21/11/2005	14:21:57	Day-time	1614	1	S_1614	East Cay area	Viz. 12m. Excellent.	12	62.8	-21.39108	152.4391	42.48333	0.87697	0.17438	1.553881848	26.55	0.2125	508	1	2005	Spring	Post-zoning	Habitat Protection	Open	0.7080555	1	0	0	0	0	100	0	1	0	0	0	0	0	0	0	0	0	0	0	0	0	0
3536	3536	20/11/2005	8:23:37	Day-time	1616	3	S_1616	Mystery Cay area	12m viz	12	43.2	-21.34753	152.3344	62.55	0.83356	0.17852	0	26.625	0.23729	507	1	2005	Spring	Post-zoning	Habitat Protection	Open	1.0425	3	0	0	0	0	100	0	1	0	0	0	0	0	0	0	0	0	0	0	0	0	0
3537	3537	20/11/2005	8:26:52	Day-time	1616	2	S_1616	Mystery Cay area	12m viz flat calm & sunny	12	38	-21.34819	152.3303	62.31667	0.83184	0.17855	0	26.625	0.28696	507	1	2005	Spring	Post-zoning	Habitat Protection	Open	1.038611167	2	30	10	10	0	30	20	2	0	0	0	0	0	0	0	0	0	0	0	0	0	0
3538	3538	20/11/2005	8:30:09	Day-time	1616	1	S_1616	Mystery Cay area	12m viz flat calm & sunny	12	31.3	-21.34887	152.3263	61.25	0.83017	0.17858	0	26.625	0.28696	507	1	2005	Spring	Post-zoning	Habitat Protection	Open	1.020833333	1	20	0	0	0	80	0	1	0	0	0	0	0	0	0	0	0	0	0	0	0	0
3540	3540	28/11/2005	13:22:59	Day-time	1630	3	S_1630	off Cape Upstart	Viz. 4m.	4	45.1	-19.62085	148.1363	60.88334	0.26551	0.40296	19.80764857	27.675	0.19668	515	1	2005	Spring	Post-zoning	General Use	Open	1.014722333	3	0	0	0	0	90	10	1	0	0	0	0	0	0	0	0	0	0	0	0	0	0
3541	3541	28/11/2005	13:25:44	Day-time	1630	2	S_1630	off Cape Upstart	Viz. 3m.	3	45.4	-19.62438	148.1379	54.4	0.26259	0.40274	20.20894689	27.675	0.19668	515	1	2005	Spring	Post-zoning	General Use	Open	0.906666667	2	10	0	0	0	60	30	2	0	0	0	0	0	0	0	0	0	0	0	0	0	0
3542	3542	28/11/2005	13:28:32	Day-time	1630	1	S_1630	off Cape Upstart	Viz. 3m. CHECKED IMAGES. POTENTIAL THIS SITE FOR STEREO-MEASUREMENT	3	44.8	-19.62794	148.1394	47.6	0.25968	0.40251	20.61426583	27.675	0.19668	515	1	2005	Spring	Post-zoning	General Use	Open	0.793333333	1	0	10	0	0	60	30	1	0	0	0	0	0	0	0	0	0	0	0	0	0	0
3544	3544	18/11/2005	9:38:23	Day-time	1644	3	S_1644	West of Turrum Reef	Viz 10m. CHECKED IMAGES. sunny 20% cloud, choppy sea. Bait bag floating ~30cm off bottom, jerking of bag up & down	10	59	-21.68753	152.1667	62.53333	0.76127	0.16204	0.715205639	26.475	0.23608	505	1	2005	Spring	Post-zoning	General Use	Open	1.042222167	3	0	0	0	0	90	10	1	0	0	0	0	0	0	0	0	0	0	0	0	0	0
3545	3545	18/11/2005	9:41:26	Day-time	1644	2	S_1644	West of Turrum Reef	Viz 10m. CHECKED IMAGES. sunny 20% cloud, bright but lacking contrast, NO VERTEBRATES	10	60.4	-21.68709	152.1626	56.01667	0.75938	0.16215	1.066002932	26.475	0.23608	505	1	2005	Spring	Post-zoning	General Use	Open	0.933611167	2	0	0	0	0	100	0	1	0	0	0	0	0	0	0	0	0	0	0	0	0	0
3546	3546	18/11/2005	9:44:37	Day-time	1644	1	S_1644	West of Turrum Reef	Viz. 12m. Excellent.	12	60	-21.68653	152.1584	48.5	0.75749	0.16226	1.312078692	26.475	0.23608	505	1	2005	Spring	Post-zoning	General Use	Open	0.808333333	1	0	0	0	0	100	0	1	0	1	0	0	0	0	0	0	0	0	0	0	0	0
3548	3548	22/11/2005	11:09:31	Day-time	1645	3	S_1645	Twin Cays area	Viz 10m. CHECKED IMAGES. sunny, <5% cloud, calm	10	65.4	-21.18904	152.1295	61.81667	0.8629	0.19129	2.565084402	26.775	0.18786	509	1	2005	Spring	Post-zoning	Habitat Protection	Open	1.030277833	3	0	0	0	10	50	40	1	0	0	0	0	0	0	0	0	0	0	0	0	0	0
3549	3549	22/11/2005	11:12:39	Day-time	1645	2	S_1645	Twin Cays area	Viz 10m. CHECKED IMAGES. bait bag not touching, floating, little current, sunny <5% cloud, NO VERTEBRATES	10	64.5	-21.19044	152.1254	51.6	0.86183	0.19129	2.535075049	26.775	0.18786	509	1	2005	Spring	Post-zoning	Habitat Protection	Open	0.86	2	10	0	0	0	70	20	1	0	0	0	0	0	0	0	0	0	0	0	0	0	0
3550	3550	22/11/2005	11:15:40	Day-time	1645	1	S_1645	Twin Cays area	Viz. 14m. Excellent	14	64.8	-21.19176	152.1213	44.21667	0.86079	0.1913	2.108116763	26.775	0.18786	509	1	2005	Spring	Post-zoning	Habitat Protection	Open	0.7369445	1	0	10	0	0	70	20	1	0	0	0	0	0	0	0	0	0	0	0	0	0	0
3552	3552	18/11/2005	13:26:45	Day-time	1646	3	S_1646	West of Turrum Reef	Viz 10m. CHECKED IMAGES. sunny 10% cloud, sl choppy, many (`00's) juvenile and small fish mainly Pent_nag and Prist_jerd	10	44.4	-21.63385	152.0161	62.48333	0.69704	0.16834	0	26.7	0.21963	505	1	2005	Spring	Post-zoning	General Use	Open	1.041388833	3	30	0	0	0	70	0	2	0	0	0	0	0	0	0	0	0	0	0	0	0	0
3553	3553	18/11/2005	13:29:14	Day-time	1646	2	S_1646	West of Turrum Reef	Viz 10m. CHECKED IMAGES. small b&w striped wrasse hard to distinguish from small Nemipterids	10	45.9	-21.63116	152.0131	60.71667	0.69589	0.16856	0	26.7	0.21963	505	1	2005	Spring	Post-zoning	General Use	Open	1.0119445	2	20	0	0	0	70	10	2	0	0	0	0	0	0	0	0	0	0	0	0	0	0
3554	3554	18/11/2005	13:31:44	Day-time	1646	1	S_1646	West of Turrum Reef	Viz. 10m. Excellent. The Upeneus "sundaicus" have very high, flag-like first dorsals, but no similar species seen in texts. Too small to get decent images.	10	48.6	-21.62849	152.0101	53.88334	0.69476	0.16878	0.292170332	26.7	0.21963	505	1	2005	Spring	Post-zoning	General Use	Open	0.898055667	1	0	0	0	0	60	40	1	0	0	0	0	0	0	0	0	0	0	0	0	0	0
3556	3556	15/11/2005	10:26:21	Day-time	1652	3	S_1652	Herald Reef Number 1	Viz. 10m. Cannot see seabed	10	76.8	-22.14728	152.3431	62.55	0.77274	0.13209	1.165064096	26.925	0.31206	502	1	2005	Spring	Post-zoning	General Use	Open	1.0425	3	0	0	0	0	100	0	1	0	0	0	1	0	0	0	0	0	0	0	0	0	0
3557	3557	15/11/2005	10:29:41	Day-time	1652	2	S_1652	Herald Reef Number 1	Viz. 8m. Gloomy, but excellent action.	8	69	-22.14569	152.3468	62.28333	0.77471	0.13212	0.842386583	26.925	0.31206	502	1	2005	Spring	Post-zoning	General Use	Open	1.0380555	2	10	0	0	0	60	30	1	0	0	0	0	0	0	0	0	0	0	0	0	0	0
3558	3558	15/11/2005	10:33:01	Day-time	1652	1	S_1652	Herald Reef Number 1	8m viz	8	67.2	-22.14381	152.3508	62.63334	0.77684	0.13215	0.479765707	26.925	0.31206	502	1	2005	Spring	Post-zoning	General Use	Open	1.043889	1	0	0	0	0	90	10	1	0	0	0	0	0	0	0	0	0	0	0	0	0	0
3560	3560	26/11/2005	10:58:39	Day-time	1655	3	S_1655	Joist Reef	Viz. 12m. Crisp and clear.	12	42.3	-19.42656	149.5777	62.33333	1.04072	0.36098	0	27.6	0.23369	513	1	2005	Spring	Post-zoning	Habitat Protection	Open	1.038888833	3	70	0	0	0	10	20	3	0	0	0	0	0	0	0	0	0	0	0	0	0	0
3561	3561	26/11/2005	11:01:27	Day-time	1655	2	S_1655	Joist Reef	Viz. 10m. Crisp and clear. This Labrid unknown sp13 looks very like terminal phase of Coris picta in Kuiter's SE Aust Fsihes guide	10	42.7	-19.42642	149.5818	54.3	1.04315	0.36085	0	27.6	0.23369	513	1	2005	Spring	Post-zoning	Habitat Protection	Open	0.905	2	60	10	0	10	10	10	3	2	0	0	0	0	0	0	1	0	0	0	0	0	0
3562	3562	26/11/2005	11:04:09	Day-time	1655	1	S_1655	Joist Reef	7m viz unknown sp7 - white then black (light then dark) tail and rel long snout	7	41.4	-19.42625	149.5858	46.2	1.04566	0.36072	0	27.6	0.23369	513	1	2005	Spring	Post-zoning	Habitat Protection	Open	0.77	1	40	10	10	0	20	20	3	2	0	0	0	0	0	0	0	0	0	0	0	0	0
3564	3564	19/11/2005	15:16:12	Day-time	1657	3	S_1657	Centenary Cay	Viz. 10m. Excellent.	10	59.1	-21.37926	152.1258	61.81667	0.78565	0.1805	1.824703636	26.4	0.15935	506	1	2005	Spring	Post-zoning	Habitat Protection	Open	1.030277833	3	10	0	0	0	50	40	2	0	0	0	0	0	0	0	0	0	0	0	0	0	0
3565	3565	19/11/2005	15:18:10	Day-time	1657	2	S_1657	Centenary Cay	Viz 15m. CHECKED IMAGES. , excellent clarity, sunny 15% cloud, Hal_longblktail is tricoloured, dk head, light midbody, thin dk caudal ped stripe. It is Haliocheres shaped.	15	57.6	-21.37632	152.1284	55.66667	0.7865	0.18062	1.402433938	26.4	0.15935	506	1	2005	Spring	Post-zoning	Habitat Protection	Open	0.927777833	2	10	0	0	0	50	40	2	0	0	0	0	0	0	0	0	0	0	0	0	0	0
3566	3566	19/11/2005	15:20:19	Day-time	1657	1	S_1657	Centenary Cay	Viz 12m. CHECKED IMAGES. several low ridges running L to R topped with low algae. Unknown 2 is a lethrinid. Have to examine tape again [MC]	12	59	-21.37316	152.1311	47.56667	0.78741	0.18075	0.954140084	26.4	0.15935	506	1	2005	Spring	Post-zoning	Habitat Protection	Open	0.792777833	1	10	0	0	0	50	40	2	0	0	0	0	0	0	0	0	0	0	0	0	0	0
3567	3567	1/11/2005	11:58:55	Day-time	1688	3	S_1688	Capricorn Channel	Viz. 1.5m. Gloomy. Poor sample. Fell on side at 19min mark. Strong current	1.5	74.6	-22.1855	151.5343	62.55	0.41378	0.152	45.37704935	27	0.18081	488	1	2005	Spring	Post-zoning	Habitat Protection	Open	1.0425	3	0	0	0	0	100	0	1	0	0	0	0	0	0	0	0	0	0	0	1	0	0
3568	3568	1/11/2005	12:02:10	Day-time	1688	2	S_1688	Capricorn Channel	Viz. 1.5m. Poor sample. Gloomy. Nodding violently at 27min mark.	1.5	74	-22.18356	151.5311	62.55	0.41337	0.15221	45.21898914	27	0.18081	488	1	2005	Spring	Post-zoning	Habitat Protection	Open	1.0425	2	0	0	0	0	100	0	1	0	0	0	0	0	0	0	0	0	0	0	0	0	0
3569	3569	1/11/2005	12:05:31	Day-time	1688	1	S_1688	Capricorn Channel	1m viz	1	74.8	-22.18155	151.5278	62.6	0.41293	0.15243	45.05852397	27	0.18081	488	1	2005	Spring	Post-zoning	Habitat Protection	Open	1.043333333	1	0	0	0	0	100	0	1	0	0	0	0	0	0	0	0	0	0	0	0	0	0
3571	3571	9/11/2005	10:36:41	Day-time	1696	3	S_1696	Innamincka Shoal	Viz 8m. CHECKED IMAGES. Sunny, 30% cloud, calm, camera jolted but the cause not determined	8	69.6	-23.01908	151.9175	62.5	0.64409	0.09642	7.021799544	26.175	0.17862	496	1	2005	Spring	Post-zoning	General Use	Open	1.041666667	3	0	0	0	0	90	10	1	0	0	0	0	0	0	0	0	0	0	0	0	0	0
3572	3572	9/11/2005	10:39:32	Day-time	1696	2	S_1696	Innamincka Shoal	Viz 8m. CHECKED IMAGES. sunny, 30% cloud, calm	8	68.3	-23.02122	151.9143	62.51667	0.64263	0.09644	6.613459617	26.175	0.23425	496	1	2005	Spring	Post-zoning	General Use	Open	1.0419445	2	0	0	0	0	100	0	1	0	0	0	0	0	0	0	0	0	0	0	0	0	0
3573	3573	9/11/2005	10:42:18	Day-time	1696	1	S_1696	Innamincka Shoal	Viz. 12m. Excellent.	12	66	-23.02332	151.9112	56.8	0.64121	0.09646	6.216889575	26.175	0.23425	496	1	2005	Spring	Post-zoning	General Use	Open	0.946666667	1	0	0	0	0	100	0	1	0	0	0	0	0	0	0	0	0	0	0	0	0	0
3575	3575	19/11/2005	13:16:18	Day-time	1729	3	S_1729	Centenary Cay	Viz 8m. CHECKED IMAGES., 30% cloud, calm, board reads Mystery Cay. E Swains	8	61.6	-21.27851	152.0677	62.46667	0.83077	0.18743	1.346054156	27.075	0.19679	506	1	2005	Spring	Post-zoning	Habitat Protection	Open	1.041111167	3	40	10	0	0	30	20	2	0	0	1	0	0	0	0	0	0	0	0	0	0	0
3576	3576	19/11/2005	13:18:09	Day-time	1729	2	S_1729	Centenary Cay	Viz 8m. CHECKED IMAGES. Oxycheilinus celebicus may be O.unifasciatus. It is very elongate with dusky head stripe on posterior half of body	8	59.9	-21.27573	152.0703	57.73333	0.83156	0.18753	1.757403699	27.075	0.19679	506	1	2005	Spring	Post-zoning	Habitat Protection	Open	0.962222167	2	40	10	0	10	20	20	2	0	0	0	0	0	0	0	0	0	0	0	0	0	0
3577	3577	19/11/2005	13:20:42	Day-time	1729	1	S_1729	Centenary Cay	Viz. 12m. Excellent. C_gomoni may be female	12	64.5	-21.2721	152.0737	49.78333	0.83256	0.18767	2.293622525	27.075	0.19679	506	1	2005	Spring	Post-zoning	Habitat Protection	Open	0.829722167	1	40	0	0	10	30	20	2	0	0	1	0	0	0	0	0	0	0	0	0	0	0
3579	3579	28/11/2005	10:51:40	Day-time	1732	3	S_1732	Nares Rock	Viz. 3m. CHECKED IMAGES. 30% cloud, calm, images obscured by particulate load in water, improves slightly with time	3	36.8	-19.81215	148.2611	54.91667	0.14452	0.38936	13.56577317	27.75	0.28389	515	1	2005	Spring	Post-zoning	General Use	Open	0.915277833	3	0	0	0	0	100	0	1	0	0	0	0	0	0	0	0	0	0	0	0	0	0
3580	3580	28/11/2005	10:54:32	Day-time	1732	2	S_1732	Nares Rock	Viz. 1.5m. CHECKED IMAGES. large particulate load in water, current born,	1.5	36.8	-19.8159	148.2623	48.61666	0.14136	0.38915	13.77516395	27.75	0.28389	515	1	2005	Spring	Post-zoning	General Use	Open	0.810277667	2	0	0	0	0	100	0	1	0	0	0	0	0	0	0	0	0	0	0	0	0	0
3581	3581	28/11/2005	10:57:30	Day-time	1732	1	S_1732	Nares Rock	Viz. 1.5m. CHECKED IMAGES. Marine snow in water column. Nem_pero has side spot above lateral line and blunt snout	1.5	36.9	-19.81976	148.2634	41.6	0.13814	0.38892	14.0021784	27.975	0.28389	515	1	2005	Spring	Post-zoning	General Use	Open	0.693333333	1	0	0	0	0	100	0	1	0	0	0	0	0	0	0	0	0	0	0	0	0	0
3583	3583	20/11/2005	11:40:24	Day-time	1820	3	S_1820	Mystery Cay area	Viz 10m. CHECKED IMAGES. Sunny 10% calm, bait bag vertical, not touching bottom	10	62.9	-21.54691	152.3422	62.51667	0.84685	0.16689	0.112114342	26.25	0.26103	507	1	2005	Spring	Post-zoning	Habitat Protection	Open	1.0419445	3	0	0	0	0	90	10	1	0	0	0	0	0	0	0	0	0	0	0	0	0	0
3584	3584	20/11/2005	11:43:28	Day-time	1820	2	S_1820	Mystery Cay area	Viz 8m. CHECKED IMAGES.<5% cloud, calm	8	71.5	-21.54409	152.3452	61.33333	0.84828	0.167	0.444939602	26.25	0.26103	507	1	2005	Spring	Post-zoning	Habitat Protection	Open	1.022222167	2	10	0	0	0	80	10	1	0	0	1	0	0	0	0	0	0	0	0	0	0	0
3585	3585	20/11/2005	11:46:53	Day-time	1820	1	S_1820	Mystery Cay area	Viz. 12m. Not a single fish.	12	72.5	-21.54091	152.3485	50.78333	0.84989	0.16713	0.71674207	26.25	0.26103	507	1	2005	Spring	Post-zoning	Habitat Protection	Open	0.846388833	1	10	0	0	0	80	10	1	0	0	0	0	0	0	0	0	0	0	0	0	0	0
3587	3587	16/11/2005	11:34:31	Day-time	1824	3	S_1824	Hixson cay	Viz. 12m. Crisp and clear. Strong current. Turned on side at 18.03 mins.	12	64.5	-22.13443	152.6551	62.5	0.91136	0.12818	1.694724539	26.25	1.39793	503	1	2005	Spring	Post-zoning	Habitat Protection	Open	1.041666667	3	0	0	0	0	80	20	1	0	0	0	0	0	0	0	0	0	0	0	0	0	0
3588	3588	16/11/2005	11:37:20	Day-time	1824	2	S_1824	Hixson cay	Viz. 12m. Strong current. Crisp and clear. Pulled onto face at 23.6mins	12	62	-22.13386	152.6594	25.53333	0.91322	0.12816	1.338756274	26.25	1.39793	503	1	2005	Spring	Post-zoning	Habitat Protection	Open	0.4255555	2	0	0	0	0	90	10	1	0	0	0	0	0	0	0	0	0	0	0	0	0	0
3589	3589	16/11/2005	11:40:42	Day-time	1824	1	S_1824	Hixson cay	10m viz flat calm & sunny capsized at 32.2mins	10	62.1	-22.13347	152.6644	47.53333	0.91533	0.12813	1.015716724	26.25	1.39793	503	1	2005	Spring	Post-zoning	Habitat Protection	Open	0.792222167	1	0	0	0	0	90	10	1	0	0	0	0	0	0	0	0	0	0	0	0	0	0
3591	3591	18/11/2005	7:37:11	Day-time	1835	3	S_1835	N of Turrum Reef	Viz 8m. CHECKED IMAGES. 20% cloud, strong current, bait bag close but not touching seabed	8	44	-21.69968	152.3141	60.08333	0.82935	0.15854	0.265254103	26.7	0.28883	505	1	2005	Spring	Post-zoning	Habitat Protection	Open	1.001388833	3	0	0	0	0	100	0	1	0	0	0	0	0	0	0	0	0	0	0	0	0	0
3592	3592	18/11/2005	7:40:18	Day-time	1835	2	S_1835	N of Turrum Reef	Viz 12m. CHECKED IMAGES. sunny 20% stratus cloud, strong current, bait bag horizontal 30-40cm off bottom, sponge ball rolled past with current. Upen_trag id is also on way of movement	12	37.1	-21.69921	152.3095	51.63334	0.82718	0.15865	0	26.7	0.28883	505	1	2005	Spring	Post-zoning	Habitat Protection	Open	0.860555667	2	30	0	0	0	70	0	2	0	0	0	0	0	0	0	0	0	0	0	0	0	0
3593	3593	18/11/2005	7:43:13	Day-time	1835	1	S_1835	N of Turrum Reef	Viz. 12m. Not a single fish.	12	39.6	-21.69885	152.3051	43.16667	0.82513	0.15875	0	26.7	0.28883	505	1	2005	Spring	Post-zoning	Habitat Protection	Open	0.7194445	1	10	0	0	0	90	0	1	0	0	0	0	0	0	0	0	0	0	0	0	0	0
3595	3595	15/11/2005	15:21:55	Day-time	1836	3	S_1836	Herald Reef Number 1	8m viz flat calm & sunny	8	63.3	-22.28359	152.5561	57.78333	0.84167	0.12063	0.747101094	26.475	0.24503	502	1	2005	Spring	Post-zoning	General Use	Open	0.9630555	3	0	0	0	0	100	0	1	0	1	0	0	0	0	0	0	0	0	0	0	0	0
3596	3596	15/11/2005	15:25:15	Day-time	1836	2	S_1836	Herald Reef Number 1	8m viz flat calm & sunny	8	63.4	-22.28558	152.5522	49.23333	0.8398	0.12056	1.197962359	26.475	0.24503	502	1	2005	Spring	Post-zoning	General Use	Open	0.8205555	2	0	0	0	0	100	0	1	0	0	0	0	0	0	0	0	0	0	0	0	0	0
3597	3597	15/11/2005	15:28:03	Day-time	1836	1	S_1836	Herald Reef Number 1	8m viz flat calm & sunny	8	62.9	-22.28749	152.5489	40.91667	0.83819	0.1205	1.597128364	26.475	0.24503	502	1	2005	Spring	Post-zoning	General Use	Open	0.6819445	1	0	0	0	0	100	0	1	0	0	0	0	0	0	0	0	0	0	0	0	0	0
3599	3599	5/11/2005	6:22:03	Day-time	1911	3	S_1911	ENE of Lady Musgrave Island	Viz 10m. CHECKED IMAGES. 90% cloud, bioperturbation with small fish (Gobidae?) sitting at mouth of burow on LHS of baitbag, too tiny to id at 12 -12.5 min	10	49.8	-23.86312	152.4548	62.46667	1.02154	0.03581	0.821736102	25.95	0.50577	492	1	2005	Spring	Post-zoning	Habitat Protection	Open	1.041111167	3	40	0	0	0	50	10	2	0	0	0	0	0	0	0	0	0	0	0	0	0	0
3600	3600	5/11/2005	6:24:39	Day-time	1911	2	S_1911	ENE of Lady Musgrave Island	Viz 8m. CHECKED IMAGES. 90% cloud cover, bait bag off the bottom, moving with current,	8	48.7	-23.8648	152.4514	59.61666	0.9821	0.03591	1.079194531	25.95	0.50577	492	1	2005	Spring	Post-zoning	Habitat Protection	Open	0.993611	2	40	0	0	0	40	20	2	0	0	0	0	1	0	0	0	0	0	0	0	0	0
3601	3601	5/11/2005	6:27:14	Day-time	1911	1	S_1911	ENE of Lady Musgrave Island	Viz. 9m. Overcast.	9	52.3	-23.86645	152.4479	52.81667	0.98375	0.03602	1.326304833	25.95	0.50577	492	1	2005	Spring	Post-zoning	Habitat Protection	Open	0.880277833	1	50	0	0	0	30	20	2	1	0	1	0	1	0	0	0	0	0	0	0	0	0
3603	3603	10/11/2005	15:21:55	Day-time	1916	3	S_1916	Great Keppel Island	5m viz	5	27.1	-23.20133	150.9911	62.4	0.10989	0.13188	1.776435009	25.95	0.65305	497	1	2005	Spring	Post-zoning	Habitat Protection	Open	1.04	3	0	0	0	0	100	0	1	0	0	0	0	0	0	0	0	0	0	0	0	0	0
3604	3604	10/11/2005	15:24:27	Day-time	1916	2	S_1916	Great Keppel Island	5m viz	5	25	-23.20383	150.9883	62.56667	0.10779	0.13194	1.560972254	27.075	0.65305	497	1	2005	Spring	Post-zoning	Habitat Protection	Open	1.042777833	2	0	0	0	0	100	0	1	0	0	0	0	0	0	0	0	0	0	0	0	0	0
3605	3605	10/11/2005	15:27:05	Day-time	1916	1	S_1916	Great Keppel Island	5m viz	5	23.7	-23.20647	150.9853	62.56667	0.10562	0.13201	1.266841163	27.075	0.65305	497	1	2005	Spring	Post-zoning	Habitat Protection	Open	1.042777833	1	0	0	0	0	100	0	1	0	0	0	0	0	0	0	0	0	0	0	0	0	0
3607	3607	8/11/2005	14:37:34	Day-time	1917	3	S_1917	Bustard Head	Viz. 4m. Marine snow and trichodesmium at surface	4	15.5	-24.10821	151.817	62.46667	0.0456	0.06168	13.23055618	26.7	0.65305	495	1	2005	Spring	Post-zoning	General Use	Open	1.041111167	3	0	0	0	0	100	0	1	0	0	0	0	0	0	0	0	0	0	0	0	0	0
3608	3608	8/11/2005	14:39:52	Day-time	1917	2	S_1917	Bustard Head	Viz. 6m. Marine snow in water.	6	14.9	-24.11106	151.8147	62.38334	0.0413	0.06172	13.35064829	26.7	0.65305	495	1	2005	Spring	Post-zoning	General Use	Open	1.039722333	2	0	0	0	0	100	0	1	0	0	0	0	0	0	0	0	0	0	0	0	0	0
3609	3609	8/11/2005	14:42:11	Day-time	1917	1	S_1917	Bustard Head	2m viz	2	14.1	-24.11393	151.8124	50.53333	0.0372	0.06175	13.48302468	26.7	0.65305	495	1	2005	Spring	Post-zoning	General Use	Open	0.842222167	1	0	0	0	0	100	0	1	0	0	0	0	0	0	0	0	0	0	0	0	0	0
3611	3611	27/11/2005	12:59:48	Day-time	1921	3	S_1921	Net Reef	Viz. 12m. Crisp and clear	12	28.1	-19.45553	148.9803	62.46667	0.71748	0.38051	0.697215145	27.075	0.65333	514	1	2005	Spring	Post-zoning	Habitat Protection	Open	1.041111167	3	50	10	0	0	30	10	3	0	0	0	0	1	0	0	0	0	0	0	0	0	0
3612	3612	27/11/2005	13:03:14	Day-time	1921	2	S_1921	Net Reef	8m viz. Crisp and clear. TOWCAM passed at 12.933 to 13.250	8	24.8	-19.45335	148.9837	62	0.72117	0.3805	1.032708166	27.075	0.65333	514	1	2005	Spring	Post-zoning	Habitat Protection	Open	1.033333333	2	40	10	20	0	20	10	3	1	0	0	0	1	0	0	0	0	0	0	0	0	0
3613	3613	27/11/2005	13:06:38	Day-time	1921	1	S_1921	Net Reef	Viz. 12m. Crisp and clear	12	21	-19.45126	148.9871	50.1	0.72475	0.38048	1.396288005	27.075	0.65333	514	1	2005	Spring	Post-zoning	Habitat Protection	Open	0.835	1	80	10	10	0	0	0	3	0	0	0	0	1	0	0	0	0	0	0	0	0	0
3615	3615	5/11/2005	9:19:01	Day-time	1930	3	S_1930	ENE of Lady Musgrave Island	Viz. 15m. Crisp and clear.	15	65.7	-23.91628	152.5767	62.55	1.01018	0.02799	12.06659956	26.025	0.1798	492	1	2005	Spring	Post-zoning	Habitat Protection	Open	1.0425	3	30	0	0	0	50	20	2	0	0	0	0	0	0	0	0	0	0	0	0	0	0
3616	3616	5/11/2005	9:21:56	Day-time	1930	2	S_1930	ENE of Lady Musgrave Island	Viz. 1m. Crisp and Clear. Image flickering.	1	66	-23.91581	152.5727	62.46667	1.01014	0.02819	11.68011529	26.025	0.1798	492	1	2005	Spring	Post-zoning	Habitat Protection	Open	1.041111167	2	10	0	0	0	70	20	1	0	0	0	1	0	0	0	0	0	0	0	0	0	0
3617	3617	5/11/2005	9:24:52	Day-time	1930	1	S_1930	ENE of Lady Musgrave Island	10m viz	10	66.4	-23.91543	152.5688	62.51667	1.01272	0.02838	11.30071846	26.025	0.1798	492	1	2005	Spring	Post-zoning	Habitat Protection	Open	1.0419445	1	10	0	0	0	90	0	1	0	0	0	0	0	0	0	0	0	0	0	0	0	0
3619	3619	16/11/2005	13:24:26	Day-time	1945	3	S_1945	Sanctuary Reef	Viz. 10m. Nice stills of Labridae unknown sp5 = CHOERODON_GOMONI . CHANGED CAR_DEEP_BANDED TO CAR_UII ADULT	10	47.8	-22.06525	152.7155	62.53333	0.95218	0.13163	1.71184172	26.55	0.74147	503	1	2005	Spring	Post-zoning	Habitat Protection	Open	1.042222167	3	30	0	0	0	50	20	1	0	0	0	0	0	0	0	0	0	0	0	0	0	0
3620	3620	16/11/2005	13:27:25	Day-time	1945	2	S_1945	Sanctuary Reef	Viz. 12m. Labird unknown sp4 has yellow snout. Godd imagery of Labrid unknown sp5 as well	12	54.6	-22.06521	152.7199	56.85	0.95413	0.13159	1.302731229	26.55	0.74147	503	1	2005	Spring	Post-zoning	Habitat Protection	Open	0.9475	2	20	0	0	0	50	30	1	0	0	0	0	0	0	0	0	0	0	0	0	0	0
3621	3621	16/11/2005	13:30:16	Day-time	1945	1	S_1945	Sanctuary Reef	Viz. 12m. Excellent.	12	56.4	-22.06524	152.7239	50.1	0.95596	0.13155	0.952689378	26.55	0.74147	503	1	2005	Spring	Post-zoning	Habitat Protection	Open	0.835	1	10	0	0	0	50	40	1	0	0	0	0	0	0	0	0	0	0	0	0	0	0
3623	3623	21/11/2005	12:02:43	Day-time	1949	3	S_1949	East Cay area	Viz 6m. CHECKED IMAGES. 70% cloud, calm, not much current and very few fish	6	65.1	-21.42381	152.5395	62.53333	0.91986	0.17109	0.681211415	27.225	0.98059	508	1	2005	Spring	Post-zoning	Habitat Protection	Open	1.042222167	3	0	0	0	0	100	0	1	0	0	0	0	0	0	0	0	0	0	0	0	0	0
3624	3624	21/11/2005	12:05:11	Day-time	1949	2	S_1949	East Cay area	Viz 6m. CHECKED IMAGES. 50% cloud, calm, image bright, burnt contrast and out of focus esp on edges of field of view, bait bag off the bottom. Silver trevally in small school.	6	72.7	-21.42085	152.5362	62.5	0.91798	0.17131	0.668013571	27.225	0.98059	508	1	2005	Spring	Post-zoning	Habitat Protection	Open	1.041666667	2	0	0	0	0	90	10	1	0	0	0	0	0	0	0	0	0	0	0	0	0	0
3625	3625	21/11/2005	12:07:41	Day-time	1949	1	S_1949	East Cay area	Viz. 12m. Unknown labrid sp4 has dark caudal fin rim and black stripe	12	75.4	-21.41864	152.5323	62.28333	0.91612	0.17149	0.805447223	27	0.98059	508	1	2005	Spring	Post-zoning	Habitat Protection	Open	1.0380555	1	0	0	0	0	100	0	1	0	0	0	0	0	0	0	0	0	0	0	0	0	0
3627	3627	20/11/2005	13:51:00	Day-time	1953	3	S_1953	Mystery Cay area	Viz 8m. CHECKED IMAGES. 5% cloud, calm,	8	64.7	-21.52519	152.4567	61.1	0.89938	0.16636	0.355664141	26.85	0.80435	507	1	2005	Spring	Post-zoning	Habitat Protection	Open	1.018333333	3	0	0	0	0	100	0	1	0	0	1	0	0	0	0	0	0	0	0	0	0	0
3628	3628	20/11/2005	13:53:16	Day-time	1953	2	S_1953	Mystery Cay area	Viz 9m. CHECKED IMAGES. 5 % cloud, calm, bright image low/burnt contrast, bait bag partially out of view	9	62	-21.52498	152.4595	54.01667	0.9007	0.16633	0.481672304	26.85	0.80435	507	1	2005	Spring	Post-zoning	Habitat Protection	Open	0.900277833	2	0	0	0	0	80	20	1	0	0	0	0	0	0	0	0	0	0	0	0	0	0
3629	3629	20/11/2005	13:55:48	Day-time	1953	1	S_1953	Mystery Cay area	Viz. 12m. Excellent.	12	61.2	-21.5248	152.4627	46.86666	0.90216	0.16629	0.651171598	26.85	0.80435	507	1	2005	Spring	Post-zoning	Habitat Protection	Open	0.781111	1	0	10	0	0	80	10	1	0	0	1	0	0	0	0	0	0	0	0	0	0	0
3631	3631	31/10/2005	14:05:34	Day-time	1956	3	S_1956	T Reefs	10m viz	10	62	-21.71468	151.8349	62.6	0.65452	0.16823	2.201089223	28.2	0.43123	487	1	2005	Spring	Post-zoning	General Use	Open	1.043333333	3	10	0	0	0	80	10	1	0	0	0	0	0	0	0	0	0	0	0	0	0	0
3632	3632	31/10/2005	14:08:29	Day-time	1956	2	S_1956	T Reefs	10m viz	10	59.4	-21.71307	151.8316	61.71667	0.65489	0.16841	2.35500554	28.2	0.74192	487	1	2005	Spring	Post-zoning	General Use	Open	1.028611167	2	0	0	0	0	100	0	1	0	0	0	0	0	0	0	0	0	0	0	0	0	0
3633	3633	31/10/2005	14:11:22	Day-time	1956	1	S_1956	T Reefs	10m viz	10	59.6	-21.71144	151.8282	53.78333	0.65527	0.16859	2.556920161	27.975	0.74192	487	1	2005	Spring	Post-zoning	General Use	Open	0.896388833	1	0	0	0	0	100	0	1	0	0	0	0	0	0	0	0	0	0	0	0	0	0
3635	3635	26/11/2005	6:06:55	Day-time	1957	3	S_1957	Stucco Reef	Viz 4m. CHECKED IMAGES. very dark picture; Choer_jord is same fish as in 1612_C2. Picture brightness improves around 25 mins until then it is difficult to distinguish some fish!!!	4	64	-19.51582	149.6625	62.48333	0.95802	0.35348	1.247968716	27.15	0.39909	513	1	2005	Spring	Post-zoning	Habitat Protection	Open	1.041388833	3	10	0	20	0	50	20	2	0	0	0	0	0	0	0	0	0	0	0	0	0	0
3636	3636	26/11/2005	6:09:43	Day-time	1957	2	S_1957	Stucco Reef	Viz 10m. CHECKED IMAGES. <5% cloud, calm, very grainy blurry image	10	58.8	-19.51578	149.6666	62.51667	0.95682	0.35334	1.510675064	27.15	0.39909	513	1	2005	Spring	Post-zoning	Habitat Protection	Open	1.0419445	2	0	0	0	0	50	50	1	2	0	1	0	0	0	0	0	0	0	0	0	0	0
3637	3637	26/11/2005	6:12:26	Day-time	1957	1	S_1957	Stucco Reef	Viz. 10m. Excellent	10	56.4	-19.51568	149.6707	57.68333	0.95548	0.35321	1.242967436	27.15	0.27729	513	1	2005	Spring	Post-zoning	Habitat Protection	Open	0.961388833	1	10	0	0	0	80	10	1	0	0	1	0	0	0	0	0	0	0	0	0	0	0
3639	3639	15/11/2005	13:06:05	Day-time	1987	3	S_1987	Herald Reef Number 1	Viz 8m. CHECKED IMAGES. 30% cloud, calm, good picture	8	61.4	-22.21477	152.4345	62.51667	0.8	0.12654	3.867304086	27	0.27729	502	1	2005	Spring	Post-zoning	General Use	Open	1.0419445	3	0	0	0	0	90	10	1	0	0	0	0	0	0	0	0	0	0	0	0	0	0
3640	3640	15/11/2005	13:10:31	Day-time	1987	2	S_1987	Herald Reef Number 1	Viz 8m. CHECKED IMAGES.40% cloud, calm, bait bag upside down not touching the bottom,	8	62.3	-22.21456	152.4399	54.31667	0.80241	0.12646	3.832497757	27	0.27729	502	1	2005	Spring	Post-zoning	General Use	Open	0.905277833	2	10	0	0	0	90	0	1	0	0	0	0	0	0	0	0	0	0	0	0	0	0
3641	3641	15/11/2005	13:14:30	Day-time	1987	1	S_1987	Herald Reef Number 1	Viz. 10m.	10	60.5	-22.2144	152.4444	43.7	0.8044	0.12639	3.771632646	27	0.27729	502	1	2005	Spring	Post-zoning	General Use	Open	0.728333333	1	0	0	0	0	100	0	1	0	0	0	0	0	0	0	0	0	0	0	0	0	0
3643	3643	28/11/2005	8:46:25	Day-time	2004	3	S_2004	off Abbott Point	Viz. 6m. Clear crisp and colourful. High diversity of juveniles	6	12.8	-19.9034	148.138	60.25	0.04053	0.38964	16.73519584	27.9	0.41939	515	1	2005	Spring	Post-zoning	General Use	Open	1.004166667	3	80	0	0	0	10	10	2	0	0	0	0	1	0	0	0	0	0	0	0	0	0
3644	3644	28/11/2005	8:50:02	Day-time	2004	2	S_2004	off Abbott Point	Viz. 5m. Crisp and Colourful. Diverse juveniles. CHECKED IMAGES.	5	12.6	-19.90695	148.1399	52.65	0.03763	0.38941	16.34244983	28.275	0.41939	515	1	2005	Spring	Post-zoning	General Use	Open	0.8775	2	60	0	0	0	40	0	2	0	0	0	0	0	0	0	0	0	0	0	0	0	0
3645	3645	28/11/2005	8:53:07	Day-time	2004	1	S_2004	off Abbott Point	Viz. 6m. Crisp colourful vision, with large diversity of juveniles	6	12.6	-19.91038	148.1417	46.11666	0.03498	0.38918	15.96234993	28.125	0.41939	515	1	2005	Spring	Post-zoning	General Use	Open	0.768611	1	40	0	0	0	20	40	2	0	0	0	0	0	0	0	0	0	0	0	0	0	0
3647	3647	8/11/2005	8:08:25	Day-time	2010	3	S_2010	WSW of Lady Musgrave Island	Viz 10m. CHECKED IMAGES. 35% high cloud, calm, bait bag angled upward ~1 m off seabed.	10	39.2	-24.02648	152.225	62.51667	0.56222	0.04267	17.25290957	26.4	0.27308	495	1	2005	Spring	Post-zoning	General Use	Open	1.0419445	3	30	0	0	0	70	0	2	0	0	0	1	0	0	0	0	0	0	0	0	0	0
3648	3648	8/11/2005	8:11:22	Day-time	2010	2	S_2010	WSW of Lady Musgrave Island	Viz 10m. CHECKED IMAGES. 30% high cloud, low swell, bait bag off the bottom. SHALLOW-BODIED ALEPES WITH BLUNT HEAD..UNKNOWN TO DATE	10	38.9	-24.02888	152.2219	60.9	0.55598	0.04276	17.66362241	26.4	0.27308	495	1	2005	Spring	Post-zoning	General Use	Open	1.015	2	40	0	0	0	50	10	2	0	0	0	0	0	0	0	0	0	0	0	0	0	0
3649	3649	8/11/2005	8:14:05	Day-time	2010	1	S_2010	WSW of Lady Musgrave Island	Viz. 10m. Excellent.	10	39.3	-24.03109	152.219	53.71667	0.5502	0.04285	18.04383597	26.4	0.27308	495	1	2005	Spring	Post-zoning	General Use	Open	0.895277833	1	50	0	0	0	40	10	2	0	0	0	1	0	0	0	0	0	0	0	0	0	0
3650	3650	24/11/2005	10:31:58	Day-time	2069	5	S_2069	Hard Line	Viz. 8m. Gloomy, grainy, but good stereo-measurement opportunities of hundreds of targets. Better at end	8	64.6	-20.53204	150.8304	62.53333	0.89557	0.26172	2.404909256	27	0.67603	511	1	2005	Spring	Post-zoning	Habitat Protection	Open	1.042222167	5	10	0	60	10	0	20	3	0	0	1	0	0	0	0	1	0	0	0	0	0	0
3651	3651	24/11/2005	10:35:30	Day-time	2069	3	S_2069	Hard Line	Viz. 8m. Gloomy. Current swept unit onto its side at 4.6min mark.	8	65.9	-20.53091	150.8349	62.46667	0.89784	0.26164	2.700400477	27	0.48542	511	1	2005	Spring	Post-zoning	Habitat Protection	Open	1.041111167	3	0	0	30	0	20	50	2	0	0	0	0	0	0	0	0	0	0	0	0	0	0
3653	3653	23/11/2005	7:16:15	Day-time	2100	3	S_2100	Hard Line	Viz 10m. CHECKED IMAGES. <10% cloud, low swell, echinoderm sea urchins(?) are constantly moving usually in groups	10	46.2	-20.68244	151.0467	62.48333	0.92272	0.247	0.681504941	26.925	1.10603	510	1	2005	Spring	Post-zoning	Habitat Protection	Open	1.041388833	3	10	10	0	0	80	0	1	0	0	0	0	0	0	0	0	0	0	0	0	0	0
3654	3654	23/11/2005	7:19:26	Day-time	2100	2	S_2100	Hard Line	Viz 10m. CHECKED IMAGES. <10% cloud, 20-30 small to medium black spots on seabed are hermit crabs moving around constantly	10	42.8	-20.68527	151.0436	62.48333	0.92062	0.24695	0.410244238	26.925	1.10603	510	1	2005	Spring	Post-zoning	Habitat Protection	Open	1.041388833	2	0	0	0	0	100	0	1	0	0	0	0	0	0	0	0	0	0	0	0	0	0
3655	3655	23/11/2005	7:22:29	Day-time	2100	1	S_2100	Hard Line	Viz. 12m. Excellent	12	49.8	-20.68799	151.0405	43.25	0.91861	0.24689	0.290337388	26.925	1.10603	510	1	2005	Spring	Post-zoning	Habitat Protection	Open	0.720833333	1	0	0	0	0	90	10	1	0	0	0	0	0	0	0	0	0	0	0	0	0	0
3656	3656	14/11/2005	15:41:33	Day-time	2133	3	S_2133	Gladstone Bay	Viz. 2m. Murky water	2	14.7	-23.9444	151.5305	62.51667	0.09234	0.08142	3.36281014	27.075	2.63956	501	1	2005	Spring	Post-zoning	General Use	Open	1.0419445	3	10	0	0	0	80	10	1	0	0	0	0	0	0	0	0	1	0	0	0	0	0
3657	3657	14/11/2005	15:44:28	Day-time	2133	2	S_2133	Gladstone Bay	Viz. 2m. Murky water	2	11.5	-23.94498	151.526	54.85	0.09542	0.08163	2.902537216	27.075	2.63956	501	1	2005	Spring	Post-zoning	General Use	Open	0.914166667	2	10	10	20	10	50	0	3	0	0	0	0	0	0	0	0	0	0	0	0	0	0
3658	3658	14/11/2005	15:46:34	Day-time	2133	1	S_2133	Gladstone Bay	1m viz	1	11.5	-23.94546	151.5222	47.18333	0.09802	0.08181	2.515306776	27.15	2.63956	501	1	2005	Spring	Post-zoning	General Use	Open	0.786388833	1	0	0	0	0	100	0	1	0	0	0	0	0	0	0	0	0	0	0	0	0	0
3660	3660	28/11/2005	6:25:03	Day-time	2184	3	S_2184	Bowen	Viz 4m. CHECKED IMAGES. <5% cloud, calm, water with heavy particulate load	4	24.2	-19.92273	148.2938	62.68333	0.06129	0.38298	8.160623884	27.9	0.2268	515	1	2005	Spring	Post-zoning	General Use	Open	1.044722167	3	0	0	0	0	100	0	1	0	1	0	0	0	0	0	0	0	0	0	0	0	0
3661	3661	28/11/2005	6:27:49	Day-time	2184	2	S_2184	Bowen	Viz 2m. CHECKED IMAGES. Marine Snow. Car_papuensis chnaged to Car_bucculentus	2	23.7	-19.92645	148.2942	62.06667	0.05853	0.38279	7.7914947	27.9	0.2268	515	1	2005	Spring	Post-zoning	General Use	Open	1.0344445	2	0	0	0	0	100	0	1	0	0	0	0	0	0	0	0	0	0	0	0	0	0
3662	3662	28/11/2005	6:30:37	Day-time	2184	1	S_2184	Bowen	Viz. 6m. Multispecies Carangoides school.	6	23.2	-19.93018	148.2947	55.8	0.05586	0.38259	7.425440844	27.9	0.2268	515	1	2005	Spring	Post-zoning	General Use	Open	0.93	1	0	0	0	0	100	0	1	0	0	0	0	0	0	0	0	0	0	0	0	0	0
3664	3664	9/11/2005	12:52:28	Day-time	2207	3	S_2207	Innamincka Shoal	Viz. 10m. Overcast. Very good diversity.	10	76.9	-22.92705	151.9749	62.51667	0.66897	0.09881	15.81113932	26.175	0.2268	496	1	2005	Spring	Post-zoning	General Use	Open	1.0419445	3	20	10	0	10	50	10	2	0	0	0	0	0	0	0	0	0	1	0	0	0	0
3665	3665	9/11/2005	12:55:44	Day-time	2207	2	S_2207	Innamincka Shoal	Viz. 8m. Overcast. Excellent. One of the best tapes for entire project. Reds, shark, cod and multispecifc action with numerous close-ups. Media pieces in here.	8	74.8	-22.92488	151.971	62.55	0.66741	0.09906	15.6154861	26.175	0.2268	496	1	2005	Spring	Post-zoning	General Use	Open	1.0425	2	20	10	0	10	50	10	2	0	0	0	0	0	0	0	1	0	0	0	0	0	0
3666	3666	9/11/2005	12:58:40	Day-time	2207	1	S_2207	Innamincka Shoal	Viz. 8m. Overcast. Superb. Crips clear imagery of a large number of large economically important species. A must for media and website displays.	8	74.4	-22.92283	151.9675	62.53333	0.66597	0.09929	15.45352638	26.175	0.2268	496	1	2005	Spring	Post-zoning	General Use	Open	1.042222167	1	20	10	10	0	50	10	1	0	0	0	0	0	0	0	0	0	0	0	0	0	0
3668	3668	9/11/2005	14:54:55	Day-time	2208	3	S_2208	Innamincka Shoal	Viz 6m. CHECKED IMAGES. 90% cloud, calm, camera angled downwards, bait bag lying on seabed, water medium clear	6	59.6	-22.90666	151.9193	62.5	0.64639	0.10185	13.06681452	26.25	0.25741	496	1	2005	Spring	Post-zoning	General Use	Open	1.041666667	3	0	0	0	0	100	0	1	0	0	0	0	0	0	0	0	0	0	0	0	0	0
3669	3669	9/11/2005	14:57:26	Day-time	2208	2	S_2208	Innamincka Shoal	Viz 6m. CHECKED IMAGES. 80% low cloud, calm, sand ridge running L to R, 3-4m from baitbag and rising 25-50cm, otherwise flat	6	60.8	-22.90567	151.9156	60.5	0.64457	0.10203	12.9317628	26.325	0.24373	496	1	2005	Spring	Post-zoning	General Use	Open	1.008333333	2	0	0	0	0	90	10	1	0	0	0	0	0	0	0	0	0	0	0	0	0	0
3670	3670	9/11/2005	15:00:10	Day-time	2208	1	S_2208	Innamincka Shoal	Viz. 9m. Overcast.	9	62.4	-22.90466	151.9117	51.91667	0.64234	0.10223	12.79120783	26.325	0.24373	496	1	2005	Spring	Post-zoning	General Use	Open	0.865277833	1	0	10	0	0	80	10	1	0	0	0	0	0	0	0	0	0	0	0	0	0	0
3671	3671	1/11/2005	8:31:36	Day-time	2209	3	S_2209	Capricorn Channel	Viz. 0.9m. Marginal sample. Worst of the 3 single BRUVS at this site.	0.9	82.4	-22.23468	151.6838	62.46667	0.46433	0.14443	44.01968819	27.375	0.19567	488	1	2005	Spring	Post-zoning	Habitat Protection	Open	1.041111167	3	0	0	0	0	100	0	1	0	0	0	0	0	0	0	0	0	0	0	0	0	0
3672	3672	1/11/2005	8:34:19	Day-time	2209	2	S_2209	Capricorn Channel	Viz. 1,5m. Marginal sample.	1.5	83.1	-22.23287	151.6806	62.5	0.4632	0.14463	44.02376807	27.375	0.19567	488	1	2005	Spring	Post-zoning	Habitat Protection	Open	1.041666667	2	0	0	0	0	100	0	1	0	0	0	0	0	0	0	0	0	0	0	0	0	0
3673	3673	1/11/2005	8:37:04	Day-time	2209	1	S_2209	Capricorn Channel	Viz. 1m. Very dim. Marginal sample.	1	82.5	-22.23099	151.6774	54.53333	0.46207	0.14484	44.02687442	27.375	0.19567	488	1	2005	Spring	Post-zoning	Habitat Protection	Open	0.908888833	1	0	0	0	0	100	0	1	0	0	0	0	0	0	0	0	0	0	0	0	0	0
3675	3675	19/11/2005	7:38:40	Day-time	2220	3	S_2220	Mystery Cay area	Viz 8m. CHECKED IMAGES. 10% cloud, calm	8	67.3	-21.41647	151.8782	60.41667	0.78725	0.18383	1.141510885	26.7	0.29418	506	1	2005	Spring	Post-zoning	Habitat Protection	Open	1.0069445	3	10	0	0	0	10	80	1	0	0	1	0	0	0	0	0	0	0	0	0	0	0
3676	3676	19/11/2005	7:41:29	Day-time	2220	2	S_2220	Mystery Cay area	Viz 8m. CHECKED IMAGES. 10% cloud, calm,	8	67.3	-21.41674	151.874	51.26667	0.78742	0.18392	0.921364404	26.85	0.34126	506	1	2005	Spring	Post-zoning	Habitat Protection	Open	0.8544445	2	0	0	0	0	10	90	1	0	0	0	0	0	0	0	1	0	0	0	0	0	0
3677	3677	19/11/2005	7:44:26	Day-time	2220	1	S_2220	Mystery Cay area	Viz. 15m.	15	67	-21.41704	151.8695	43.03333	0.78758	0.18401	0.804260686	26.85	0.34126	506	1	2005	Spring	Post-zoning	Habitat Protection	Open	0.717222167	1	0	0	0	0	70	30	1	0	0	0	0	0	0	0	0	0	0	0	0	0	0
3679	3679	31/10/2005	10:44:35	Day-time	2228	3	S_2228	T Reefs	6m viz	6	58.2	-21.56438	151.8011	62.48333	0.71882	0.17747	2.418149726	27.975	0.58278	487	1	2005	Spring	Post-zoning	General Use	Open	1.041388833	3	0	0	0	0	80	20	1	0	1	0	0	0	0	0	0	0	0	0	0	0	0
3680	3680	31/10/2005	10:47:54	Day-time	2228	2	S_2228	T Reefs	6m viz overcast	6	59.4	-21.56515	151.7971	62.5	0.71823	0.17753	2.060452685	27.975	0.58278	487	1	2005	Spring	Post-zoning	General Use	Open	1.041666667	2	10	0	0	0	80	10	1	0	1	0	0	0	0	0	0	0	0	0	0	0	0
3681	3681	31/10/2005	10:51:13	Day-time	2228	1	S_2228	T Reefs	6m viz overcast	6	60.5	-21.5658	151.7932	56.21667	0.71767	0.1776	1.721320766	27.975	0.58278	487	1	2005	Spring	Post-zoning	General Use	Open	0.9369445	1	0	0	0	0	80	20	1	0	0	0	0	0	0	0	0	0	0	0	0	0	0
3683	3683	9/11/2005	7:55:30	Day-time	2252	3	S_2252	Goodwin Shoals	Viz 12m. CHECKED IMAGES. <5 % cloud, bright, calm, sand ridge 3-4m from camera, running L to R 20-50cm rise	1	61.7	-22.92634	151.7768	62.58333	0.57461	0.10635	3.905693435	26.25	0.32677	496	1	2005	Spring	Post-zoning	General Use	Open	1.0430555	3	0	0	0	0	80	20	1	0	0	0	0	0	0	0	0	0	0	0	0	0	0
3684	3684	9/11/2005	7:58:30	Day-time	2252	2	S_2252	Goodwin Shoals	Viz 12m. CHECKED IMAGES., <5 % cloud, bright, calm, baitbag pointing upwards and >1 m from seabed	12	62.4	-22.9253	151.773	62.53333	0.57233	0.10655	3.776780506	26.25	0.32677	496	1	2005	Spring	Post-zoning	General Use	Open	1.042222167	2	0	0	0	0	100	0	1	0	0	0	0	0	0	0	0	0	0	0	0	0	0
3685	3685	9/11/2005	8:01:23	Day-time	2252	1	S_2252	Goodwin Shoals	Viz. 15m.	15	57.8	-22.92425	151.7693	56.75	0.5701	0.10675	3.675437346	26.25	0.32677	496	1	2005	Spring	Post-zoning	General Use	Open	0.945833333	1	0	0	0	0	100	0	1	0	0	0	0	0	0	0	0	0	0	0	0	0	0
3687	3687	19/11/2005	11:00:22	Day-time	2295	3	S_2295	Mystery Cay area	Viz 10m. CHECKED IMAGES. , <5% cloud, calm; from benthos images C3 is 30-50m from C2, Oxycheilinus celebicus is same fish as 1729_C2. CHECK THIS ASSERTION	10	67.8	-21.31553	151.9684	61.76667	0.82159	0.18745	2.234329053	26.625	0.19679	506	1	2005	Spring	Post-zoning	Habitat Protection	Open	1.0294445	3	20	0	0	0	60	20	2	0	0	0	0	0	0	0	0	0	0	0	0	0	0
3688	3688	19/11/2005	11:03:32	Day-time	2295	2	S_2295	Mystery Cay area	Viz 10m. CHECKED IMAGES. , <5% cloud, calm, contrasty image	10	68.7	-21.31581	151.9641	54.13334	0.8215	0.18753	2.305534453	26.625	0.19679	506	1	2005	Spring	Post-zoning	Habitat Protection	Open	0.902222333	2	30	0	0	0	40	30	2	0	0	0	0	0	0	0	0	0	0	0	0	0	0
3689	3689	19/11/2005	11:06:36	Day-time	2295	1	S_2295	Mystery Cay area	Viz. 12m. Excellent.	12	68.7	-21.31607	151.9599	46.46667	0.8214	0.18761	2.179819202	26.85	0.19679	506	1	2005	Spring	Post-zoning	Habitat Protection	Open	0.7744445	1	10	0	0	0	50	40	2	0	0	0	0	0	0	0	0	0	0	0	0	0	0
3691	3691	3/11/2005	6:52:21	Day-time	2302	3	S_2302	North-West Island	Viz 10m. CHECKED IMAGES., <5% cloud, hazy, sl swell, strong current; bait bag off seabed , camera roll over at 6mins:at 20 min Saurid snatches scavenged fish.	10	41	-23.2541	151.6871	62.53333	0.51418	0.09593	3.14497164	26.325	2.38412	490	1	2005	Spring	Post-zoning	General Use	Open	1.042222167	3	10	0	0	0	70	20	1	0	0	0	0	0	0	0	0	0	0	0	0	0	0
3692	3692	3/11/2005	6:55:20	Day-time	2302	2	S_2302	North-West Island	Viz 10m. CHECKED IMAGES. hazy, calm, strong current, Paru_multif is seen over sand patch ~1m in front of bag seen only once	10	40.9	-23.25118	151.6836	62.56667	0.51225	0.09621	3.613259227	26.325	2.38412	490	1	2005	Spring	Post-zoning	General Use	Open	1.042777833	2	40	0	0	0	40	20	2	0	0	0	0	0	0	0	0	0	0	0	0	0	0
3693	3693	3/11/2005	6:57:31	Day-time	2302	1	S_2302	North-West Island	Viz 10m. CHECKED IMAGES. Tide changed. Nodding in current. Excellent footage.	10	40.7	-23.24901	151.681	62.55	0.51085	0.09642	3.961787029	26.325	0.37618	490	1	2005	Spring	Post-zoning	General Use	Open	1.0425	1	20	0	0	0	70	10	1	0	0	0	0	0	0	0	0	0	0	0	0	0	0
3696	3696	20/11/2005	16:03:34	Day-time	2313	2	S_2313	East Cay area	Viz. 8m. Grainy	8	75.5	-21.51309	152.5957	31.13333	0.96143	0.16521	2.449500387	26.7	0.3203	507	1	2005	Spring	Post-zoning	Habitat Protection	Open	0.518888833	2	0	0	0	0	70	30	1	0	0	0	0	0	0	0	0	0	0	0	0	0	0
3697	3697	20/11/2005	16:06:18	Day-time	2313	1	S_2313	East Cay area	7m viz	7	74.8	-21.51018	152.5988	57.48333	0.96225	0.16534	2.781389937	26.7	0.3203	507	1	2005	Spring	Post-zoning	Habitat Protection	Open	0.9580555	1	0	0	0	0	70	30	1	0	0	0	0	0	0	0	0	0	0	0	0	0	0
3699	3699	27/11/2005	7:57:49	Day-time	2330	3	S_2330	Wallaby Reef	Viz 8m. CHECKED IMAGES.	8	50	-19.35248	148.6959	62.41667	0.71312	0.3958	0.574817537	27.375	0.40155	514	1	2005	Spring	Post-zoning	Habitat Protection	Open	1.040277833	3	0	0	0	0	90	10	1	0	0	0	1	0	0	0	0	0	0	0	0	0	0
3700	3700	27/11/2005	8:00:28	Day-time	2330	2	S_2330	Wallaby Reef	8m viz	8	49.1	-19.35294	148.6933	53.75	0.71198	0.39587	0.395732102	27.375	0.40155	514	1	2005	Spring	Post-zoning	Habitat Protection	Open	0.895833333	2	0	0	0	0	90	10	1	0	0	0	0	0	0	0	0	0	0	0	0	0	0
3701	3701	27/11/2005	8:03:16	Day-time	2330	1	S_2330	Wallaby Reef	8m viz	8	46	-19.35338	148.6903	47.43333	0.71076	0.39596	0.182256052	27.375	0.40155	514	1	2005	Spring	Post-zoning	Habitat Protection	Open	0.7905555	1	10	0	0	0	80	10	1	0	0	0	0	0	0	0	0	0	0	0	0	0	0
3703	3703	26/11/2005	8:07:20	Day-time	2334	3	S_2334	Joist Reef	Viz 7m. CHECKED IMAGES., 20% cloud,	7	76.1	-19.43587	149.6756	62.45	1.03821	0.35714	2.909580091	27.3	0.25128	513	1	2005	Spring	Post-zoning	Habitat Protection	Open	1.040833333	3	10	0	0	0	40	50	1	0	0	2	0	0	0	0	0	0	0	0	0	0	0
3704	3704	26/11/2005	8:10:02	Day-time	2334	2	S_2334	Joist Reef	Viz 7m. CHECKED IMAGES. image very grainy	7	75.2	-19.43589	149.6797	54.33333	1.04049	0.357	3.215318937	27.525	0.25128	513	1	2005	Spring	Post-zoning	Habitat Protection	Open	0.9055555	2	10	0	0	0	40	50	1	0	0	1	0	0	0	0	0	0	0	0	0	0	0
3705	3705	26/11/2005	8:12:53	Day-time	2334	1	S_2334	Joist Reef	Viz. 12m.	12	74.6	-19.43586	149.6839	47.1	1.04302	0.35686	3.5614653	27.525	0.25128	513	1	2005	Spring	Post-zoning	Habitat Protection	Open	0.785	1	10	0	0	0	40	50	1	0	0	1	0	1	0	0	0	0	0	0	0	0	0
3707	3707	16/11/2005	14:59:42	Day-time	2414	3	S_2414	Sanctuary Reef	Viz. 8m. CHECKED IMAGES. 20% cloud, calm, heavy particulate load in water, bait bag not touching seabed	8	61.4	-22.03565	152.6661	60.46667	0.93614	0.13387	1.179737305	26.7	0.65451	503	1	2005	Spring	Post-zoning	Habitat Protection	Open	1.007777833	3	0	0	0	0	90	10	1	0	0	0	0	0	0	0	0	0	0	0	0	0	0
3708	3708	16/11/2005	15:02:31	Day-time	2414	2	S_2414	Sanctuary Reef	Viz. 8m. CHECKED IMAGES. Remarkable small L.adetii juveniles.POTENTIAL THIS SITE FOR STEREO-MEASUREMENTS.	8	57.5	-22.03558	152.6615	62.33333	0.93433	0.13393	0.943128401	26.7	0.65451	503	1	2005	Spring	Post-zoning	Habitat Protection	Open	1.038888833	2	0	0	0	0	90	10	1	0	0	0	0	0	0	0	0	0	0	0	0	0	0
3709	3709	16/11/2005	15:05:07	Day-time	2414	1	S_2414	Sanctuary Reef	Viz. 10m. Excellent. Juvenile Nem_theo appear with darker midline band from a distance	10	57.2	-22.03558	152.6571	62.53333	0.93251	0.13397	0.859855581	26.7	0.65451	503	1	2005	Spring	Post-zoning	Habitat Protection	Open	1.042222167	1	0	0	0	0	90	10	1	0	0	0	0	0	0	0	0	0	0	0	0	0	0
3711	3711	31/10/2005	7:02:05	Day-time	2495	3	S_2495	T Reefs	Viz 6m. CHECKED IMAGES. 70% cloud, bait bag not touching seabed, image very blurry/grainy hard to ID a fish two metres away	6	51.4	-21.48645	151.6571	62.58333	0.74151	0.18562	2.772430254	27.75	0.45268	487	1	2005	Spring	Post-zoning	Habitat Protection	Open	1.0430555	3	10	0	0	0	70	20	1	0	0	0	0	0	0	0	0	0	0	0	0	0	0
3712	3712	31/10/2005	7:04:30	Day-time	2495	2	S_2495	T Reefs	Viz 6m. CHECKED IMAGES. 70% cloud, calm, bait bag not touching seabed, Nem_furc could be Gymnocranius sp except for tail shape	6	51.5	-21.48549	151.6535	62.43333	0.74137	0.18578	2.894738078	27.675	0.45268	487	1	2005	Spring	Post-zoning	Habitat Protection	Open	1.0405555	2	10	0	0	0	60	30	1	0	0	1	0	0	0	0	0	0	0	0	0	0	0
3713	3713	31/10/2005	7:06:58	Day-time	2495	1	S_2495	T Reefs	Viz. 7m. Overcast. Strong current causing nodding.	7	51.6	-21.48449	151.6498	57.03333	0.74123	0.18593	2.927653756	27.675	0.45268	487	1	2005	Spring	Post-zoning	Habitat Protection	Open	0.9505555	1	10	0	0	0	60	30	1	0	0	0	0	0	0	0	0	0	0	0	0	0	0
3715	3715	24/11/2005	12:50:07	Day-time	2496	3	S_2496	Hard Line	Viz. 10m. Crisp and clear, if a little gloomy.	10	57.7	-20.47449	150.7865	62.51667	0.89573	0.26616	1.926467592	27.075	0.50725	511	1	2005	Spring	Post-zoning	Habitat Protection	Open	1.0419445	3	20	0	0	0	40	40	2	0	0	0	0	0	0	0	0	0	0	0	0	0	0
3716	3716	24/11/2005	12:52:22	Day-time	2496	2	S_2496	Hard Line	Viz. 10m. Crisp and clear, if a little gloomy	10	59.9	-20.47208	150.7834	60.46667	0.89512	0.26639	1.562606302	27.075	0.50725	511	1	2005	Spring	Post-zoning	Habitat Protection	Open	1.007777833	2	10	0	0	0	30	60	2	0	0	0	0	0	0	0	0	0	0	0	0	0	0
3717	3717	24/11/2005	12:54:57	Day-time	2496	1	S_2496	Hard Line	10m viz	10	57.6	-20.46946	150.78	51.66667	0.89438	0.26663	1.157880286	27.075	0.50725	511	1	2005	Spring	Post-zoning	Habitat Protection	Open	0.861111167	1	10	0	0	0	60	30	2	0	0	0	0	0	0	0	0	0	0	0	0	0	0
3719	3719	24/11/2005	8:19:35	Day-time	2499	3	S_2499	Hard Line	Viz. 8m. Gloomy and grainy.	8	52.6	-20.5154	150.7677	62.51667	0.87454	0.26459	1.417807521	26.775	0.67603	511	1	2005	Spring	Post-zoning	Habitat Protection	Open	1.0419445	3	20	0	10	0	20	50	2	0	0	0	0	0	0	0	0	0	0	0	0	0	0
3720	3720	24/11/2005	8:23:13	Day-time	2499	2	S_2499	Hard Line	5m viz. Grainy and gloomy	5	50.2	-20.51221	150.77	62.55	0.87655	0.26469	1.844510293	26.775	0.67603	511	1	2005	Spring	Post-zoning	Habitat Protection	Open	1.0425	2	30	0	10	0	10	50	2	1	0	0	0	0	0	0	0	0	0	0	0	0	0
3721	3721	24/11/2005	8:26:56	Day-time	2499	1	S_2499	Hard Line	5m viz	5	47.6	-20.50885	150.7722	53.63334	0.87857	0.2648	2.280279763	26.775	0.67603	511	1	2005	Spring	Post-zoning	Habitat Protection	Open	0.893889	1	20	0	0	0	60	20	2	0	0	0	0	0	0	0	0	0	0	0	0	0	0
3723	3723	3/11/2005	9:27:25	Day-time	2524	3	S_2524	North-West Island	Viz 8m. CHECKED IMAGES. <5% cloud, low swell. EXCELLENT POTENTIAL THIS SITE FOR STEREO-MEASUREMENTS. CHANGED CAR_DEEP_BANDED TO CAR_UII ADULT	8	43.4	-23.16333	151.6183	62.55	0.48424	0.10275	7.030774358	26.625	0.33803	490	1	2005	Spring	Post-zoning	General Use	Open	1.0425	3	30	0	0	0	40	30	1	0	0	0	0	0	0	0	0	0	0	0	0	0	0
3724	3724	3/11/2005	9:29:56	Day-time	2524	2	S_2524	North-West Island	Viz 10m. CHECKED IMAGES. <5 % cloud, choppy seas, good picture. EXCELLENT TAPE. POTENTIAL THIS SITE FOR STEREO-MEASUREMENTS. CHANGED CAR_DEEP_BANDED TO CAR_UII ADULT	10	43.1	-23.16448	151.6149	62.5	0.48216	0.10286	7.240627384	26.625	0.33803	490	1	2005	Spring	Post-zoning	General Use	Open	1.041666667	2	0	0	0	0	80	20	1	0	0	0	0	0	0	0	0	0	0	0	0	0	0
3725	3725	3/11/2005	9:32:42	Day-time	2524	1	S_2524	North-West Island	Viz. 10m.	10	43.2	-23.16564	151.6113	62.53333	0.47998	0.10298	7.470108611	26.325	0.33803	490	1	2005	Spring	Post-zoning	General Use	Open	1.042222167	1	40	0	0	0	40	20	1	0	0	0	0	0	0	0	0	0	0	0	0	0	0
3727	3727	4/11/2005	15:08:38	Day-time	2555	3	S_2555	ENE of Heron Island	Viz. 10m. Crisp and clear.	10	59.3	-23.35293	152.0575	62.53333	0.72013	0.0752	5.926001946	25.95	0.25215	491	1	2005	Spring	Post-zoning	General Use	Open	1.042222167	3	30	0	0	0	30	40	1	0	0	0	0	0	0	0	0	0	0	0	0	0	0
3728	3728	4/11/2005	15:11:33	Day-time	2555	2	S_2555	ENE of Heron Island	Viz. 10m Crisp and clear. Image flickering. Excellent tape.	10	62	-23.35467	152.054	58.88334	0.71716	0.07527	5.682764361	25.95	0.25215	491	1	2005	Spring	Post-zoning	General Use	Open	0.981389	2	10	10	0	0	40	40	2	0	0	0	0	0	0	0	0	0	0	0	0	0	0
3729	3729	4/11/2005	15:14:27	Day-time	2555	1	S_2555	ENE of Heron Island	10m viz	10	60.6	-23.35638	152.0506	51.95	0.71418	0.07534	5.431972702	25.8	0.25215	491	1	2005	Spring	Post-zoning	General Use	Open	0.865833333	1	20	10	0	0	30	40	1	0	1	0	0	0	0	0	0	0	0	0	0	0	0
3731	3731	16/11/2005	9:20:16	Day-time	2576	3	S_2576	Hixson cay	Viz. 15m. Crisp and clear	15	27.7	-22.18664	152.706	62.5	0.91856	0.12456	0	26.4	0.38805	503	1	2005	Spring	Post-zoning	Habitat Protection	Open	1.041666667	3	10	0	0	0	70	20	1	0	1	0	0	0	0	0	0	0	0	0	0	0	0
3732	3732	16/11/2005	9:23:20	Day-time	2576	2	S_2576	Hixson cay	Viz. 12m. Camera malfunctioning with intermittent failure of imagery.	12	28.2	-22.18693	152.7103	57.86666	0.92024	0.1245	0	26.625	0.38805	503	1	2005	Spring	Post-zoning	Habitat Protection	Open	0.964444333	2	10	0	0	0	70	20	1	1	0	0	0	0	0	0	0	0	0	0	0	0	0
3733	3733	16/11/2005	9:26:56	Day-time	2576	1	S_2576	Hixson cay	6m viz	6	27.1	-22.18698	152.7146	49.08333	0.92194	0.12446	0	26.625	0.38805	503	1	2005	Spring	Post-zoning	Habitat Protection	Open	0.8180555	1	30	20	0	0	40	10	2	0	0	0	0	0	0	0	0	0	0	0	0	0	0
3735	3735	8/11/2005	10:06:28	Day-time	2587	3	S_2587	WSW of Lady Musgrave Island	Viz. 10m. Crisp and clear. At start of tens of juveniles too small to identify	10	35.2	-24.06804	152.1309	62.43333	0.40343	0.04642	27.33274208	26.25	0.31081	495	1	2005	Spring	Post-zoning	General Use	Open	1.0405555	3	30	0	0	0	70	0	1	0	0	0	0	0	0	0	0	0	0	0	0	0	0
3736	3736	8/11/2005	10:08:58	Day-time	2587	2	S_2587	WSW of Lady Musgrave Island	Viz. 12m. Crisp and clear	12	32.4	-24.06942	152.1274	59.01667	0.39771	0.04656	27.3920497	26.25	0.31081	495	1	2005	Spring	Post-zoning	General Use	Open	0.983611167	2	10	0	0	0	80	10	1	0	0	0	0	0	0	0	0	0	0	0	0	0	0
3737	3737	8/11/2005	10:11:49	Day-time	2587	1	S_2587	WSW of Lady Musgrave Island	Viz. 10m. Tape read by Mcappo after Pspeare started it. Crisp and clear.	10	33.2	-24.07101	152.1234	50.95	0.3912	0.04672	26.99342447	26.25	0.31081	495	1	2005	Spring	Post-zoning	General Use	Open	0.849166667	1	10	0	0	0	80	10	1	0	0	0	0	0	0	0	0	0	0	0	0	0	0
3739	3739	8/11/2005	12:14:58	Day-time	2593	3	S_2593	WSW of Lady Musgrave Island	Viz. 7m. Some marine snow. Excellent crisp and clear. POTENTIAL FOR STEREO_MEASUREMENT. CHECKED IMAGES.	7	29.6	-24.08206	151.9839	62.55	0.18987	0.05375	19.53261036	26.4	0.34108	495	1	2005	Spring	Post-zoning	General Use	Open	1.0425	3	80	0	0	0	10	10	2	0	0	0	0	0	0	0	0	0	0	0	0	0	0
3740	3740	8/11/2005	12:17:36	Day-time	2593	2	S_2593	WSW of Lady Musgrave Island	Viz. 6m. Clear and crisp. CHECKED IMAGES.	6	29.2	-24.08219	151.9799	62.55	0.18461	0.05395	19.44488834	26.4	0.34108	495	1	2005	Spring	Post-zoning	General Use	Open	1.0425	2	80	0	0	0	10	10	2	0	0	0	0	0	0	0	0	0	0	0	0	0	0
3741	3741	8/11/2005	12:20:10	Day-time	2593	1	S_2593	WSW of Lady Musgrave Island	5m viz. CHECK. Car_uii may be Car_chry. Check Suezichthys	5	30.5	-24.08235	151.976	58.05	0.17953	0.05415	19.36422068	26.4	0.34108	495	1	2005	Spring	Post-zoning	General Use	Open	0.9675	1	0	0	0	0	100	0	1	0	0	0	0	0	0	0	0	0	0	0	0	0	0
3743	3743	23/11/2005	9:48:07	Day-time	2607	3	S_2607	Hard Line	8m viz	8	56.9	-20.6523	150.9589	62.45	0.89986	0.25131	1.049830577	26.775	0.48632	510	1	2005	Spring	Post-zoning	Habitat Protection	Open	1.040833333	3	20	20	0	0	30	30	2	0	0	0	0	0	0	0	0	0	0	0	0	0	0
3744	3744	23/11/2005	9:53:09	Day-time	2607	2	S_2607	Hard Line	10m viz	10	62.3	-20.6545	150.9548	62.01667	0.89759	0.25132	1.06196143	26.7	0.48632	510	1	2005	Spring	Post-zoning	Habitat Protection	Open	1.033611167	2	10	0	0	0	70	20	1	0	0	0	0	0	0	0	0	0	0	0	0	0	0
3745	3745	23/11/2005	9:56:14	Day-time	2607	1	S_2607	Hard Line	10m viz	10	62.2	-20.65648	150.9513	52.05	0.8956	0.25132	1.047311375	26.625	0.48632	510	1	2005	Spring	Post-zoning	Habitat Protection	Open	0.8675	1	20	0	0	0	40	40	2	0	1	0	0	0	0	0	0	0	0	0	0	0	0
3747	3747	25/11/2005	13:16:02	Day-time	2609	3	S_2609	Hard Line	Viz. 8m. numerous brittle stars.Re-read tapes to identify Nem_nema [erroneous ids]	8	65.8	-20.28795	150.5045	62.51667	0.84631	0.28508	0.798011341	27.3	0.92601	512	1	2005	Spring	Post-zoning	Habitat Protection	Open	1.0419445	3	0	0	0	0	70	30	1	0	0	0	0	0	0	0	0	0	0	0	0	0	0
3748	3748	25/11/2005	13:19:49	Day-time	2609	2	S_2609	Hard Line	8m viz difficult to get nos of pinkies of @ spp numerous brittle stars. Re-read tapes to identify Nem_nema [erroneous ids]	8	60.9	-20.28744	150.5089	56.28333	0.84724	0.28497	0.780953058	27.3	0.92601	512	1	2005	Spring	Post-zoning	Habitat Protection	Open	0.9380555	2	0	0	0	0	90	10	1	0	0	0	0	0	0	0	0	0	0	0	0	0	0
3749	3749	25/11/2005	13:22:54	Day-time	2609	1	S_2609	Hard Line	10m viz	10	51.3	-20.28706	150.5127	47.16667	0.84797	0.28486	0.40803587	27.3	0.92601	512	1	2005	Spring	Post-zoning	Habitat Protection	Open	0.786111167	1	0	0	0	0	90	10	1	0	0	0	0	0	0	0	0	0	0	0	0	0	0
3751	3751	10/11/2005	8:32:26	Day-time	2621	3	S_2621	Flat Island	Viz. 2m. Gloomy.	2	42.7	-22.71862	150.9674	62.56667	0.08254	0.15042	2.448983855	27	0.17672	497	1	2005	Spring	Post-zoning	General Use	Open	1.042777833	3	0	0	0	0	90	10	1	0	0	0	0	0	0	0	0	0	0	0	0	0	0
3752	3752	10/11/2005	8:35:33	Day-time	2621	2	S_2621	Flat Island	Viz. 3m. Gloomy.	3	42.2	-22.72054	150.964	62.53333	0.08091	0.1505	2.721725816	26.925	0.17672	497	1	2005	Spring	Post-zoning	General Use	Open	1.042222167	2	0	0	0	0	90	10	1	0	0	0	0	0	0	0	0	0	0	0	0	0	0
3753	3753	10/11/2005	8:38:40	Day-time	2621	1	S_2621	Flat Island	1.5m viz	1.5	41.8	-22.72246	150.9605	62.56667	0.07927	0.15058	3.024663666	26.925	0.17672	497	1	2005	Spring	Post-zoning	General Use	Open	1.042777833	1	0	0	0	0	90	10	1	0	0	0	0	0	0	0	0	0	0	0	0	0	0
3755	3755	10/11/2005	11:43:16	Day-time	2661	3	S_2661	Corio Bay	Viz. 2m. Marine snow	2	21.2	-22.86262	150.8397	62.58333	0.02957	0.15089	7.58433359	26.85	0.38556	497	1	2005	Spring	Post-zoning	General Use	Open	1.0430555	3	0	0	0	0	100	0	1	0	0	0	0	0	0	0	0	0	0	0	0	0	0
3756	3756	10/11/2005	11:46:18	Day-time	2661	2	S_2661	Corio Bay	Viz. 3m. Marine snow.	3	20.6	-22.86428	150.8355	57.63334	0.02733	0.15103	7.493466477	26.85	0.38556	497	1	2005	Spring	Post-zoning	General Use	Open	0.960555667	2	0	0	0	0	100	0	1	0	0	0	0	0	0	0	0	0	0	0	0	0	0
3757	3757	10/11/2005	11:48:44	Day-time	2661	1	S_2661	Corio Bay	Viz. 2m. CHECKED IMAGES.	2	20.1	-22.86562	150.8321	49.61666	0.0256	0.15114	7.177592996	26.85	0.38556	497	1	2005	Spring	Post-zoning	General Use	Open	0.826944333	1	0	0	0	0	100	0	1	0	0	0	0	0	0	0	0	0	0	0	0	0	0
3759	3759	28/11/2005	15:48:26	Day-time	2662	3	S_2662	off Cape Upstart	Viz. 2m. CHECKED IMAGES. 30% high cloud, heavy load particulate matter in water column	2	35.3	-19.61445	147.9305	56.43333	0.14917	0.41071	18.87396575	27.525	0.27547	515	1	2005	Spring	Post-zoning	General Use	Open	0.9405555	3	0	0	0	0	90	10	1	0	0	0	0	0	0	0	0	0	0	0	0	0	0
3760	3760	28/11/2005	15:50:56	Day-time	2662	2	S_2662	off Cape Upstart	Viz. 1.5m. CHECKED IMAGES. 30% high cloud, two tiny fish swim with seasnake Gnath_spec? heavy load of particulate matter in water column	1.5	35.2	-19.61799	147.9315	49.8	0.14688	0.41051	19.28058514	27.525	0.27547	515	1	2005	Spring	Post-zoning	General Use	Open	0.83	2	0	0	0	0	100	0	1	0	0	0	0	0	0	0	0	0	0	0	0	0	0
3761	3761	28/11/2005	15:53:26	Day-time	2662	1	S_2662	off Cape Upstart	Viz. 2m. Murky. Multi-species school of Caranx and Carangoides	2	34.8	-19.62156	147.9325	43.3	0.14455	0.4103	19.68952141	27.525	0.27547	515	1	2005	Spring	Post-zoning	General Use	Open	0.721666667	1	0	0	0	0	100	0	1	0	0	0	0	0	0	0	0	0	0	0	0	0	0
3766	3766	4/11/2005	6:56:43	Day-time	2712	3	S_2712	North Capricorn Group	Viz. 12m. Crisp and clear. Raging current tipped sideways at 6.2mins	12	31.8	-23.04926	151.7127	61.2	0.54398	0.10339	3.046374546	26.175	0.37745	491	1	2005	Spring	Post-zoning	General Use	Open	1.02	3	10	0	10	0	50	30	2	0	0	0	0	0	0	0	0	0	0	0	0	0	0
3768	3768	4/11/2005	7:01:33	Day-time	2712	1	S_2712	North Capricorn Group	10m viz landed on side high current	10	30.9	-23.0505	151.7052	47.11666	0.54016	0.10365	3.64058216	26.175	0.37745	491	1	2005	Spring	Post-zoning	General Use	Open	0.785277667	1	10	0	0	0	60	30	2	0	0	0	0	0	0	0	0	0	0	0	0	0	0
3771	3771	27/11/2005	14:45:12	Day-time	2792	3	S_2792	Net Reef	8m viz	8	34.7	-19.49147	149.0156	62.51667	0.70767	0.37746	0	27.225	0.47689	514	1	2005	Spring	Post-zoning	Habitat Protection	Open	1.0419445	3	0	30	20	0	10	40	2	0	0	0	0	0	0	0	0	0	0	0	0	0	0
3772	3772	27/11/2005	14:48:08	Day-time	2792	2	S_2792	Net Reef	10m viz	10	35.8	-19.49428	149.0132	56.01667	0.70413	0.37741	0	27.225	0.47689	514	1	2005	Spring	Post-zoning	Habitat Protection	Open	0.933611167	2	0	0	10	0	30	60	2	0	0	0	0	0	0	0	0	0	0	0	0	0	0
3773	3773	27/11/2005	14:50:51	Day-time	2792	1	S_2792	Net Reef	10m viz	10	26.1	-19.49724	149.0106	47.55	0.70038	0.37735	0	27.225	0.47689	514	1	2005	Spring	Post-zoning	Habitat Protection	Open	0.7925	1	10	0	0	0	90	0	1	0	0	0	0	0	0	0	0	0	0	0	0	0	0
3775	3775	29/10/2005	9:27:19	Day-time	1608	3	S_1608	Treefs	Viz. 8m. CHECKED IMAGES. EXCELLENT POTENTIAL THIS SITE FOR STEREO-MEASUREMENT.	8	59.2	-21.08285	150.9334	62.53333	0.73587	0.22939	2.044653824	28.35	0.27118	485	1	2005	Spring	Post-zoning	Habitat Protection	Open	1.042222167	3	0	0	0	0	100	0	1	0	0	0	0	0	0	0	0	0	0	0	0	0	0
3776	3776	29/10/2005	9:30:02	Day-time	1608	2	S_1608	Treefs	8m viz. . CHECKED IMAGES.	8	54.8	-21.08579	150.9351	62.55	0.73494	0.22918	1.700054491	28.35	0.26591	485	1	2005	Spring	Post-zoning	Habitat Protection	Open	1.0425	2	0	0	0	0	100	0	1	0	0	0	0	0	0	0	0	0	0	0	0	0	0
3777	3777	29/10/2005	9:32:29	Day-time	1608	1	S_1608	Treefs	6m viz. CHECKED IMAGES. POTENTIAL THIS SITE FOR STEREO-MEASUREMENT	6	54.1	-21.08868	150.9368	62.46667	0.73402	0.22898	1.362858277	28.35	0.26591	485	1	2005	Spring	Post-zoning	Habitat Protection	Open	1.041111167	1	0	0	0	0	100	0	1	0	0	0	0	0	0	0	0	0	0	0	0	0	0
3779	3779	28/10/2005	10:33:00	Day-time	1609	3	S_1609	Treefs	Viz. 10m. CHECKED IMAGES.	10	58.8	-21.23787	150.9408	62.5	0.659	0.2211	1.270166611	28.35	0.3161	484	1	2005	Spring	Post-zoning	Habitat Protection	Open	1.041666667	3	0	0	0	0	100	0	1	0	0	0	0	0	0	0	0	0	0	0	0	0	0
3780	3780	28/10/2005	10:35:29	Day-time	1609	2	S_1609	Treefs	Viz. 10m. CHECKED IMAGES. EXCELLENT POTENTIAL THIS SITE FOR STEREO-MEASUREMENT	10	60.4	-21.23618	150.9445	61.45	0.66083	0.22106	0.863707461	28.35	0.3161	484	1	2005	Spring	Post-zoning	Habitat Protection	Open	1.024166667	2	0	0	0	0	100	0	1	0	0	0	0	0	0	0	0	0	0	0	0	0	0
3781	3781	28/10/2005	10:37:49	Day-time	1609	1	S_1609	Treefs	Viz. 8m. CHECKED IMAGES.	8	62.2	-21.23461	150.9477	48.66667	0.66251	0.22103	0.492656775	28.35	0.3161	484	1	2005	Spring	Post-zoning	Habitat Protection	Open	0.811111167	1	0	0	0	0	100	0	1	0	0	0	0	0	0	0	0	0	0	0	0	0	0
3783	3783	29/10/2005	12:25:08	Day-time	1613	3	S_1613	Treefs	Viz. 8m. Gloomy. Camera colour balance problems persisting after service	8	61.9	-21.06554	151.179	62.48333	0.81503	0.22244	3.361129271	28.125	0.36004	485	1	2005	Spring	Post-zoning	Habitat Protection	Open	1.041388833	3	0	0	0	0	100	0	1	0	0	0	0	0	0	0	0	0	0	0	0	0	0
3784	3784	29/10/2005	12:27:53	Day-time	1613	2	S_1613	Treefs	Viz. 12m. Crisp and clear.	12	62	-21.06219	151.1772	60.26667	0.81584	0.22267	2.962853861	28.125	0.36004	485	1	2005	Spring	Post-zoning	Habitat Protection	Open	1.0044445	2	0	0	0	0	100	0	1	0	0	0	0	0	0	0	0	0	0	0	0	0	0
3785	3785	29/10/2005	12:30:28	Day-time	1613	1	S_1613	Treefs	10m viz	10	62.6	-21.05904	151.1755	49.88334	0.81658	0.22289	2.590574894	28.125	0.36004	485	1	2005	Spring	Post-zoning	Habitat Protection	Open	0.831389	1	0	0	0	0	100	0	1	0	1	0	0	0	0	0	1	0	0	0	0	0	0
3787	3787	29/10/2005	15:07:26	Day-time	1822	3	S_1822	Treefs	Viz. 10m. Crisp and clear, if a little gloomy	10	57.8	-21.24834	151.256	62.5	0.75266	0.21029	3.663634138	28.125	0.26453	485	1	2005	Spring	Post-zoning	Habitat Protection	Open	1.041666667	3	0	0	0	0	90	10	1	0	0	0	0	0	0	0	0	0	0	0	0	0	0
3788	3788	29/10/2005	15:09:44	Day-time	1822	2	S_1822	Treefs	Viz. 10m. Crisp and clear	10	58.3	-21.24534	151.2551	62.55	0.75399	0.21048	3.675814861	28.125	0.26453	485	1	2005	Spring	Post-zoning	Habitat Protection	Open	1.0425	2	0	0	0	0	90	10	1	0	0	0	0	0	0	0	0	0	0	0	0	0	0
3789	3789	29/10/2005	15:12:00	Day-time	1822	1	S_1822	Treefs	10m viz. CHECKED IMAGES.	10	58.9	-21.24179	151.2541	56.8	0.75558	0.2107	3.384352287	28.125	0.26453	485	1	2005	Spring	Post-zoning	Habitat Protection	Open	0.946666667	1	0	0	0	0	90	10	1	0	0	0	0	0	0	0	0	0	0	0	0	0	0
3791	3791	28/10/2005	14:06:29	Day-time	1837	3	S_1837	Treefs	Viz. 10m. Clear.	10	31.6	-21.36544	151.0481	62.48333	0.62757	0.21087	2.310298665	28.2	0.59277	484	1	2005	Spring	Post-zoning	Habitat Protection	Open	1.041388833	3	10	0	0	0	80	10	1	0	0	0	0	0	0	0	0	0	0	0	0	0	0
3792	3792	28/10/2005	14:11:05	Day-time	1837	2	S_1837	Treefs	Viz. 12m. Crisp and clear.	12	28.4	-21.36108	151.0455	58.96667	0.62887	0.21118	2.368254521	28.2	0.59277	484	1	2005	Spring	Post-zoning	Habitat Protection	Open	0.982777833	2	10	0	0	0	90	0	1	0	0	0	0	0	1	0	0	0	0	0	0	0	0
3793	3793	28/10/2005	14:14:28	Day-time	1837	1	S_1837	Treefs	10m viz Parapercis juv c 4 dark bands on body & 1 thru tail	10	32.3	-21.35781	151.0436	47.65	0.62985	0.21141	2.220219679	28.2	0.59277	484	1	2005	Spring	Post-zoning	Habitat Protection	Open	0.794166667	1	10	10	0	0	80	0	2	0	0	0	0	0	0	0	0	0	0	0	0	0	0
3795	3795	28/10/2005	7:13:18	Day-time	2119	3	S_2119	Treefs	Viz. 10m. Good.	10	41.5	-21.25512	150.8063	62.43333	0.61707	0.22486	3.929687478	28.425	0.30052	484	1	2005	Spring	Post-zoning	General Use	Open	1.0405555	3	10	0	0	0	70	20	1	0	0	0	0	0	0	0	0	0	0	0	0	0	0
3796	3796	28/10/2005	7:16:30	Day-time	2119	2	S_2119	Treefs	Viz. 10m. Crisp and clear.CHECKED IMAGES. EXCELLENT POTENTIAL THIS SITE FOR STEREO-VIDEO MEASUREMENTS	10	41	-21.25488	150.8102	62.43333	0.61821	0.22474	4.051612293	28.425	0.30052	484	1	2005	Spring	Post-zoning	General Use	Open	1.0405555	2	10	0	0	0	70	20	1	0	0	0	0	0	0	0	0	0	0	0	0	0	0
3797	3797	28/10/2005	7:19:18	Day-time	2119	1	S_2119	Treefs	10m viz	10	39.7	-21.25457	150.8137	62.46667	0.61927	0.22463	4.176295107	28.425	0.30052	484	1	2005	Spring	Post-zoning	General Use	Open	1.041111167	1	10	0	0	0	70	20	1	0	0	0	0	0	0	0	0	0	0	0	0	0	0
3799	3799	30/10/2005	7:27:49	Day-time	2320	3	S_2320	Treefs	10m viz and gloomy	10	53.6	-21.1103	151.4091	62.43333	0.87224	0.21317	4.773942156	27.9	0.33481	486	1	2005	Spring	Post-zoning	Habitat Protection	Open	1.0405555	3	0	0	0	0	80	20	1	0	0	0	0	0	0	0	0	0	0	0	0	0	0
3800	3800	30/10/2005	7:30:19	Day-time	2320	2	S_2320	Treefs	Viz. 10m. Crisp and clear, if a little gloomy.	10	54.9	-21.10848	151.406	58.95	0.87222	0.21336	4.397738694	27.9	0.33481	486	1	2005	Spring	Post-zoning	Habitat Protection	Open	0.9825	2	0	0	0	0	80	20	1	0	0	0	0	0	0	0	0	0	0	0	0	0	0
3801	3801	30/10/2005	7:33:00	Day-time	2320	1	S_2320	Treefs	Viz. 10m. Gloomy	10	55.9	-21.10641	151.4029	50.58333	0.87226	0.21357	3.994802785	27.9	0.33481	486	1	2005	Spring	Post-zoning	Habitat Protection	Open	0.8430555	1	0	0	0	0	90	10	1	0	0	0	0	0	0	0	1	0	0	0	0	0	0
3803	3803	30/10/2005	12:58:02	Day-time	2486	3	S_2486	Treefs	Viz. 10m. Crisp and clear	10	64.1	-21.40307	151.5593	62.48333	0.76272	0.19293	3.732933931	27.975	0.67803	486	1	2005	Spring	Post-zoning	Habitat Protection	Open	1.041388833	3	0	0	0	0	50	50	1	0	0	1	0	0	0	0	0	0	0	0	0	0	0
3804	3804	30/10/2005	13:00:41	Day-time	2486	2	S_2486	Treefs	Viz. 10m.	10	64.4	-21.40249	151.5564	59.56667	0.76221	0.19304	4.005295409	27.975	0.67803	486	1	2005	Spring	Post-zoning	Habitat Protection	Open	0.992777833	2	0	0	0	0	50	50	1	0	0	0	0	0	0	0	0	0	0	0	0	0	0
3805	3805	30/10/2005	13:04:06	Day-time	2486	1	S_2486	Treefs	10m viz	10	64.3	-21.40178	151.5525	51.51667	0.76148	0.19319	4.367604372	27.975	0.67803	486	1	2005	Spring	Post-zoning	Habitat Protection	Open	0.858611167	1	0	0	0	0	50	50	1	0	0	0	0	0	0	0	0	0	0	0	0	0	0
5824	5824	12/07/2006	9:07:21	Day-time	RAP1	1	S_RAP1	Magnetic Shoal	6m viz	6	27.8	-18.99005	146.9861	62.48333	0.21327	0.47294	17.02079647	23.1	0.19674	741	2	2006	Winter	Post-zoning	General Use	Open	1.041388833	1	10	0	0	0	90	0	1	0	0	0	0	0	0	0	0	0	0	0	0	0	0
5825	5825	12/07/2006	9:18:04	Day-time	RAP1	2	S_RAP1	Magnetic Shoal	7m viz	7	26.7	-18.98774	146.9769	62.48333	0.21615	0.47336	16.618972	23.1	0.19674	741	2	2006	Winter	Post-zoning	General Use	Open	1.041388833	2	10	0	0	0	90	0	1	0	0	0	0	0	0	0	0	0	0	0	0	0	0
5826	5826	12/07/2006	9:27:30	Day-time	RAP1	3	S_RAP1	Magnetic Shoal	7m viz	7	27.3	-18.98314	146.9808	62.58333	0.22081	0.47345	17.27132486	23.25	0.19674	741	2	2006	Winter	Post-zoning	General Use	Open	1.0430555	3	10	0	0	0	90	0	1	0	0	0	0	0	0	0	0	0	0	0	0	0	0
5827	5827	12/07/2006	9:39:26	Day-time	RAP1	4	S_RAP1	Magnetic Shoal	6m viz set to autofocus	6	26.4	-18.98182	146.9753	62.55	0.22248	0.47369	17.04340714	23.25	0.19674	741	2	2006	Winter	Post-zoning	General Use	Open	1.0425	4	0	0	0	0	90	10	1	0	0	0	0	0	0	0	0	0	0	0	0	0	0
5828	5828	12/07/2006	12:17:00	Day-time	RAP2	1	S_RAP1	Magnetic Shoal	7m viz	7	26.2	-18.91944	146.9161	62.55	0.29231	0.47861	20.98940705	23.175	0.22375	741	2	2006	Winter	Post-zoning	Marine National Park	Closed	1.0425	1	0	0	0	0	100	0	1	0	0	0	0	0	0	0	0	0	0	0	0	0	0
5829	5829	12/07/2006	12:22:23	Day-time	RAP2	2	S_RAP1	Magnetic Shoal	8m viz	8	26	-18.91503	146.9056	62.51667	0.29805	0.47916	21.1947942	23.25	0.16675	741	2	2006	Winter	Post-zoning	Marine National Park	Closed	1.0419445	2	10	10	10	0	30	40	2	0	0	0	0	0	0	0	0	0	0	0	0	0	0
5830	5830	12/07/2006	12:33:00	Day-time	RAP2	3	S_RAP1	Magnetic Shoal	8m viz	8	25.8	-18.91488	146.9152	62.51667	0.29687	0.47885	21.45016508	23.175	0.16675	741	2	2006	Winter	Post-zoning	Marine National Park	Closed	1.0419445	3	0	0	0	0	100	0	1	0	0	0	0	0	0	0	0	0	0	0	0	0	0
5831	5831	12/07/2006	12:44:00	Day-time	RAP2	4	S_RAP1	Magnetic Shoal	8m viz	8	26.8	-18.91987	146.9101	62.71667	0.29277	0.47878	20.78119513	23.175	0.22375	741	2	2006	Winter	Post-zoning	Marine National Park	Closed	1.045277833	4	0	0	0	0	90	10	1	0	0	0	0	0	0	0	0	0	0	0	0	0	0
5832	5832	12/07/2006	14:27:31	Day-time	RAP4	1	S_RAP4	Trawler wreck	10m viz	10	31.6	-18.8828	147.0016	62.45	0.32828	0.47756	22.13455088	23.4	0.14646	741	2	2006	Winter	Post-zoning	General Use	Open	1.040833333	1	0	0	0	0	100	0	1	0	1	0	0	0	0	0	0	0	0	0	0	0	0
5833	5833	12/07/2006	14:34:20	Day-time	RAP4	2	S_RAP4	Trawler wreck	12m viz	12	30.9	-18.87952	147.003	62.43333	0.33193	0.47767	21.74228884	23.4	0.14646	741	2	2006	Winter	Post-zoning	General Use	Open	1.0405555	2	0	0	0	0	100	0	1	0	0	0	0	0	0	0	0	0	0	0	0	0	0
5834	5834	12/07/2006	14:40:53	Day-time	RAP4	3	S_RAP4	Trawler wreck	10m viz	10	30.3	-18.87937	147.0073	62.53333	0.33267	0.47753	21.53408817	23.4	0.14646	741	2	2006	Winter	Post-zoning	General Use	Open	1.042222167	3	0	0	0	0	100	0	1	0	0	0	0	0	0	0	0	0	0	0	0	0	0
5835	5835	12/07/2006	14:47:00	Day-time	RAP4	4	S_RAP4	Trawler wreck	12m viz	12	30.3	-18.88222	147.0065	62.56667	0.32953	0.47742	21.85936697	23.4	0.14646	741	2	2006	Winter	Post-zoning	General Use	Open	1.042777833	4	0	0	0	0	100	0	1	0	0	0	0	0	0	0	0	0	0	0	0	0	0
5836	5836	13/07/2006	8:38:00	Day-time	RAP10	1	S_RAP10	Wirraway Shoal	1.5m viz	1.5	20	-18.96815	146.6742	56.4	0.19006	0.48413	2.874115838	22.725	0.24301	742	2	2006	Winter	Post-zoning	General Use	Open	0.94	1	0	0	0	0	100	0	1	0	0	0	0	0	0	0	0	0	0	0	0	0	0
5837	5837	13/07/2006	8:41:50	Day-time	RAP10	2	S_RAP10	Wirraway Shoal	landed on back looking up read to 26 mins		11	-18.96537	146.6727	26.11667	0.19173	0.48431	3.211247754	22.725	0.24301	742	2	2006	Winter	Post-zoning	General Use	Open	0.435277833	2	0	0	0	0	100	0	1	0	0	0	0	0	0	0	0	0	0	0	0	0	0
5838	5838	13/07/2006	8:45:55	Day-time	RAP10	3	S_RAP10	Wirraway Shoal	1.0m viz	1	20.6	-18.96325	146.6714	55.63334	0.19298	0.48445	3.470879431	22.725	0.24301	742	2	2006	Winter	Post-zoning	General Use	Open	0.927222333	3	0	0	0	0	100	0	1	0	0	0	0	0	0	0	0	0	0	0	0	0	0
5839	5839	13/07/2006	8:53:07	Day-time	RAP10	4	S_RAP10	Wirraway Shoal	2m viz	2	21.2	-18.961	146.6703	51.58333	0.19441	0.48459	3.742576319	22.725	0.24301	742	2	2006	Winter	Post-zoning	General Use	Open	0.859722167	4	0	0	0	0	100	0	1	0	0	0	0	0	0	0	0	0	0	0	0	0	0
5842	5842	13/07/2006	10:41:22	Day-time	RAP11	1	S_RAP11	Cordelia Wreck	4m viz 600m SE of wreck	4	20.9	-18.98954	146.732	61.1	0.18808	0.48127	4.333220751	22.65	0.24301	742	2	2006	Winter	Post-zoning	General Use	Open	1.018333333	1	0	0	0	0	100	0	1	0	0	0	0	0	0	0	0	0	0	0	0	0	0
5843	5843	13/07/2006	10:37:59	Day-time	RAP11	2	S_RAP11	Cordelia Wreck	3m viz 300m SE of wreck	3	20.5	-18.98737	146.7301	60.78333	0.19003	0.48143	4.183141248	22.65	0.24301	742	2	2006	Winter	Post-zoning	General Use	Open	1.0130555	2	0	0	0	0	100	0	1	0	0	0	0	0	0	0	0	0	0	0	0	0	0
5844	5844	13/07/2006	10:32:23	Day-time	RAP11	3	S_RAP11	Cordelia Wreck	3m viz	3	21.4	-18.98267	146.7266	60.4	0.1943	0.48176	3.974886504	22.65	0.24301	742	2	2006	Winter	Post-zoning	General Use	Open	1.006666667	3	0	0	0	0	100	0	1	0	0	0	0	0	0	0	0	0	0	0	0	0	0
5845	5845	13/07/2006	10:26:40	Day-time	RAP11	4	S_RAP11	Cordelia Wreck	1.5m viz set to autofocus	1.5	20.9	-18.98538	146.7283	58.68333	0.19183	0.48158	4.052503109	22.65	0.24301	742	2	2006	Winter	Post-zoning	General Use	Open	0.9780555	4	0	0	0	0	100	0	1	0	0	0	0	0	0	0	0	0	0	0	0	0	0
5846	5846	12/09/2006	10:36:06	Day-time	RAP10B	1	S_RAP10B	Wirraway Shoal	Viz.3m. Cloudy water	3	11.2	-18.96475	146.6746	62.58333	0.19314	0.48428	3.231943088	23.7	0.37885	803	2	2006	Spring	Post-zoning	General Use	Open	1.0430555	1	0	20	10	0	0	70	2	0	0	0	0	0	0	0	0	0	0	0	0	0	0
5847	5847	12/09/2006	10:43:50	Day-time	RAP10B	2	S_RAP10B	Wirraway Shoal	Vis. 3m.	3	10.2	-18.96501	146.6724	62.43333	0.1919	0.48434	3.25718071	23.7	0.37885	803	2	2006	Spring	Post-zoning	General Use	Open	1.0405555	2	0	0	0	0	10	90	2	0	0	0	0	0	0	0	0	0	0	0	0	0	0
5848	5848	12/09/2006	10:47:17	Day-time	RAP10B	3	S_RAP10B	Wirraway Shoal	Vis. 2m.	2	18.8	-18.9628	146.6732	62.43333	0.19413	0.48442	3.474502046	23.7	0.37885	803	2	2006	Spring	Post-zoning	General Use	Open	1.0405555	3	0	0	0	0	100	0	1	0	0	0	0	0	0	0	0	0	0	0	0	0	0
5849	5849	12/09/2006	10:02:01	Day-time	RAP11B	1	S_RAP11B	Cordelia Wreck	Vis. 3m.	3	18.8	-18.9853	146.7282	62.5	0.1919	0.48159	4.039557566	23.775	0.37885	803	2	2006	Spring	Post-zoning	General Use	Open	1.041666667	1	0	0	0	0	100	0	1	0	0	0	0	0	0	0	0	0	0	0	0	0	0
5850	5850	9/09/2006	11:38:43	Day-time	RAP12	1	S_RAP12	Magnetic Shoal	Vis. 8m. Water clear and blue. Moderate current.	8	26.8	-18.909	146.935	62.45	0.3005	0.47849	22.65665782	23.625	0.23565	800	2	2006	Spring	Post-zoning	Marine National Park	Closed	1.040833333	1	20	0	0	0	80	0	2	0	0	0	0	0	0	0	0	0	0	0	0	0	0
5851	5851	9/09/2006	11:42:57	Day-time	RAP12	2	S_RAP12	Magnetic Shoal	Viz 8m. Water clear and blue.	8	26.6	-18.90815	146.9373	62.43333	0.30116	0.47845	22.80980738	23.625	0.23565	800	2	2006	Spring	Post-zoning	Marine National Park	Closed	1.0405555	2	10	0	0	0	90	0	2	0	0	0	0	0	0	0	0	0	0	0	0	0	0
5852	5852	10/09/2006	11:08:56	Day-time	RAP12B	3	S_RAP12	Magnetic Shoal	8m viz Better structure 20m away	8	27.8	-18.90871	146.9346	62.55	0.30082	0.47851	22.67860717	23.625	0.23565	801	2	2006	Spring	Post-zoning	Marine National Park	Closed	1.0425	3	10	0	0	0	90	0	1	0	0	0	0	0	0	0	0	0	0	0	0	0	0
5853	5853	9/09/2006	11:49:54	Day-time	RAP13	3	S_RAP12	Magnetic Shoal	Viz. 8m. Water clear and blue. Someg good Tiger shark footage.	8	27.1	-18.90328	146.9392	62.48333	0.30593	0.47862	23.38127215	23.625	0.23565	800	2	2006	Spring	Post-zoning	Marine National Park	Closed	1.041388833	3	0	0	0	0	100	0	1	0	1	0	0	0	0	0	0	0	0	0	0	0	0
5854	5854	9/09/2006	11:59:30	Day-time	RAP13	4	S_RAP12	Magnetic Shoal	Structure showing on sounder. Viz. 8m. Water clear and blue. Heaps of fish about incl trevally seen midwater as the BRUVS sinks.	8	27.4	-18.9008	146.9412	62.45	0.3083	0.47868	23.70304624	23.625	0.23565	800	2	2006	Spring	Post-zoning	Marine National Park	Closed	1.040833333	4	0	0	0	0	100	0	1	0	0	0	0	0	0	0	0	0	0	0	0	0	0
5855	5855	10/09/2006	10:59:18	Day-time	RAP13B	1	S_RAP12	Magnetic Shoal	Vis. 6m. Water clear and blue.	6	27.7	-18.90026	146.9396	62.43333	0.30895	0.47876	23.71465846	23.625	0.23565	801	2	2006	Spring	Post-zoning	Marine National Park	Closed	1.0405555	1	0	0	0	0	90	10	1	0	0	0	0	0	0	0	0	0	0	0	0	0	0
5856	5856	10/09/2006	11:06:29	Day-time	RAP13B	2	S_RAP12	Magnetic Shoal	Viz. 7m. Water clear and blue.	7	27.1	-18.90674	146.9375	62.5	0.30257	0.47851	22.96489965	23.625	0.23565	801	2	2006	Spring	Post-zoning	Marine National Park	Closed	1.041666667	2	10	0	0	0	90	0	1	0	0	0	0	0	0	0	0	0	0	0	0	0	0
5857	5857	9/09/2006	13:31:58	Day-time	RAP14	1	S_RAP12	Magnetic Shoal	Viz. 8m. Water clear and blue	8	25.5	-18.89913	146.95	62.41667	0.30952	0.47847	24.14147099	23.625	0.23565	800	2	2006	Spring	Post-zoning	Marine National Park	Closed	1.040277833	1	0	0	0	0	100	0	1	0	0	0	0	0	0	1	0	0	0	0	0	0	0
5858	5858	9/09/2006	13:38:04	Day-time	RAP14	2	S_RAP12	Magnetic Shoal	Viz. 6m. Water fairly clear and blue.	6	26.3	-18.90068	146.9483	62.43333	0.30802	0.47845	23.92302692	23.625	0.23565	800	2	2006	Spring	Post-zoning	Marine National Park	Closed	1.0405555	2	0	10	0	0	90	0	1	0	0	0	0	0	0	0	0	0	0	0	0	0	0
5859	5859	9/09/2006	15:34:03	Day-time	RAP14B	3	S_RAP12	Magnetic Shoal	Photo seagrass off BRUVS. Viz 6m. Water clear but illumination average.	6	25.6	-18.90178	146.9466	60.08333	0.30698	0.47845	23.75595287	23.625	0.23565	800	2	2006	Spring	Post-zoning	Marine National Park	Closed	1.001388833	3	0	0	0	0	100	0	1	0	0	0	0	0	0	1	0	0	0	0	0	0	0
5860	5860	9/09/2006	15:40:12	Day-time	RAP14B	4	S_RAP12	Magnetic Shoal	Viz. 8m. Water clear and blue.	8	25.7	-18.90036	146.9488	58.9	0.30832	0.47845	23.97394412	23.625	0.23565	800	2	2006	Spring	Post-zoning	Marine National Park	Closed	0.981666667	4	10	20	0	0	70	0	2	0	0	0	0	0	0	0	0	0	0	0	0	0	0
5861	5861	9/09/2006	13:52:37	Day-time	RAP15	3	S_RAP12	Magnetic Shoal			23.3	-18.92495	146.9399	62.36666	0.28397	0.47757	21.09600881	23.625	0.3175	800	2	2006	Spring	Post-zoning	Marine National Park	Closed	1.039444333	3	0	0	0	0	100	0	1	0	0	0	0	0	0	0	0	0	0	0	0	0	0
5862	5862	9/09/2006	14:04:44	Day-time	RAP15	4	S_RAP12	Magnetic Shoal	6m viz L.malabaricus 440	6	24.4	-18.92775	146.9384	62.16667	0.2813	0.47748	20.75521695	23.625	0.3175	800	2	2006	Spring	Post-zoning	Marine National Park	Closed	1.036111167	4	20	10	0	0	70	0	3	0	0	0	0	0	0	0	0	0	0	0	0	0	0
5863	5863	9/09/2006	15:17:28	Day-time	RAP15B	1	S_RAP12	Magnetic Shoal	Viz. 8m. Water clear and blue.	8	24.3	-18.9273	146.939	62.56667	0.28169	0.47748	20.82119275	23.625	0.3175	800	2	2006	Spring	Post-zoning	Marine National Park	Closed	1.042777833	1	10	0	0	0	90	0	2	0	0	0	0	0	0	0	0	0	0	0	0	0	0
5864	5864	9/09/2006	15:20:02	Day-time	RAP15B	2	S_RAP12	Magnetic Shoal	8m viz	8	24	-18.92813	146.9369	57.7	0.28109	0.47751	20.66948905	23.625	0.3175	800	2	2006	Spring	Post-zoning	Marine National Park	Closed	0.961666667	2	0	0	0	0	60	40	2	0	0	0	0	0	0	0	0	0	0	0	0	0	0
[truncated: 1,081 more rows]
[truncated: 9 more columns]
